# Supplementary material for: High-content CRISPR activation screens identify synthetically lethal RNA-based mechanisms to sensitize cancer cells to targeted T cell cytotoxicity
Source: Nat Genet. 2026 Apr 7;58(4):841–53. doi: 10.1038/s41588-026-02561-7 (PMC13083246; doi:10.1038/s41588-026-02561-7)
Supplement: Supplementary file 3 — Supplementary Tables 1–11 (description of each table is provided in Supplementary Information). [file 41588_2026_2561_MOESM3_ESM.xlsx]

## Sheet: README
Supplementary Tables List:
Table S1: sgRNA CRISPR activation (CRISPRa) library used in the ex vivo CRISPRa screens.
Table S2a: CRISPRa ex vivo screen hits identified as sensitizing or conferring resistance to TCR-dependent T cell cytotoxicity or impacting baseline fitness.
Table S2b: CRISPRa ex vivo screen gene activation effect on TCR-dependent cytotoxicity quantified by comparing co-culture with targeting TCR-engineered T cells vs. co-culture with non-specific wildtype T cells via MAGeCK.
Table S2c: CRISPRa ex vivo screen gene activation effect on cell fitness quantified by comparing cells without targeting T cell exposure (i.e., in monoculture or co-culture with non-specific wildtype T cells) to initial cell population (t0) via MAGeCK.
Table S3: sgRNA library used in Perturb-seq and in vivo screens.
Table S4: Single-cell differential gene expression analysis (edgeR) in control (NTC) A375 melanoma cells in co-culture with T cells vs. monoculture.
Table S5a: Differential gene expression analysis (edgeR) for on-target CRISPRa overexpression in the Perturb-Seq monoculture dataset, conducted per sgRNA (see also Extended Data Figs. 4b, 5).
Table S5b: Differential gene expression analysis (edgeR) for on-target CRISPRa overexpression in the Perturb-Seq coculture dataset, conducted per sgRNA.
Table S5c: Differential gene expression analysis (edgeR) for on-target CRISPRa overexpression in the Perturb-Seq monoculture dataset, conducted per target gene (see also Extended Data Figs. 4a).
Table S5d: Differential gene expression analysis (edgeR) for on-target CRISPRa overexpression in the Perturb-Seq coculture dataset, conducted per target gene.
Table S6a: Leave one sgRNA cross validation results in monoculture.
Table S6b: Leave one sgRNA cross validation results in coculture.
Table S7a: GA signatures identified based on Perturb-seq data.
Table S7b: GA signature cluster analysis results.
Table S8: Summary statistics of the follow-up CRISPRa in vivo mini-screen in A375 xenografts with and without NY-ESO1-TCR T cell transfer.
Table S9: GA signatures identified in the in situ Perturb-seq screen conducted in A375 xenografts in NSG mice.
Table S10a: GA signatures identified in the in situ Perturb-seq screen conducted in B16 tumors in C57BL/6 mice.
Table S10b: Lifr GA signatures as a function of ligand expression levels in the microenvironment in B16 tumors.
Table S10c: pMCPs identified in the in situ Perturb-seq screen conducted in B16 tumors in C57BL/6 mice.
Table S11: Oligonucleotide and antibody information.

## Sheet: Table_S1_CRISPRa_library
Table S1: sgRNA CRISPR activation (CRISPRa) library used in the ex vivo CRISPRa screens.
sgID	gene	protospacer sequence
A2M_-_9268635.23-P1P2	A2M	GTCTCTGGAAAGGTCATTGA
A2M_+_9268702.23-P1P2	A2M	GAGTGAGCTCTTACGGGAAT
A2M_-_9268620.23-P1P2	A2M	GGAGGTCTCTGAACATTCTC
A2M_+_9268794.23-P1P2	A2M	GATGTGAGAAGCACCATAAA
A2M_+_9268776.23-P1P2	A2M	GAAGGCGTTGTGAGGAGTTG
A2M_-_9268684.23-P1P2	A2M	GGCGGGCTAAATAGAATCCC
A2M_-_9268687.23-P1P2	A2M	GGGCTAAATAGAATCCCTGG
A2M_+_9268573.23-P1P2	A2M	GTTGTTTAGAGATCTTGTGT
A2M_+_9268728.23-P1P2	A2M	GAAGCTTATTAGCTGCTGTA
A2M_+_9268784.23-P1P2	A2M	GCACCATAAAAGGCGTTGTG
A4GALT_+_43117014.23-P1P2	A4GALT	GCCGCCCCGGGGAGCAGCGA
A4GALT_+_43116948.23-P1P2	A4GALT	GGGGACCCGCAGGGTAGGTC
A4GALT_+_43117061.23-P1P2	A4GALT	GGGGAGCGCTCCCTACCTGT
A4GALT_+_43117057.23-P1P2	A4GALT	GGCGCTCCCTACCTGTTGGC
A4GALT_+_43116953.23-P1P2	A4GALT	GGGACCGGGACCCGCAGGGT
A4GALT_+_43117094.23-P1P2	A4GALT	GTGGTAACCCGTAATACTGG
A4GALT_-_43116965.23-P1P2	A4GALT	GccgTCCCGACCTACCCTGC
A4GALT_+_43117086.23-P1P2	A4GALT	GCGTAATACTGGCGGCGCGG
A4GALT_+_43116982.23-P1P2	A4GALT	GGGGTCGCGGGGACCCCGCA
A4GALT_-_43117031.23-P1P2	A4GALT	GCGCGCCCTCGCTGCTCCCC
AACS_+_125549846.23-P1P2	AACS	GTGAGTGCAGCGCCGCTCAA
AACS_-_125549882.23-P1P2	AACS	GGCACTCAGCGGAGGGTTAC
AACS_-_125549890.23-P1P2	AACS	GCGGAGGGTTACAGGCGGGA
AACS_-_125549875.23-P1P2	AACS	GCGGCGCTGCACTCAGCGGA
AACS_-_125549706.23-P1P2	AACS	GTACACGTGTAGGAAACAGC
AACS_+_125549828.23-P1P2	AACS	GAAGGAGTGCTCGCAGCCGC
AACS_-_125549895.23-P1P2	AACS	GGGTTACAGGCGGGAGGGCG
AACS_-_125549763.23-P1P2	AACS	GCTCCAGCTCCAGGTGAGGT
AACS_+_125549774.23-P1P2	AACS	GGAGGGGCGCTCACGAGCCT
AACS_-_125549925.23-P1P2	AACS	GGGGGCGGGGATTCGAGGCG
AATF_+_35306178.23-P1P2	AATF	GGAAGCGCGCAGAAGGTTGA
AATF_+_35306123.23-P1P2	AATF	GCGTGCGAGTGCGCGGGAAG
AATF_+_35306199.23-P1P2	AATF	GGGCGTTGCTAGCATGAAGG
AATF_+_35306129.23-P1P2	AATF	GCGTGCGCGTGCGAGTGCGC
AATF_+_35306161.23-P1P2	AATF	GGAAGGGATTGGAGCCGTAT
AATF_-_35306236.23-P1P2	AATF	GAACGCCCGCAGTGACGCGC
AATF_-_35306346.23-P1P2	AATF	GGGATCAAGGCGAGAGGATC
AATF_-_35306169.23-P1P2	AATF	GACGCGCACACGCGCCCATA
AATF_-_35306333.23-P1P2	AATF	GGAGTCGGGGAATCGGATCA
AATF_+_35306202.23-P1P2	AATF	GGCGGGCGTTGCTAGCATGA
ABCA1_+_107690619.23-P1P2	ABCA1	GTCCCTAGATGTGTCGTGGG
ABCA1_-_107690608.23-P1P2	ABCA1	GCGGGGCCCGCCCCTTAAAC
ABCA1_+_107690622.23-P1P2	ABCA1	GAACTCCCTAGATGTGTCGT
ABCA1_+_107690542.23-P1P2	ABCA1	GGACTGAACTACATAAACAG
ABCA1_-_107690639.23-P1P2	ABCA1	GGCCGCCCACGACACATCTA
ABCA1_-_107690648.23-P1P2	ABCA1	GGACACATCTAGGGAGTTGG
ABCA1_+_107690598.23-P1P2	ABCA1	GGCTGAACGTCGCCCGTTTA
ABCA1_-_107690591.23-P1P2	ABCA1	GCAGAAAGCACGTGGAGCCG
ABCA1_+_107690530.23-P1P2	ABCA1	GTAAACAGAGGCCGGGAACG
ABCA1_-_107690693.23-P1P2	ABCA1	GGGGTACAGCAGGTGTCTTA
ABCA13_-_48210841.23-P1P2	ABCA13	GTGCCCGAGAAAGTCCCTGA
ABCA13_+_48210574.23-P1P2	ABCA13	GGAAGCAGTGTTGGTGTCTG
ABCA13_+_48210948.23-P1P2	ABCA13	GGTGATGCAAGAGAGATTAC
ABCA13_-_48210919.23-P1P2	ABCA13	GCAGCAGATGCCGAACAAGA
ABCA13_-_48210778.23-P1P2	ABCA13	GGTCGCACAGATCAGTTCTG
ABCA13_-_48210792.23-P1P2	ABCA13	GTTCTGTGGGTTCTCGGAAA
ABCA13_+_48210559.23-P1P2	ABCA13	GTCTGGGGGAGTTTGGGGAA
ABCA13_+_48210861.23-P1P2	ABCA13	GAGCTGTTCAGTGTTTCAGG
ABCA13_-_48210795.23-P1P2	ABCA13	GTGTGGGTTCTCGGAAAGGG
ABCA13_-_48210530.23-P1P2	ABCA13	GAAGGAGAAGTATGAAGTGC
ABCA3_+_2390869.23-P1P2	ABCA3	GGGGCATGGGCGACATGCAG
ABCA3_+_2390930.23-P1P2	ABCA3	GTGCGAACCGCGTACTCGCA
ABCA3_-_2390945.23-P1P2	ABCA3	GCAGCCACCCTGCGAGTACG
ABCA3_+_2391032.23-P1P2	ABCA3	GAGGCCACCGCGCCCTCGCT
ABCA3_+_2390968.23-P1P2	ABCA3	GCAGAGCAGTGCGCAAGCAC
ABCA3_+_2390998.23-P1P2	ABCA3	GCGCGCCCCCTGCTGGACAT
ABCA3_-_2390899.23-P1P2	ABCA3	GGTCGCCCATGCCCGGCAGA
ABCA3_+_2390845.23-P1P2	ABCA3	GACCGCGCAGGCGCGGGGTT
ABCA3_-_2390956.23-P1P2	ABCA3	GCGAGTACGCGGTTCGCACC
ABCA3_-_2391042.23-P1P2	ABCA3	GAGCGGCGGTAGCCGAGCGA
ABCA4_-_94586933.23-P1P2	ABCA4	GCATGAGAGGGGTTCCTGAG
ABCA4_-_94586803.23-P1P2	ABCA4	GGAGGAGGCCGACACTGTGT
ABCA4_-_94586785.23-P1P2	ABCA4	GTAAGCCCTTAGTTGGGGAG
ABCA4_-_94586874.23-P1P2	ABCA4	GACCAGGGAAATTGAGGTGG
ABCA4_+_94586768.23-P1P2	ABCA4	GGCCTCCTCTCCCCAACTAA
ABCA4_-_94586780.23-P1P2	ABCA4	GACACATAAGCCCTTAGTTG
ABCA4_-_94586884.23-P1P2	ABCA4	GTTGAGGTGGGGGATGCAAT
ABCA4_+_94587051.23-P1P2	ABCA4	GTGAGTCGATTGGACTTAAA
ABCA4_+_94586789.23-P1P2	ABCA4	GAAGGGAGCCAACACAGTGT
ABCA4_+_94586925.23-P1P2	ABCA4	GACCTAAAGACATCCCCCTC
ABCA5_-_67323481.23-P1P2	ABCA5	GCGGAAGAGGAGAGCGGCTG
ABCA5_-_67323403.23-P1P2	ABCA5	GAAAGCGCCGCTCCGCGTAC
ABCA5_-_67323536.23-P1P2	ABCA5	GCCCCTGAGCCACTAGAGTC
ABCA5_-_67323373.23-P1P2	ABCA5	GGCAGAGCGCACCTGAGGGC
ABCA5_-_67323368.23-P1P2	ABCA5	GCTCCTGCAGAGCGCACCTG
ABCA5_+_67323393.23-P1P2	ABCA5	GTCTGAAGCGCGCCCGTACG
ABCA5_+_67323330.23-P1P2	ABCA5	GAGGAGGCGGGGCGCGACTT
ABCA5_-_67323280.23-P1P2	ABCA5	GCCAGCTGGGATCTGTGCGA
ABCA5_+_67323377.23-P1P2	ABCA5	GACGCGGAGCGGCGCTTTCT
ABCA5_+_67323517.23-P1P2	ABCA5	GGGCCCGACTCTAGTGGCTC
ABCA6_-_67138206.23-P1P2	ABCA6	GTTCAACTACAGGGATAAGG
ABCA6_-_67138141.23-P1P2	ABCA6	GCAAGGAAATGACTGTTCCG
ABCA6_-_67138222.23-P1P2	ABCA6	GAGGGGGAAAACGGTAAACA
ABCA6_-_67138145.23-P1P2	ABCA6	GGAAATGACTGTTCCGTGGT
ABCA6_-_67138150.23-P1P2	ABCA6	GGACTGTTCCGTGGTTGGTT
ABCA6_-_67138203.23-P1P2	ABCA6	GCCTTTCAACTACAGGGATA
ABCA6_-_67138196.23-P1P2	ABCA6	GCACTTAGCCTTTCAACTAC
ABCA6_+_67138050.23-P1P2	ABCA6	GCATCATGTACAGCTTGGTC
ABCA6_+_67138578.23-P1P2	ABCA6	GGTAGACCTGGGCAAACCAC
ABCA6_+_67138102.23-P1P2	ABCA6	GCTTGCAGAATAATTGGCTT
ABCA7_-_1040041.23-P1	ABCA7	GGAGCAGGCCAGTGAGTGAC
ABCA7_+_1039996.23-P1	ABCA7	GTCGGAGCTGCGCGGGCCAA
ABCA7_+_1039947.23-P1	ABCA7	GCCTAGCCGGGTTTCTTAAA
ABCA7_+_1040027.23-P1	ABCA7	GCGACCTGCCCGTCACTCAC
ABCA7_+_1039975.23-P1	ABCA7	GGAGGAGACGGGATCACAGA
ABCA7_-_1039882.23-P1	ABCA7	GGCGCAGCCTCGTTCCCGGA
ABCA7_+_1040003.23-P1	ABCA7	GTGCTCCGTCGGAGCTGCGC
ABCA7_+_1039867.23-P1	ABCA7	GAGGCCGCCCTCCGGGAACG
ABCA7_+_1040049.23-P1	ABCA7	GGCCTCTGCACGCTGCTATT
ABCA7_+_1039897.23-P1	ABCA7	GGGGTGGCGGAGTGCCCGGC
ABCA7_-_1041060.23-P2	ABCA7	GTCGGTCCCTGGAGGATTAG
ABCA7_+_1041087.23-P2	ABCA7	GAGGACTGTCGCTCTGAGCA
ABCA7_-_1041049.23-P2	ABCA7	GTAAGCCCAAACTCGGTCCC
ABCA7_+_1041114.23-P2	ABCA7	GAGCCGTCCTCGCATCTGAT
ABCA7_+_1041166.23-P2	ABCA7	GAAGAGGCTCCGCTACCCCA
ABCA7_+_1041148.23-P2	ABCA7	GAGGGGTGGAGTAAACCAAT
ABCA7_-_1041052.23-P2	ABCA7	GGCCCAAACTCGGTCCCTGG
ABCA7_-_1041042.23-P2	ABCA7	GAAAGCGTTAAGCCCAAACT
ABCA7_+_1041032.23-P2	ABCA7	GTCCTCCAGGGACCGAGTTT
ABCA7_-_1041140.23-P2	ABCA7	GCAGATGCGAGGACGGCTGC
ABCA9_+_67057247.23-P1P2	ABCA9	GTCCCTGCTGAGTAACTAGC
ABCA9_+_67057187.23-P1P2	ABCA9	GGAGCAGAAGATATTTTGGC
ABCA9_+_67057323.23-P1P2	ABCA9	GAGAAAGGCTAGATTCTCCT
ABCA9_-_67057286.23-P1P2	ABCA9	GGGGAGTTTGTAGTTGCAGA
ABCA9_+_67057158.23-P1P2	ABCA9	GAACTGAGACCAGATTCTCC
ABCA9_+_67057367.23-P1P2	ABCA9	GGGGGTCAACTCTCCCATTA
ABCA9_-_67057606.23-P1P2	ABCA9	GAAGCAATGTAATTTTCTTC
ABCA9_+_67057338.23-P1P2	ABCA9	GTGAAAAGACCGATTGAGAA
ABCA9_+_67057427.23-P1P2	ABCA9	GGTTCTGCTCTACTCTTCTC
ABCA9_+_67057422.23-P1P2	ABCA9	GGCTCTACTCTTCTCTGGAT
ABCB1_-_87342884.23-ENST00000265724.3	ABCB1	GCGAAGAGTTACATGGCTTA
ABCB1_-_87342889.23-ENST00000265724.3	ABCB1	GAGTTACATGGCTTAGGGAT
ABCB1_-_87342674.23-ENST00000265724.3	ABCB1	GGGAGGAGCTACATGAACTA
ABCB1_+_87342707.23-ENST00000265724.3	ABCB1	GTCCACCCAAACTTATCCTT
ABCB1_-_87342724.23-ENST00000265724.3	ABCB1	GAAAACCCAAGGATAAGTTT
ABCB1_-_87342877.23-ENST00000265724.3	ABCB1	GAAAACCTCGAAGAGTTACA
ABCB1_-_87342678.23-ENST00000265724.3	ABCB1	GGAGCTACATGAACTAAGGC
ABCB1_-_87342682.23-ENST00000265724.3	ABCB1	GTACATGAACTAAGGCAGGC
ABCB1_+_87342641.23-ENST00000265724.3	ABCB1	GTAGCTCCTCCTCTGGTACT
ABCB1_+_87342908.23-ENST00000265724.3	ABCB1	GTGGCTAAACTTCTCAACTC
ABCB10_+_229694571.23-P1P2	ABCB10	GGCACCGCGCGGACGAGGAT
ABCB10_+_229694528.23-P1P2	ABCB10	GGGGTGCAGGCACGATAAGG
ABCB10_+_229694605.23-P1P2	ABCB10	GAGCTGCAGTCCCCGGAGTG
ABCB10_-_229694617.23-P1P2	ABCB10	GGCCTCTCCGCCCCACTCCG
ABCB10_+_229694567.23-P1P2	ABCB10	GCGCGCGGACGAGGATGGGG
ABCB10_+_229694531.23-P1P2	ABCB10	GCGAGGGTGCAGGCACGATA
ABCB10_-_229694486.23-P1P2	ABCB10	GCGGCCCGGCCCCGAGCAAA
ABCB10_+_229694666.23-P1P2	ABCB10	GTGCAGGGAGGGCACCCGAG
ABCB10_+_229694646.23-P1P2	ABCB10	GGGGTTGGGGGCGCTCGGAA
ABCB10_-_229694500.23-P1P2	ABCB10	GGCAAAGGGCGTGGACGCGG
ABCB11_-_169887992.23-P1P2	ABCB11	GTGCTTGGGAAACCCTCTGA
ABCB11_-_169887978.23-P1P2	ABCB11	GCCAAACACAGAGTGTGCTT
ABCB11_+_169888003.23-P1P2	ABCB11	GGGTGAATCAGCAATTTCCA
ABCB11_-_169888002.23-P1P2	ABCB11	GACCCTCTGAGGGTGTCAAC
ABCB11_+_169888067.23-P1P2	ABCB11	GTGGGATAGCCTGAATTCCA
ABCB11_-_169888008.23-P1P2	ABCB11	GTGAGGGTGTCAACAGGCCT
ABCB11_+_169888091.23-P1P2	ABCB11	GTACAGGCCTGTAAAAAATA
ABCB11_+_169887896.23-P1P2	ABCB11	GTGTGCTTGGGCTGCCCTTA
ABCB11_+_169888205.23-P1P2	ABCB11	GCATCTGGATCCTGCAACCA
ABCB11_+_169888086.23-P1P2	ABCB11	GGCCTGTAAAAAATAAGGGT
ABCB8_-_150725248.23-P1P2	ABCB8	GGAAAATGGCCCGAGGTCGG
ABCB8_-_150725382.23-P1P2	ABCB8	GTCGGCTCCGCCCAGAGCAG
ABCB8_-_150725307.23-P1P2	ABCB8	GCCAGTCGGGCCACACCCTT
ABCB8_-_150725517.23-P1P2	ABCB8	GAAGGCGCGAGGGGGTTGTC
ABCB8_+_150725295.23-P1P2	ABCB8	GGGGTGACGTCCAAAGGGTG
ABCB8_+_150725301.23-P1P2	ABCB8	GGGCTCCGGGTGACGTCCAA
ABCB8_+_150725271.23-P1P2	ABCB8	GCGACTGGCCCTCCAAGCTA
ABCB8_-_150725245.23-P1P2	ABCB8	GTGGGAAAATGGCCCGAGGT
ABCB8_+_150725049.23-P1P2	ABCB8	GGGGACATCTGTCACGtgaa
ABCB8_-_150725337.23-P1P2	ABCB8	GCGGAGCCCACAGGAGCACC
ABCC1_+_16043347.23-P1P2	ABCC1	GACCTCGCGCGTCTCGGCGT
ABCC1_-_16043124.23-P1P2	ABCC1	GTACACTCCAGGCAGGTAGG
ABCC1_+_16043414.23-P1P2	ABCC1	GTGGTTGGCCCGCGCGTCAC
ABCC1_-_16043343.23-P1P2	ABCC1	GCGCCGAGAGGTGGCTGGTC
ABCC1_-_16043374.23-P1P2	ABCC1	GCCGAGACGCGCGAGGTGAG
ABCC1_-_16043113.23-P1P2	ABCC1	GAAGGCGCCCGGTACACTCC
ABCC1_+_16043270.23-P1P2	ABCC1	GCCCAGATCCTCCAAGGCTT
ABCC1_-_16043284.23-P1P2	ABCC1	GGGGTGGGCCTAAGCCTTGG
ABCC1_+_16043127.23-P1P2	ABCC1	GCAGGGGAAAATAACGTGAA
ABCC1_+_16043204.23-P1P2	ABCC1	GCGGAAGCGCCTGGGATCTT
ABCC3_-_48711944.23-P1P2	ABCC3	GCGGCCCCACGGACTTGTTC
ABCC3_-_48712061.23-P1P2	ABCC3	GGCCCAGGGGCCGCTCGCAG
ABCC3_-_48712176.23-P1P2	ABCC3	GACCCAGAGGCACTGGGGTA
ABCC3_-_48712142.23-P1P2	ABCC3	GGTCGCAACCCGCGGGACGG
ABCC3_+_48711927.23-P1P2	ABCC3	GCACTCCCGAACAAGTCCGT
ABCC3_-_48712135.23-P1P2	ABCC3	GAGGCGCTGTCGCAACCCGC
ABCC3_+_48712094.23-P1P2	ABCC3	GCTCCCTGGGAGGGACTTTG
ABCC3_+_48712104.23-P1P2	ABCC3	GGCGACAGCGCCTCCCTGGG
ABCC3_+_48712108.23-P1P2	ABCC3	GGGTTGCGACAGCGCCTCCC
ABCC3_+_48711832.23-P1P2	ABCC3	Gagaaggtcacgttcctctc
ABCC4_-_95953932.23-P1P2	ABCC4	GACGCCCAGGGGTGAGGCGA
ABCC4_+_95953837.23-P1P2	ABCC4	GCTCCCGCCGCGTCACCCGT
ABCC4_-_95953856.23-P1P2	ABCC4	GGACCGACGGGTGACGCGGC
ABCC4_+_95953902.23-P1P2	ABCC4	GCACCCCTGGGCGTAGCTCT
ABCC4_-_95953919.23-P1P2	ABCC4	GGGAGCCCAGAGCTACGCCC
ABCC4_+_95953815.23-P1P2	ABCC4	GTCCCGGCCGCGCTCGCACG
ABCC4_-_95954068.23-P1P2	ABCC4	GTAGGCGCCGACACAGAAGG
ABCC4_-_95953899.23-P1P2	ABCC4	GCGAAGCTGGCGACGCCAAA
ABCC4_+_95953762.23-P1P2	ABCC4	GGTAGCGGGCGCCCCCGAGG
ABCC4_+_95953892.23-P1P2	ABCC4	GCGTAGCTCTGGGCTCCCTT
ABCD2_+_40013687.23-P1P2	ABCD2	GGGAAGCTGCGAGGATTCCA
ABCD2_-_40013821.23-P1P2	ABCD2	GGTCGAATCAGGCCATCTGC
ABCD2_-_40013834.23-P1P2	ABCD2	GATCTGCTGGCGAACAAAAC
ABCD2_-_40013800.23-P1P2	ABCD2	GAAAATGTCTATTTTTGGAG
ABCD2_+_40013661.23-P1P2	ABCD2	GACCGCCCTCACAGCCAATG
ABCD2_+_40013708.23-P1P2	ABCD2	GCCTCATTTTCAAGGTTCAA
ABCD2_-_40013677.23-P1P2	ABCD2	GAGGCCCCTCATTGGCTGTG
ABCD2_-_40014145.23-P1P2	ABCD2	GGGAACCACGAAAATGAGGG
ABCD2_-_40014125.23-P1P2	ABCD2	GAATGAGACGAGGAGGGAGA
ABCD2_-_40014230.23-P1P2	ABCD2	GAGAAAAGAAAGTGACAAGT
ABCD4_-_74769830.23-P1P2	ABCD4	GACAGCGCCCCCATATTTTC
ABCD4_-_74769803.23-P1P2	ABCD4	GAGAGTGGACTCGGCTGACC
ABCD4_+_74769817.23-P1P2	ABCD4	GGAAGTCTCCCAGAAAATAT
ABCD4_-_74769806.23-P1P2	ABCD4	GGTGGACTCGGCTGACCCGG
ABCD4_-_74769710.23-P1P2	ABCD4	GGCCCCGGCTACCACAGAGA
ABCD4_-_74769794.23-P1P2	ABCD4	GAAGTACCAGAGAGTGGACT
ABCD4_-_74769879.23-P1P2	ABCD4	GCGAGAGTGTAACTACTTTA
ABCD4_-_74769682.23-P1P2	ABCD4	GTACTGGGTAGAGTCCGAGG
ABCD4_-_74769689.23-P1P2	ABCD4	GTAGAGTCCGAGGAGGGGCG
ABCD4_+_74769838.23-P1P2	ABCD4	GCGGATACCTATTGTCAAAA
ABCG2_-_89080233.23-P1P2	ABCG2	GGTACCACCGCCCTCCCTCG
ABCG2_-_89080413.23-P1P2	ABCG2	GGCCGGAGCGCCGAAGCACC
ABCG2_-_89079989.23-P1P2	ABCG2	GGGGAGACCCGGACATCCAG
ABCG2_-_89080000.23-P1P2	ABCG2	GACATCCAGGGGACGAGCTC
ABCG2_+_89080067.23-P1P2	ABCG2	GAAACCCGGGGCGCTGGGGA
ABCG2_+_89080197.23-P1P2	ABCG2	GGTGGTACCAGTCCTGCTGG
ABCG2_-_89080109.23-P1P2	ABCG2	GTCCCCAGGTCGGGGTTCGC
ABCG2_+_89080126.23-P1P2	ABCG2	GTATCGCGGCCCGGCAGTCG
ABCG2_+_89080044.23-P1P2	ABCG2	GCCACTGCGTTCAGCTCTGG
ABCG2_-_89080139.23-P1P2	ABCG2	GAGGCGTGGCCCCGACTGCC
ABHD17A_+_1885661.23-P1P2	ABHD17A	Gtactggcctcaacctattc
ABHD17A_-_1885603.23-P1P2	ABHD17A	GGGGCGGGGCTGATATGTCG
ABHD17A_-_1885642.23-P1P2	ABHD17A	GTGTGGGCGGGGCCAAACTT
ABHD17A_-_1885670.23-P1P2	ABHD17A	GTCACTTGGggacccggaat
ABHD17A_-_1885582.23-P1P2	ABHD17A	GACCGCGCGACTAGCGTCCT
ABHD17A_-_1885676.23-P1P2	ABHD17A	GGGggacccggaataggttg
ABHD17A_-_1885626.23-P1P2	ABHD17A	GGCGTGGCCTGCTGCTCTGT
ABHD17A_+_1885562.23-P1P2	ABHD17A	GCCCCAGGACGCTAGTCGCG
ABHD17A_-_1885696.23-P1P2	ABHD17A	Gggccagtaaagttctcgcc
ABHD17A_-_1885658.23-P1P2	ABHD17A	GCTTAGGTTTCATTCACTTG
ABI1_-_27150085.23-P1P2	ABI1	GGGGAATTGTAGTCTCTCCT
ABI1_+_27149964.23-P1P2	ABI1	GTCAGGCGGCTGCACGAAGG
ABI1_+_27149978.23-P1P2	ABI1	GCGAGAGAACGAGGTTCAGG
ABI1_+_27149957.23-P1P2	ABI1	GGCTGCACGAAGGGGGTGGA
ABI1_-_27150166.23-P1P2	ABI1	GCGCAGAAAGCGGAGACCGA
ABI1_+_27150121.23-P1P2	ABI1	GCTGCCGCGTTGGTTTTCGG
ABI1_+_27150020.23-P1P2	ABI1	GAAAAATCCCGCGGTCCGTG
ABI1_+_27149987.23-P1P2	ABI1	GAAACGCTCGCGAGAGAACG
ABI1_+_27150099.23-P1P2	ABI1	GTGTCTGGGCGCATGCGCTT
ABI1_+_27149885.23-P1P2	ABI1	GAGGCGGGAGGGCGGGTAGG
ABLIM2_-_8160657.23-P1P2	ABLIM2	GtgccgcccGGGAGCACCCT
ABLIM2_-_8160767.23-P1P2	ABLIM2	GCGCAGGCGCAGACGGGCGA
ABLIM2_-_8160770.23-P1P2	ABLIM2	GAGGCGCAGACGGGCGACGG
ABLIM2_-_8160715.23-P1P2	ABLIM2	GTCCCCAGCTGCGGGGCGAT
ABLIM2_+_8160651.23-P1P2	ABLIM2	GGAGGTGCCTACACTTCCCA
ABLIM2_-_8160838.23-P1P2	ABLIM2	GACGGCCTGAGGGGCGACGT
ABLIM2_-_8160741.23-P1P2	ABLIM2	GCAAGTCCCAGCACGCTTCG
ABLIM2_+_8160638.23-P1P2	ABLIM2	GTTCCCAGGGTGCTCCCggg
ABLIM2_-_8160692.23-P1P2	ABLIM2	GTCGACGCCACCGCTCCGCC
ABLIM2_+_8160844.23-P1P2	ABLIM2	GGACTCCCGGATTCCGTGAG
ABTB1_+_127391620.23-P1P2	ABTB1	GTGGGCCCGGCGTGGTCTCC
ABTB1_+_127391638.23-P1P2	ABTB1	GTCAAGAAGGCAGACGCGCT
ABTB1_+_127391554.23-P1P2	ABTB1	GccgcggggccggggTTCAG
ABTB1_+_127391600.23-P1P2	ABTB1	GGGCGGGTTTAATTGAGTCC
ABTB1_+_127391759.23-P1P2	ABTB1	GCCCGCTCTGCAGCGGCGTC
ABTB1_+_127391465.23-P1P2	ABTB1	GAGCCGCCGTGTGAAGTCGG
ABTB1_-_127391603.23-P1P2	ABTB1	GggcggcgcTTCCTGCGCCC
ABTB1_-_127391678.23-P1P2	ABTB1	GTGACTCATTCTTATTTCCG
ABTB1_+_127391507.23-P1P2	ABTB1	GTTGAGGCCTGCCCCTCGGG
ABTB1_+_127391592.23-P1P2	ABTB1	GTAATTGAGTCCCGGGGCGC
ACADM_-_76190263.23-P1P2	ACADM	GACGGCGCACGCAAGGGTCA
ACADM_+_76190222.23-P1P2	ACADM	GGTCGCTGCGACCTGGGGAG
ACADM_+_76190205.23-P1P2	ACADM	GAGGGGTCGCATCCCCTCTC
ACADM_+_76190358.23-P1P2	ACADM	GGGAGCCCGTgggcgggatg
ACADM_+_76189998.23-P1P2	ACADM	GGGGTTAGAGGGCGTGGCTG
ACADM_+_76190009.23-P1P2	ACADM	GGACGGGAACCTGGGTTAGA
ACADM_-_76190275.23-P1P2	ACADM	GAGGGTCACGGAGCATGCGT
ACADM_+_76190056.23-P1P2	ACADM	GAGGGCCCGGTTGCGCTGAA
ACADM_+_76190303.23-P1P2	ACADM	Gacggggcgctgcgctaggc
ACADM_+_76190391.23-P1P2	ACADM	GCCCGAACGCGGGACTCCTC
ACKR3_+_237478274.23-P1	ACKR3	GCCTGCACAAGTGTACTCTT
ACKR3_-_237478326.23-P1	ACKR3	GACTAGTGAGGTTTACAAGA
ACKR3_-_237478314.23-P1	ACKR3	GAGGAAACAACAGACTAGTG
ACKR3_-_237478329.23-P1	ACKR3	GAGTGAGGTTTACAAGAGGG
ACKR3_+_237478402.23-P1	ACKR3	GGGAGCCTCTAGCCTCTAGA
ACKR3_+_237478213.23-P1	ACKR3	GCACAAAGTCCAAACCCCAC
ACKR3_+_237478210.23-P1	ACKR3	GAAAGTCCAAACCCCACGGG
ACKR3_-_237478364.23-P1	ACKR3	GGTGTCTGCCTGTGGGATGG
ACKR3_-_237478270.23-P1	ACKR3	GTGCAAATGAAAGAAGGCTG
ACKR3_-_237478118.23-P1	ACKR3	GAGGAGCTCTTGGTGTTAAT
ACKR3_+_237476323.23-P2	ACKR3	GCAAGCGCCAGCGGGGAATG
ACKR3_-_237476409.23-P2	ACKR3	GCGGAACTAGGGGACGGGTG
ACKR3_+_237476250.23-P2	ACKR3	GGGTGCTTGGGGCCTGAACT
ACKR3_+_237476319.23-P2	ACKR3	GCGCCAGCGGGGAATGGGGC
ACKR3_+_237476203.23-P2	ACKR3	GTCCCAGAAAACAGGCCTGG
ACKR3_-_237476398.23-P2	ACKR3	GGCCCCGCCCGGCGGAACTA
ACKR3_+_237476211.23-P2	ACKR3	GCCACCCTGTCCCAGAAAAC
ACKR3_-_237476063.23-P2	ACKR3	Gcgggacccctagaggatgg
ACKR3_-_237476056.23-P2	ACKR3	Gacccagccgggacccctag
ACKR3_-_237476421.23-P2	ACKR3	GACGGGTGGGGGACGTCGAA
ACO2_+_41865000.23-P1P2	ACO2	GAGAACCCTGTGAACGCAAT
ACO2_+_41864997.23-P1P2	ACO2	GACCCTGTGAACGCAATGGG
ACO2_+_41865057.23-P1P2	ACO2	GGGGCGTGCCCGGAAGAGTG
ACO2_+_41865026.23-P1P2	ACO2	GGAAGGCGAGGCCTCCCTAG
ACO2_-_41865034.23-P1P2	ACO2	GCAGGGTTCTGGCGCCTCTA
ACO2_+_41864958.23-P1P2	ACO2	GCAGACACGCAAGAGGAAAT
ACO2_+_41864787.23-P1P2	ACO2	GACTCGCGCGAGAGCAAGAC
ACO2_-_41865017.23-P1P2	ACO2	GTCCGCCCATTGCGTTCACA
ACO2_-_41865037.23-P1P2	ACO2	GGGTTCTGGCGCCTCTAGGG
ACO2_+_41864775.23-P1P2	ACO2	GGCAAGACGGGCCTGGTGCA
ACOT6_+_74077533.23-P1P2	ACOT6	Gaggggctggaatagagcca
ACOT6_-_74077567.23-P1P2	ACOT6	Gccagcccctccctacaaac
ACOT6_-_74077492.23-P1P2	ACOT6	Gctcaagcatagaacgtgct
ACOT6_-_74077412.23-P1P2	ACOT6	GtgggttggggATGGACtgc
ACOT6_+_74077555.23-P1P2	ACOT6	Ggaaagacatcctgtttgta
ACOT6_-_74077428.23-P1P2	ACOT6	Gtgcagggcagttctctggt
ACOT6_-_74077523.23-P1P2	ACOT6	Gtcctgagagagggacggac
ACOT6_-_74077372.23-P1P2	ACOT6	Gagggcatatgaaatgtact
ACOT6_-_74077350.23-P1P2	ACOT6	Gcctccagatcctgggggtc
ACOT6_+_74077287.23-P1P2	ACOT6	Gttaatatggcaccttggtc
ACSBG1_+_78526895.23-P1P2	ACSBG1	GCACCCCCACTGCTCACTCA
ACSBG1_-_78527146.23-P1P2	ACSBG1	GAGGTCTGGCCAATGGGCTC
ACSBG1_-_78527124.23-P1P2	ACSBG1	GAATCCGCTCCGCTTCTCCC
ACSBG1_-_78526959.23-P1P2	ACSBG1	GCAACTAGAGTGACCCAAAG
ACSBG1_+_78527292.23-P1P2	ACSBG1	GAGTGGGTGAGATCCCTCCC
ACSBG1_-_78527233.23-P1P2	ACSBG1	GCCAGACCCAGATCCTGAAG
ACSBG1_-_78527344.23-P1P2	ACSBG1	GTCCCCCAGGTCCTGCATGG
ACSBG1_-_78527296.23-P1P2	ACSBG1	GGGTCTGCCGAATGCTGCCC
ACSBG1_-_78527127.23-P1P2	ACSBG1	GCCGCTCCGCTTCTCCCAGG
ACSBG1_-_78527246.23-P1P2	ACSBG1	GCTGAAGTGGCTGCTACCCC
ACSL5_-_114135828.23-P1	ACSL5	GGGCAGGGTCAACTGTGTTG
ACSL5_+_114135885.23-P1	ACSL5	GGAAGCTGCCAAAGCTACCC
ACSL5_-_114135620.23-P1	ACSL5	GAGCTCTGGCGACTGGAGAG
ACSL5_-_114135858.23-P1	ACSL5	GCTTTTGTGTCGGCCCTTAG
ACSL5_-_114135836.23-P1	ACSL5	GCAACTGTGTTGAGGCAAGC
ACSL5_+_114135908.23-P1	ACSL5	GGAAGTGTTCTGACCAGGAG
ACSL5_-_114135744.23-P1	ACSL5	GTGAGGCTTCTGATCTGAGG
ACSL5_-_114135643.23-P1	ACSL5	GGGGGTAGAAGGTGTTTGTG
ACSL5_+_114135533.23-P1	ACSL5	GAAGCAAGTCAGGAACGACA
ACSL5_+_114135514.23-P1	ACSL5	GGGGCTGTGAGTCGTTCAAT
ACSL5_-_114133661.23-P2	ACSL5	GTGAGGTAGAGCTTTATCGA
ACSL5_+_114133632.23-P2	ACSL5	GAAAGCTCTACCTCAGGGGA
ACSL5_+_114133820.23-P2	ACSL5	GTGTCACAACAGAAGTTCAA
ACSL5_+_114133716.23-P2	ACSL5	GGTTATGCAATGGGCTTAAG
ACSL5_+_114133616.23-P2	ACSL5	GGGAAGGAGAAGGGGTAGAC
ACSL5_+_114133726.23-P2	ACSL5	GACAAGAGATTGTTATGCAA
ACSL5_-_114133438.23-P2	ACSL5	GGTCCCTTCTAGAAGATAGC
ACSL5_-_114133697.23-P2	ACSL5	GCGTTAGCTTTCTGAACTAA
ACSL5_-_114133870.23-P2	ACSL5	GAGGTTCCAGGGGAGTGTGT
ACSL5_+_114133571.23-P2	ACSL5	GCAATCCTTGAGACTGTGAT
ACSL6_-_131347544.23-P1	ACSL6	GGAACCGCCAAGCTCCCGGG
ACSL6_-_131347517.23-P1	ACSL6	GGCTTGCCCCGCACTGACCG
ACSL6_-_131347425.23-P1	ACSL6	GCCGCTGCGGAGACGGCTCA
ACSL6_-_131347431.23-P1	ACSL6	GCGGAGACGGCTCAAGGGGG
ACSL6_-_131347541.23-P1	ACSL6	GTCGGAACCGCCAAGCTCCC
ACSL6_-_131347494.23-P1	ACSL6	GCAGCCTGGCCGGCCGGGTC
ACSL6_+_131347694.23-P1	ACSL6	GGGGCAGGGTCGCGTGTTGA
ACSL6_-_131347428.23-P1	ACSL6	GCTGCGGAGACGGCTCAAGG
ACSL6_+_131347485.23-P1	ACSL6	GGCGGGGCAAGCCCCAGACC
ACSL6_+_131347655.23-P1	ACSL6	GTGGGCTCAATGTCACGCTC
ACSL6_-_131310907.23-P2	ACSL6	GgaCAGGGCAGCATAGGAAG
ACSL6_-_131311001.23-P2	ACSL6	GCAGCAGAGTGGGCTCCGCA
ACSL6_-_131310931.23-P2	ACSL6	GTGTTAGGTCGCAGCGTCAG
ACSL6_+_131311024.23-P2	ACSL6	GCCGACTGACTGCAAGTGAG
ACSL6_-_131310916.23-P2	ACSL6	GGCATAGGAAGCGGAGTGTT
ACSL6_+_131311100.23-P2	ACSL6	GCCAGGGATCCTGGAGAAAT
ACSL6_-_131310991.23-P2	ACSL6	GACACAGAAACCAGCAGAGT
ACSL6_-_131311018.23-P2	ACSL6	GCAGGGAAGTCTCCTCTCTG
ACSL6_+_131311116.23-P2	ACSL6	GTCCCTGCCCGGGTAGCCCA
ACSL6_-_131310768.23-P2	ACSL6	GATGGTCCTGGAGGGTAAAC
ACSS1_+_25038989.23-P1P2	ACSS1	GGAGCGCAGCGCCTGGGCCA
ACSS1_+_25038797.23-P1P2	ACSS1	GGGGCCCGCGGAGACTCCAC
ACSS1_-_25038970.23-P1P2	ACSS1	GAAGGGGTGCAGGGGAGCGC
ACSS1_-_25038928.23-P1P2	ACSS1	GGGGAGAGGGGGGGCCGCTT
ACSS1_+_25038788.23-P1P2	ACSS1	GGAGACTCCACGGGGCGCCC
ACSS1_-_25038935.23-P1P2	ACSS1	GGGGGGGCCGCTTAGGAAGA
ACSS1_+_25039026.23-P1P2	ACSS1	GACTCGAGGAACATCCGGGT
ACSS1_+_25038995.23-P1P2	ACSS1	GTCACCGGAGCGCAGCGCCT
ACSS1_-_25039024.23-P1P2	ACSS1	GCTGCGCTCCGGTGAGTCTG
ACSS1_+_25038832.23-P1P2	ACSS1	GGGAATGGATGGTGGCGGAA
ACTA2_-_90712823.23-P1	ACTA2	GGACACTGAGCTAGGGTAAT
ACTA2_+_90712849.23-P1	ACTA2	GAGCAAGCTGGCATCCTCTG
ACTA2_+_90712701.23-P1	ACTA2	GGCAGACCAGTGGAATGCAG
ACTA2_-_90712737.23-P1	ACTA2	GGGTCTGCTCATGAAACGGG
ACTA2_-_90712681.23-P1	ACTA2	GCAAAACTCTCTAATCTGGG
ACTA2_-_90712677.23-P1	ACTA2	GAGCACAAAACTCTCTAATC
ACTA2_-_90712740.23-P1	ACTA2	GCTGCTCATGAAACGGGAGG
ACTA2_+_90712797.23-P1	ACTA2	GTACCCTAGCTCAGTGTCTC
ACTA2_+_90712641.23-P1	ACTA2	GTTGTGCTGAGGTCCCTATA
ACTA2_-_90712816.23-P1	ACTA2	GGCCCAGAGACACTGAGCTA
ACTA2_-_90751240.23-P2	ACTA2	GAAGCAGTGGTTAAGCCGGA
ACTA2_-_90751135.23-P2	ACTA2	GTGAGTgcgcgccgccccgc
ACTA2_+_90751100.23-P2	ACTA2	GcgcACTCACCCACCCGCGC
ACTA2_-_90751286.23-P2	ACTA2	GTCTCGAAAAAGTTATATGG
ACTA2_+_90751087.23-P2	ACTA2	GCCGCGCCGGAGCGGACCTT
ACTA2_-_90751236.23-P2	ACTA2	GACCGAAGCAGTGGTTAAGC
ACTA2_+_90751314.23-P2	ACTA2	GTCTGTGTGACAATAAAAAA
ACTA2_-_90751103.23-P2	ACTA2	GCCAAGCCAAAGGTCCGCTC
ACTA2_+_90751465.23-P2	ACTA2	GACCAAGCAGAAATCACCAT
ACTA2_+_90751347.23-P2	ACTA2	GAATTCCCGGAAGGGAGACA
ACTB_-_5569404.23-P1P2	ACTB	GccggcgcgcgcccAGATTG
ACTB_+_5569498.23-P1P2	ACTB	GCTGGCGCCCGGTTGGGAGG
ACTB_-_5570605.23-P1P2	ACTB	GACCCACCGCGGGACATCCT
ACTB_-_5569627.23-P1P2	ACTB	GGAAGTGCGCGCAAGCGCCC
ACTB_+_5569531.23-P1P2	ACTB	GACCCGGCGCTGTTTGAACC
ACTB_+_5569645.23-P1P2	ACTB	GAAGGCGGGCTCGGCCGGAA
ACTB_+_5570341.23-P1P2	ACTB	GCTGCACTGTGCGGCGAAGC
ACTB_+_5569639.23-P1P2	ACTB	GGGCTCGGCCGGAAGGGGTG
ACTB_-_5570322.23-P1P2	ACTB	GCGGAACGGCGCACGCTGAT
ACTB_-_5570230.23-P1P2	ACTB	GGGGGCGGACGCGGTCTCGG
ACTG1_-_79480159.23-P1P2	ACTG1	GGACTGCCGCGCCGTGGGGA
ACTG1_-_79479971.23-P1P2	ACTG1	GCCGCCGGGCAGGGACACGT
ACTG1_-_79480014.23-P1P2	ACTG1	Gagcccgcaccgcctcccaa
ACTG1_+_79480007.23-P1P2	ACTG1	Gtggcgcgggcggggccgtt
ACTG1_-_79480113.23-P1P2	ACTG1	GGGTCGCCGGGAGGGCCGAA
ACTG1_-_79479746.23-P1P2	ACTG1	GACGTCCAGCTCAGGCCCCG
ACTG1_+_79479839.23-P1P2	ACTG1	GTCCGCTTAAATAACGGCGG
ACTG1_-_79479777.23-P1P2	ACTG1	GCACCGGCAGAGAAACGCGA
ACTG1_+_79479719.23-P1P2	ACTG1	GGGCCTGAGCTGGACGTCGC
ACTG1_+_79479942.23-P1P2	ACTG1	GTCCCTGCCCGGCGGGCCAA
ACTL6B_-_100254170.23-P1P2	ACTL6B	GGGGGGCAGCTGCTTTAAAG
ACTL6B_+_100254113.23-P1P2	ACTL6B	GTCGCCTGGCAGCCAATCGG
ACTL6B_-_100254256.23-P1P2	ACTL6B	GACCGTCGCTAAGGAACTGG
ACTL6B_-_100254153.23-P1P2	ACTL6B	GCGAGACAATGACCGACCGG
ACTL6B_-_100254150.23-P1P2	ACTL6B	GAGGCGAGACAATGACCGAC
ACTL6B_-_100254077.23-P1P2	ACTL6B	GGGCGGGGCGGGACTCTCAG
ACTL6B_-_100254123.23-P1P2	ACTL6B	GCTCCAACGGCGCCGCCGAT
ACTL6B_-_100254206.23-P1P2	ACTL6B	GTAAGCGGCCAGGAGGAGAT
ACTL6B_+_100254096.23-P1P2	ACTL6B	GGGCGGCGCCGTTGGAGCGG
ACTL6B_-_100254057.23-P1P2	ACTL6B	GGGACAGCTCCCGGGATCCC
ACTR3_-_114647560.23-P1P2	ACTR3	GTTGGCTTCCCggggaaagg
ACTR3_-_114647582.23-P1P2	ACTR3	Gcgtgaggggaagaagttgt
ACTR3_-_114647588.23-P1P2	ACTR3	Ggggaagaagttgtagggtg
ACTR3_-_114647473.23-P1P2	ACTR3	GCTCGCTAGCCCCTCCCGCT
ACTR3_+_114647402.23-P1P2	ACTR3	GTGGGCTCCGATCCTGAAGT
ACTR3_+_114647438.23-P1P2	ACTR3	GCTAGCGAGCATGCGCAATA
ACTR3_-_114647483.23-P1P2	ACTR3	GCCTCCCGCTCGGAGCGGAA
ACTR3_-_114647542.23-P1P2	ACTR3	GTCGGCACCGGCGGCCATCT
ACTR3_+_114647420.23-P1P2	ACTR3	GAAGGTACGTTCGCCTGCCT
ACTR3_+_114647534.23-P1P2	ACTR3	GtttccccGGGAAGCCAAGA
ACTR3B_-_152456707.23-P1P2	ACTR3B	GCAGCAAGGTTGGACGTATG
ACTR3B_-_152456798.23-P1P2	ACTR3B	GGGCGTGCGCGCGTTCTGAT
ACTR3B_+_152456671.23-P1P2	ACTR3B	GCTTGCTGCTGGAGAGATTG
ACTR3B_+_152456827.23-P1P2	ACTR3B	GCGGGAGCCCGGATGCTCGG
ACTR3B_-_152456747.23-P1P2	ACTR3B	GAGCACTAAAGATGGCGCGC
ACTR3B_+_152456803.23-P1P2	ACTR3B	GGACACGTGACGTCACTCCC
ACTR3B_-_152456754.23-P1P2	ACTR3B	GAAGATGGCGCGCCGGAGTG
ACTR3B_-_152456557.23-P1P2	ACTR3B	Gccggtaggggacatagtca
ACTR3B_-_152456808.23-P1P2	ACTR3B	GCGTTCTGATTGGCCGACCG
ACTR3B_-_152456612.23-P1P2	ACTR3B	Gtcgagcgaagacttacagg
ACTR8_-_53916259.23-P1P2	ACTR8	GGCCGCGGAGTCGCCCCAGA
ACTR8_-_53916235.23-P1P2	ACTR8	GCGGCTGCCCACAGTCAAGA
ACTR8_-_53916270.23-P1P2	ACTR8	GGCCCCAGAGGGCTCCGAAA
ACTR8_-_53916330.23-P1P2	ACTR8	GGTGTGCATGCGGATTGATT
ACTR8_-_53916333.23-P1P2	ACTR8	GTGCATGCGGATTGATTGGG
ACTR8_+_53916438.23-P1P2	ACTR8	GAGGAGAAGAGATGCCTGTG
ACTR8_-_53916276.23-P1P2	ACTR8	GGAGGGCTCCGAAAAGGCGG
ACTR8_-_53916280.23-P1P2	ACTR8	GGCTCCGAAAAGGCGGGGGT
ACTR8_-_53916273.23-P1P2	ACTR8	GCCAGAGGGCTCCGAAAAGG
ACTR8_-_53916296.23-P1P2	ACTR8	GGGTGGGGCTGCCCGGCGCA
ACYP1_+_75530799.23-P1	ACYP1	GCCGAGGCGCCGTCTCTGAT
ACYP1_-_75530843.23-P1	ACYP1	GCCGGGCCCGCCCAGAAGGT
ACYP1_-_75530857.23-P1	ACYP1	GAAGGTGGGATTTCAGGACG
ACYP1_+_75530928.23-P1	ACYP1	GGTTGACTGAGATGCGATGA
ACYP1_-_75530888.23-P1	ACYP1	GAACCCAAAAGCTTTGGGTT
ACYP1_-_75530812.23-P1	ACYP1	GCCAGCTGACCAATCAGAGA
ACYP1_-_75530882.23-P1	ACYP1	GTCCGGCAACCCAAAAGCTT
ACYP1_+_75530870.23-P1	ACYP1	GATCCCCAACCCAAAGCTTT
ACYP1_+_75530916.23-P1	ACYP1	GGCGATGAGGGCTAGGTTTG
ACYP1_-_75531134.23-P1	ACYP1	Ggtcctgaggagcttaattc
ACYP1_-_75536388.23-P2	ACYP1	GCGGCTGTCGGTTGATGGGG
ACYP1_+_75536273.23-P2	ACYP1	GCCCTCGCCGCGAACTCCTC
ACYP1_-_75536464.23-P2	ACYP1	GGGGCCTCAGGTACGCAGAA
ACYP1_-_75536478.23-P2	ACYP1	GCAGAAGGGCGGGGAGACAT
ACYP1_-_75536376.23-P2	ACYP1	GAGAGCGCCTGCGCGGCTGT
ACYP1_+_75536259.23-P2	ACYP1	GTCCTCGGGGAGACGCGCGC
ACYP1_-_75536384.23-P2	ACYP1	GTGCGCGGCTGTCGGTTGAT
ACYP1_-_75536398.23-P2	ACYP1	GTTGATGGGGAGGTCAGGTC
ACYP1_-_75536288.23-P2	ACYP1	GCGTCTCCCCGAGGAGTTCG
ACYP1_-_75536510.23-P2	ACYP1	GCCACCTCCTAAGGGACCGA
ADA_+_43280537.23-P1P2	ADA	GGGAGCGCGCGCCCACAGGT
ADA_+_43280527.23-P1P2	ADA	GCCCACAGGTGGGTCCGGTC
ADA_-_43280430.23-P1P2	ADA	Gccggggcccgccctctcgc
ADA_-_43280516.23-P1P2	ADA	GCCCGCCGACCCGAAAACTA
ADA_+_43280647.23-P1P2	ADA	GGGGTCCCCGCTTCTAGCTT
ADA_+_43280616.23-P1P2	ADA	GCAGCAGCGCCCAGACTGCA
ADA_+_43280503.23-P1P2	ADA	GCCGCGGGGCCGTAGTTTTC
ADA_+_43280561.23-P1P2	ADA	GAAGGCAGCGCCCAGCGAGG
ADA_-_43280373.23-P1P2	ADA	GCGGCCACGCTCTTCTTAAc
ADA_+_43280666.23-P1P2	ADA	GGAGGCTTGCGATGCTCCCG
ADAM12_-_128077220.23-P1P2	ADAM12	GAGGGTGGGCGGCTCAGACG
ADAM12_-_128077202.23-P1P2	ADAM12	GGCGGCTCGCTCACCCCCGA
ADAM12_+_128077194.23-P1P2	ADAM12	GTCTGAGCCGCCCACCCTCG
ADAM12_-_128077319.23-P1P2	ADAM12	GCTGCCAAGCGCACATGCGG
ADAM12_-_128077184.23-P1P2	ADAM12	GAGGGTCCCGCCCCGAGCCG
ADAM12_-_128077206.23-P1P2	ADAM12	GCTCGCTCACCCCCGAGGGT
ADAM12_-_128077228.23-P1P2	ADAM12	GCGGCTCAGACGTGGCTCAG
ADAM12_+_128077257.23-P1P2	ADAM12	GCGGCCACATCATCCTGGGG
ADAM12_-_128077166.23-P1P2	ADAM12	GCGCTCGGGTCCCCCCGCCA
ADAM12_-_128077468.23-P1P2	ADAM12	GCGGCCCTAAGCGCCCAAAG
ADAM15_-_155023648.23-P1P2	ADAM15	GTGAGCAGCGCGGGCGTAGT
ADAM15_-_155023538.23-P1P2	ADAM15	GAAGCTACTAGGGAGGGGTC
ADAM15_+_155023571.23-P1P2	ADAM15	GAGCCGGTGCCCGGTCCGAC
ADAM15_-_155023651.23-P1P2	ADAM15	GGCAGCGCGGGCGTAGTGGG
ADAM15_-_155023528.23-P1P2	ADAM15	GGGAGGCCGCGAAGCTACTA
ADAM15_-_155023703.23-P1P2	ADAM15	Ggcggggcgggctttgccgg
ADAM15_+_155023039.23-P1P2	ADAM15	GGGAGCGAGGCGGGAAAGAA
ADAM15_+_155023594.23-P1P2	ADAM15	GTCCCCGCAACTGTGCGGAG
ADAM15_-_155022641.23-P1P2	ADAM15	GGTGTAGAGACATGTCGTga
ADAM15_-_155023584.23-P1P2	ADAM15	GCGCCCAAGCCGGTCGGACC
ADAM17_+_9696057.23-P1P2	ADAM17	GGCGGGGCCGAACACGGCAG
ADAM17_+_9696028.23-P1P2	ADAM17	GGCCCGCGGCGCACCGGCGT
ADAM17_+_9696078.23-P1P2	ADAM17	GAGCCCCAGCTAGACGTGAC
ADAM17_+_9696075.23-P1P2	ADAM17	GCCCAGCTAGACGTGACGGG
ADAM17_+_9696144.23-P1P2	ADAM17	GACAGAGGCCAGGCCGGACT
ADAM17_+_9696063.23-P1P2	ADAM17	GTGACGGGCGGGGCCGAACA
ADAM17_+_9696049.23-P1P2	ADAM17	GGAACACGGCAGCGGACCAG
ADAM17_+_9696042.23-P1P2	ADAM17	GGCAGCGGACCAGAGGCCCG
ADAM17_-_9695989.23-P1P2	ADAM17	GACCACCCACAGCCGGAAGC
ADAM17_+_9695979.23-P1P2	ADAM17	GCCGCGCGGCAGCCGGCTTC
ADAM19_-_157002947.23-P1P2	ADAM19	GAGGAGCTGGCGAGACTCGG
ADAM19_+_157002997.23-P1P2	ADAM19	GACAAATCCCTCCTCCTGGG
ADAM19_-_157003189.23-P1P2	ADAM19	GGGCCGCCACTCTCGGAGAC
ADAM19_-_157002986.23-P1P2	ADAM19	GTGAGGGAGACCGCGGGGAA
ADAM19_+_157003092.23-P1P2	ADAM19	GACAGTGCGGGACAGTAAAC
ADAM19_+_157002827.23-P1P2	ADAM19	GAGGCGGAGCGTCTCGGCAG
ADAM19_-_157002903.23-P1P2	ADAM19	GAGGGGAGGCTCCAGCCCGG
ADAM19_-_157002981.23-P1P2	ADAM19	GTCAGGTGAGGGAGACCGCG
ADAM19_-_157002954.23-P1P2	ADAM19	GGGCGAGACTCGGGGGAGCG
ADAM19_-_157002874.23-P1P2	ADAM19	GCCCCGCGGGCCTCCGCCAG
ADAM22_+_87563470.23-P1P2	ADAM22	GCGGGCGACAAGAGCTCGGC
ADAM22_-_87563446.23-P1P2	ADAM22	GCGCCCTTGCCTGCGCGCGG
ADAM22_+_87563427.23-P1P2	ADAM22	GGCCCCCCGCGCGCAGGCAA
ADAM22_+_87563498.23-P1P2	ADAM22	GCCACCTCATCCCCTGGCAA
ADAM22_+_87563362.23-P1P2	ADAM22	GGTCCCGCTTGTCTCCACGA
ADAM22_-_87563510.23-P1P2	ADAM22	GCCGCCCGAGCCTTTGCCAG
ADAM22_-_87563381.23-P1P2	ADAM22	GTGCCGTCGTGGAGACAAGC
ADAM22_-_87563460.23-P1P2	ADAM22	GCGCGGGGGGCGAGTGCACC
ADAM22_+_87563555.23-P1P2	ADAM22	GGAGCGAGCGAGTGCTGCAT
ADAM22_-_87563516.23-P1P2	ADAM22	GGAGCCTTTGCCAGGGGATG
ADAM28_-_24151406.23-P1P2	ADAM28	GTACTTTGGAGTGGGGAGTA
ADAM28_-_24151399.23-P1P2	ADAM28	GAATGTACTACTTTGGAGTG
ADAM28_+_24151336.23-P1P2	ADAM28	GAGATAAGCTACAAGGAAAG
ADAM28_-_24151480.23-P1P2	ADAM28	GAGCCAGGACTTCCGCCTGC
ADAM28_-_24151457.23-P1P2	ADAM28	GAAGTAATCTTAGAGCCAGG
ADAM28_+_24151343.23-P1P2	ADAM28	GTATAGCCAGATAAGCTACA
ADAM28_+_24151482.23-P1P2	ADAM28	GAGCTGTGGTCCTGCAACAA
ADAM28_+_24151087.23-P1P2	ADAM28	GCTCACACAAGTGTACTCTC
ADAM28_+_24151496.23-P1P2	ADAM28	GTTGCGCAACCTCGAAGCTG
ADAM28_-_24151156.23-P1P2	ADAM28	GAGAATGCTATATAGTAATT
ADAMTS12_+_33892259.23-P1P2	ADAMTS12	GAGGCCGCGGGGCATGCGGG
ADAMTS12_-_33892204.23-P1P2	ADAMTS12	GACAGTGTCCGCTTTCGGCG
ADAMTS12_-_33892385.23-P1P2	ADAMTS12	GTGGCCGAGCCGGCCAAATA
ADAMTS12_-_33892394.23-P1P2	ADAMTS12	GCGGCCAAATAGGGGAGACC
ADAMTS12_-_33892228.23-P1P2	ADAMTS12	GTGGAATGGGCCAGAGCGGG
ADAMTS12_-_33892214.23-P1P2	ADAMTS12	GCTTTCGGCGGGGTGTGGAA
ADAMTS12_+_33892290.23-P1P2	ADAMTS12	GGGAGGAAGATGCACCGAGC
ADAMTS12_-_33892277.23-P1P2	ADAMTS12	GCCGCCTCCCGCATGCCCCG
ADAMTS12_+_33892344.23-P1P2	ADAMTS12	GCAGCTGGGCCTGGCGTTCG
ADAMTS12_-_33892408.23-P1P2	ADAMTS12	GAGACCCGGGAGAGCCGCCC
ADAMTS20_+_43946158.23-P1P2	ADAMTS20	GGGGTACCGCAGTCCCCTTG
ADAMTS20_+_43946140.23-P1P2	ADAMTS20	GGCGGCTGAGTGGAGAAGGG
ADAMTS20_+_43946073.23-P1P2	ADAMTS20	GTGGCCGGGAACAGCCCATA
ADAMTS20_+_43946112.23-P1P2	ADAMTS20	GCGCGGGGAAAAGCGAGCAG
ADAMTS20_-_43946166.23-P1P2	ADAMTS20	GCTTCTCCACTCAGCCGCAA
ADAMTS20_+_43946058.23-P1P2	ADAMTS20	GCATAGGGGCGGGCTCTCCG
ADAMTS20_-_43946246.23-P1P2	ADAMTS20	GCCCGGCTGGGCACCAATTC
ADAMTS20_+_43946069.23-P1P2	ADAMTS20	GCGGGAACAGCCCATAGGGG
ADAMTS20_+_43946189.23-P1P2	ADAMTS20	GAGCAAGTCGCGCGCCCACT
ADAMTS20_-_43946300.23-P1P2	ADAMTS20	GCGTACGTGAAAGGTGCCTA
ADAMTSL1_+_18473939.23-P1P2	ADAMTSL1	GACGGTGCGAGCAAAAAAGG
ADAMTSL1_+_18474015.23-P1P2	ADAMTSL1	GAGCAGGCAGCCAGCCAATC
ADAMTSL1_+_18473942.23-P1P2	ADAMTSL1	GGTAACGGTGCGAGCAAAAA
ADAMTSL1_-_18474023.23-P1P2	ADAMTSL1	GTGATTAGCAGGAGCCTGAT
ADAMTSL1_-_18474109.23-P1P2	ADAMTSL1	GTCGGTCAGGAAATGTGAGA
ADAMTSL1_-_18474132.23-P1P2	ADAMTSL1	GCTGATGGAAGCTGATAGGC
ADAMTSL1_-_18474157.23-P1P2	ADAMTSL1	GGGAGTGTTAGCACCAGTAC
ADAMTSL1_+_18473978.23-P1P2	ADAMTSL1	GCATGCTGAATAACAAAGCC
ADAMTSL1_-_18474096.23-P1P2	ADAMTSL1	GacccacccacccCTCGGTC
ADAMTSL1_+_18474037.23-P1P2	ADAMTSL1	GAGCTGAATGGAATCTCTCT
ADAMTSL3_-_84322684.23-P1P2	ADAMTSL3	GCGCCTCCAGCTCAAGCCGA
ADAMTSL3_-_84322711.23-P1P2	ADAMTSL3	GTGCCGGCGCGCAGGCTGAC
ADAMTSL3_+_84322692.23-P1P2	ADAMTSL3	GCGCCCGTCAGCCTGCGCGC
ADAMTSL3_-_84322742.23-P1P2	ADAMTSL3	GGCGCCGTGCACTTGCCGGG
ADAMTSL3_+_84322724.23-P1P2	ADAMTSL3	GGCACCGCCCGGCAAGTGCA
ADAMTSL3_-_84322739.23-P1P2	ADAMTSL3	GGGCGCGCCGTGCACTTGCC
ADAMTSL3_-_84322628.23-P1P2	ADAMTSL3	Gcgcgcgctccgagcggccc
ADAMTSL3_-_84322754.23-P1P2	ADAMTSL3	GTGCCGGGCGGTGCAGGTGG
ADAMTSL3_-_84322719.23-P1P2	ADAMTSL3	GCGCAGGCTGACGGGCGCCT
ADAMTSL3_-_84322357.23-P1P2	ADAMTSL3	GCGGGGTGGGTGGAGGCTAT
ADAMTSL5_-_1513160.23-P1P2	ADAMTSL5	GcgcggcgggcgcggATCTG
ADAMTSL5_-_1513165.23-P1P2	ADAMTSL5	GcgggcgcggATCTGCGGCA
ADAMTSL5_+_1513291.23-P1P2	ADAMTSL5	GGCGCCCGGAATAGCAGCCC
ADAMTSL5_-_1513115.23-P1P2	ADAMTSL5	GCGCCCAGGCCCGGGTCAGG
ADAMTSL5_+_1513283.23-P1P2	ADAMTSL5	GAATAGCAGCCCCGGGGCAG
ADAMTSL5_+_1513196.23-P1P2	ADAMTSL5	GCGACACCAGCCTGCGGCTC
ADAMTSL5_+_1513057.23-P1P2	ADAMTSL5	GCGGTGGGAGGGACCGTCCC
ADAMTSL5_-_1513309.23-P1P2	ADAMTSL5	GGCCCCGGGGCTGCTATTCC
ADAMTSL5_-_1513232.23-P1P2	ADAMTSL5	GGGTGTCGGGCGCCCGGGTC
ADAMTSL5_+_1513223.23-P1P2	ADAMTSL5	GTGCCAAGGTCACCCGGACC
ADAR_+_154580757.23-P1	ADAR	GGAGGGGTTCGACTTGTAAC
ADAR_-_154580756.23-P1	ADAR	GTTGCGCCACGCTTGGTTTC
ADAR_-_154580709.23-P1	ADAR	GCCTTCCCCTCCGGAAAGTT
ADAR_+_154580678.23-P1	ADAR	GCGGAGGGGAAGGCTTTCCG
ADAR_-_154580760.23-P1	ADAR	GGCCACGCTTGGTTTCAGGC
ADAR_-_154580801.23-P1	ADAR	GGCTGCATGAGAACTACGGA
ADAR_-_154580720.23-P1	ADAR	GGGAAAGTTTGGCCAAGAGG
ADAR_+_154580692.23-P1	ADAR	GTTGGCCAAACTTTCCGGAG
ADAR_+_154580774.23-P1	ADAR	GGTAGTTCTCATGCAGCGGA
ADAR_-_154581129.23-P1	ADAR	GcgcccgtccGGTACTGTTT
ADAR_-_154600624.23-P2	ADAR	GCAGTGGGGAGTAGGTACAT
ADAR_-_154600716.23-P2	ADAR	GAAGGCCTGAGAAGATACGT
ADAR_-_154600476.23-P2	ADAR	GCGCAGATTGGTGACATCAT
ADAR_-_154600494.23-P2	ADAR	GTTGGCGCGCCGGGCGTGGG
ADAR_-_154600698.23-P2	ADAR	GATAACGTGGTTGGGCCGGA
ADAR_+_154600513.23-P2	ADAR	GCCTAGAGCGCAAACAAAAG
ADAR_-_154600609.23-P2	ADAR	GCCGCTGTTTTGGGTACAGT
ADAR_-_154600630.23-P2	ADAR	GGGAGTAGGTACATGGGTTT
ADAR_+_154600908.23-P2	ADAR	Gagaggcagtggcacaagat
ADAR_+_154600562.23-P2	ADAR	GAACACAACGTAAAAAACCA
ADCY1_+_45613903.23-P1P2	ADCY1	GCCCCGACCGTGGTCCTCGG
ADCY1_+_45613906.23-P1P2	ADCY1	GGCGCCCCGACCGTGGTCCT
ADCY1_+_45613859.23-P1P2	ADCY1	GCCCCGGGAGCCGCGAACCT
ADCY1_-_45613843.23-P1P2	ADCY1	GAACGCAGGACGCGGAGTTG
ADCY1_-_45613918.23-P1P2	ADCY1	GCGGTCGCCGCCGAGGACCA
ADCY1_-_45613796.23-P1P2	ADCY1	Ggggacaaggaaggtactcg
ADCY1_-_45613923.23-P1P2	ADCY1	GGCCGCCGAGGACCACGGTC
ADCY1_+_45613560.23-P1P2	ADCY1	GGGCCCTCGCCCCTACGAGA
ADCY1_-_45613933.23-P1P2	ADCY1	GACCACGGTCGGGGCGCGGG
ADCY1_-_45613871.23-P1P2	ADCY1	GCTGTGCGCGCCCAGGTTCG
ADCY10_+_167883527.23-P1P2	ADCY10	GGACCCTTGCCTCAAATGTG
ADCY10_+_167883463.23-P1P2	ADCY10	GAGGCCACTCAGGTTGGTGG
ADCY10_-_167883507.23-P1P2	ADCY10	GCTACTGTACAAGGAAGGAC
ADCY10_-_167883502.23-P1P2	ADCY10	GGCCTACTACTGTACAAGGA
ADCY10_-_167883545.23-P1P2	ADCY10	GTATCCGCACATTTGAGGCA
ADCY10_+_167883389.23-P1P2	ADCY10	GTGAGCTACTGATGAGGGTG
ADCY10_+_167883395.23-P1P2	ADCY10	GGAACAATGAGCTACTGATG
ADCY10_-_167883498.23-P1P2	ADCY10	GAGTGGCCTACTACTGTACA
ADCY10_+_167883460.23-P1P2	ADCY10	GCCACTCAGGTTGGTGGGGG
ADCY10_+_167883469.23-P1P2	ADCY10	GAGTAGTAGGCCACTCAGGT
ADCY2_-_7396107.23-P1P2	ADCY2	GACCGCCCCTGCACGGAggc
ADCY2_+_7396027.23-P1P2	ADCY2	GACGGCGGGGGCTGTACGGT
ADCY2_-_7396078.23-P1P2	ADCY2	GTGCAGCCGGGCCGTCGGGT
ADCY2_-_7395927.23-P1P2	ADCY2	GCCACGCTGCACTCGGGATA
ADCY2_+_7396008.23-P1P2	ADCY2	GGGGGGGAGTGGCGAACTGA
ADCY2_-_7396103.23-P1P2	ADCY2	GCGACACCGCCCCTGCACGG
ADCY2_+_7396024.23-P1P2	ADCY2	GGCGGGGGCTGTACGGTGGG
ADCY2_+_7396141.23-P1P2	ADCY2	Gggagggggcgggttccacg
ADCY2_-_7395718.23-P1P2	ADCY2	GAGGCCCCGCAGCCCACTAA
ADCY2_+_7396051.23-P1P2	ADCY2	GCGACGGCCCGGCTGCAGGC
ADCY3_+_25143176.23-P1P2	ADCY3	GCCGGAACGCGCCGCCGAGA
ADCY3_-_25143213.23-P1P2	ADCY3	GTTCCGGAGTGGGGCGGCGA
ADCY3_-_25143203.23-P1P2	ADCY3	GCGGCGGCGCGTTCCGGAGT
ADCY3_+_25143382.23-P1P2	ADCY3	GACCGGGCCTCCTCGCTGGA
ADCY3_+_25143231.23-P1P2	ADCY3	GTCTCGCCCGCGCGGGTCCT
ADCY3_-_25143261.23-P1P2	ADCY3	GCGCGCGGGCGAGAGGTGGA
ADCY3_-_25143207.23-P1P2	ADCY3	GGGCGCGTTCCGGAGTGGGG
ADCY3_-_25143408.23-P1P2	ADCY3	GCAGCGAGGAGGCCCGGTCT
ADCY3_+_25143419.23-P1P2	ADCY3	GCTGCGGGCGGGCGCGTCCC
ADCY3_-_25143292.23-P1P2	ADCY3	GGCCCCCGATCCggcgcggg
ADCY4_+_24804429.23-P1P2	ADCY4	GCCCTGAAGGGGCTGAAGCG
ADCY4_-_24804470.23-P1P2	ADCY4	GGGAAGGGCAATGTGGACCC
ADCY4_-_24804484.23-P1P2	ADCY4	GGACCCTGGGAGAGATGCGA
ADCY4_-_24804509.23-P1P2	ADCY4	GGGGCTGGGGTGGACCCAAT
ADCY4_-_24804586.23-P1P2	ADCY4	GGAAGCCTGGCGAGAATGTA
ADCY4_-_24804544.23-P1P2	ADCY4	GGAGGTGAACGTTTGGTAGT
ADCY4_-_24804490.23-P1P2	ADCY4	GGGGAGAGATGCGAAGGGGT
ADCY4_+_24804366.23-P1P2	ADCY4	GGACCAGGGGAGTCCGGCTT
ADCY4_-_24804385.23-P1P2	ADCY4	GTGCCAAAGCCGGACTCCCC
ADCY4_-_24804523.23-P1P2	ADCY4	GCCAATGGGATGTGTCCAAA
ADCY5_+_123168814.23-P1P2	ADCY5	GCGGCTCCTAGTCCCAGGGA
ADCY5_+_123168739.23-P1P2	ADCY5	GAGGCCTGAGGATGCCCgcg
ADCY5_-_123168868.23-P1P2	ADCY5	GCGGTCCCGTCACCAGACCT
ADCY5_-_123168757.23-P1P2	ADCY5	GgcgccccgcGGGCATCCTC
ADCY5_+_123168726.23-P1P2	ADCY5	GCCCgcggggcgccgaggct
ADCY5_+_123168863.23-P1P2	ADCY5	GGGAAGACCGCGCTCCACCC
ADCY5_+_123168791.23-P1P2	ADCY5	GGGGGCGCAGCGAGAATTTT
ADCY5_+_123168818.23-P1P2	ADCY5	GGATGCGGCTCCTAGTCCCA
ADCY5_+_123168613.23-P1P2	ADCY5	Ggatgcggagggctctccgg
ADCY5_+_123168786.23-P1P2	ADCY5	GGCAGCGAGAATTTTAGGTG
ADCY6_+_49182960.23-P1P2	ADCY6	GTCGGCCCCCACTTCTGGGG
ADCY6_+_49182963.23-P1P2	ADCY6	GAACTCGGCCCCCACTTCTG
ADCY6_+_49182993.23-P1P2	ADCY6	GCCTACCCCGCTGCTAGGAA
ADCY6_-_49183095.23-P1P2	ADCY6	GCGCTTCCTCCCCCAGTCCT
ADCY6_+_49182873.23-P1P2	ADCY6	GGAGGGGACTTCTGGATCCG
ADCY6_+_49182840.23-P1P2	ADCY6	GTGCGCTGGACAGCTCGGGA
ADCY6_-_49183140.23-P1P2	ADCY6	GGATCAAGACCCCGCGGGGA
ADCY6_-_49183250.23-P1P2	ADCY6	GCCCGCAAACCCACCCCTCA
ADCY6_+_49183373.23-P1P2	ADCY6	Gggcgggaatggctaggtgg
ADCY6_-_49182926.23-P1P2	ADCY6	GCCCGGACTCCCCGCCTTAA
ADCY7_-_50300370.23-P1P2	ADCY7	GGGGCCCTGCACACCCCGAG
ADCY7_-_50300345.23-P1P2	ADCY7	GAGAGCAGCACTGTGGCTGG
ADCY7_+_50300361.23-P1P2	ADCY7	GCCCACAGCCCAGCCTCTCG
ADCY7_+_50300426.23-P1P2	ADCY7	GGACCCACCACTTCCTGCTC
ADCY7_-_50300088.23-P1P2	ADCY7	GagtcccaggaaggcgCGGG
ADCY7_-_50300194.23-P1P2	ADCY7	GACTTTGAACAGTTGTCTTG
ADCY7_-_50300301.23-P1P2	ADCY7	GTTGGAGCCCGACAGCTCCC
ADCY7_+_50300269.23-P1P2	ADCY7	GTCGGGCTCCAATGACTTCA
ADCY7_-_50300207.23-P1P2	ADCY7	GGTCTTGGGGCTTCTAATGG
ADCY7_+_50300070.23-P1P2	ADCY7	GAGGCCCCCCGcgccttcct
ADCY8_-_132053243.23-P1P2	ADCY8	GgggCGCCCCGCGACAGGGT
ADCY8_-_132053248.23-P1P2	ADCY8	GCCCCGCGACAGGGTTGGAG
ADCY8_-_132053393.23-P1P2	ADCY8	GCAGAAGCATCCCTCCCGGA
ADCY8_-_132053251.23-P1P2	ADCY8	GCGCGACAGGGTTGGAGAGG
ADCY8_+_132053382.23-P1P2	ADCY8	GTCCCCACACCCCCTCCGGG
ADCY8_+_132053386.23-P1P2	ADCY8	GAGAGTCCCCACACCCCCTC
ADCY8_-_132053238.23-P1P2	ADCY8	GtggcggggCGCCCCGCGAC
ADCY8_-_132053193.23-P1P2	ADCY8	Gctgggggcgggggcaaaga
ADCY8_-_132053389.23-P1P2	ADCY8	GTGGCCAGAAGCATCCCTCC
ADCY8_-_132053224.23-P1P2	ADCY8	Ggggtcacggtgaggtggcg
ADCY9_+_4166522.23-P1P2	ADCY9	Gcggcccgtgcgcgtgtccg
ADCY9_+_4166644.23-P1P2	ADCY9	GACAGCCCGCCGCCTAGAAg
ADCY9_+_4166700.23-P1P2	ADCY9	GCCTCTGGGACGCCGAGGGA
ADCY9_+_4166553.23-P1P2	ADCY9	Gcccagcgcgcgcaccaagg
ADCY9_-_4166657.23-P1P2	ADCY9	GgggcggcgccgcTTCTAGG
ADCY9_-_4166660.23-P1P2	ADCY9	GcggcgccgcTTCTAGGCGG
ADCY9_-_4166654.23-P1P2	ADCY9	GcccgggcggcgccgcTTCT
ADCY9_-_4166752.23-P1P2	ADCY9	GGCCCGGGGTCCCGACCCTG
ADCY9_-_4166686.23-P1P2	ADCY9	GTGGCCGCTGTCCGCGCTCC
ADCY9_-_4166573.23-P1P2	ADCY9	Gcccgccttggtgcgcgcgc
ADCYAP1_-_904253.23-P1P2	ADCYAP1	GTATGAGAAGTCGATGACTC
ADCYAP1_+_904836.23-P1P2	ADCYAP1	GTAGACGCGCAGAACCAGGA
ADCYAP1_-_904511.23-P1P2	ADCYAP1	GGCGAACTGCACAGATAAAT
ADCYAP1_-_903879.23-P1P2	ADCYAP1	GCTCATAGCCCTACTGTCAA
ADCYAP1_-_904933.23-P1P2	ADCYAP1	GCTGCTCCCGCTGGTTCCTG
ADCYAP1_+_903865.23-P1P2	ADCYAP1	GCTGGCTGCCGTTGACAGTA
ADCYAP1_+_904148.23-P1P2	ADCYAP1	GTCACCCGTTTCTCAAGGAC
ADCYAP1_+_904729.23-P1P2	ADCYAP1	GTGGCCGTAAGTCCACCCGG
ADCYAP1_-_903893.23-P1P2	ADCYAP1	GGTCAACGGCAGCCAGACTC
ADCYAP1_-_904458.23-P1P2	ADCYAP1	GAGGCAGATGTTGACAAAGA
ADD1_+_2845481.23-P1P2	ADD1	GTGGCGGGACCCATGAGGGG
ADD1_-_2845420.23-P1P2	ADD1	GCGGGACCCTGGGCCTCCGC
ADD1_+_2845484.23-P1P2	ADD1	GGATTGGCGGGACCCATGAG
ADD1_-_2845442.23-P1P2	ADD1	GCCCCGGCGGGGTCGCCCCG
ADD1_+_2845436.23-P1P2	ADD1	GGACTCGCCAGGCCCGCCTC
ADD1_+_2845542.23-P1P2	ADD1	GCAACAACGCGCCGTCCCAT
ADD1_-_2845494.23-P1P2	ADD1	GCAGGGGACCCGCCCCTCAT
ADD1_+_2845457.23-P1P2	ADD1	GCCCCTGCGGGCAGGGCGAT
ADD1_-_2845318.23-P1P2	ADD1	GAAACCGTGTCCAGCGGACC
ADD1_-_2845599.23-P1P2	ADD1	GAGGCCGCACCCAGGTCGGG
ADH1A_+_100212424.23-P1P2	ADH1A	GACCACTGTGGGACTAAGAG
ADH1A_+_100212669.23-P1P2	ADH1A	Ggggctcagtcaatgctgat
ADH1A_+_100212206.23-P1P2	ADH1A	GTAAAGACCTAGATCATGTG
ADH1A_-_100212276.23-P1P2	ADH1A	GCTGTCAAATCATAAAGAAG
ADH1A_+_100212235.23-P1P2	ADH1A	GAGTCTGTGAATAATCTAAT
ADH1A_+_100212562.23-P1P2	ADH1A	GTGAGCCAAACACATTCCTC
ADH1A_-_100212221.23-P1P2	ADH1A	GCCAGTTCCACACATGATCT
ADH1A_+_100212465.23-P1P2	ADH1A	GTGGAGCTTAATGCAGATAA
ADH1A_+_100212230.23-P1P2	ADH1A	GGTGAATAATCTAATGGGTG
ADH1A_-_100212517.23-P1P2	ADH1A	GCCAAACGGTGCAGTTAGGA
ADH6_+_100140583.23-P1P2	ADH6	GCAAAAAAATGGATAATAAG
ADH6_+_100140565.23-P1P2	ADH6	GGAGGGGACCTGTTTGATTA
ADH6_-_100140539.23-P1P2	ADH6	GCTCAGTGAAAGAGCACAAA
ADH6_-_100140844.23-P1P2	ADH6	GTGCAGAGCTGGTTACTCAG
ADH6_-_100140485.23-P1P2	ADH6	GAGGCTCTCCCGCTGCTTGA
ADH6_+_100140914.23-P1P2	ADH6	GGGGCCTTGGGTCAAGACCC
ADH6_-_100140770.23-P1P2	ADH6	GGGCCCCTTGTTGACAGATA
ADH6_-_100140820.23-P1P2	ADH6	GTCAAGAGCTCCTCACTCTT
ADH6_+_100140890.23-P1P2	ADH6	GCACACACGGAGATTTTCTA
ADH6_-_100140888.23-P1P2	ADH6	GGGGCCTACCAACTTGGATT
ADH7_-_100356631.23-P1P2	ADH7	GTATGATCAAACCAAGAGGA
ADH7_+_100356564.23-P1P2	ADH7	GAGTTGGTCTGCAAAGGGTA
ADH7_+_100356536.23-P1P2	ADH7	GGACCATTGCAAAGTTGTGA
ADH7_-_100356938.23-P1P2	ADH7	GGCAACAGTAGGTCAAGTTT
ADH7_-_100356792.23-P1P2	ADH7	GAAGCTGCTTTGCCTAGGCA
ADH7_-_100356555.23-P1P2	ADH7	GAGCCGTCACAACTTTGCAA
ADH7_-_100356627.23-P1P2	ADH7	GCTACTATGATCAAACCAAG
ADH7_+_100356687.23-P1P2	ADH7	GTATATCCTTCAAAATAAGG
ADH7_+_100356514.23-P1P2	ADH7	GCTGTGAGTCATATTGCTGA
ADH7_-_100356703.23-P1P2	ADH7	GCCTATCCACCTTATTTTGA
ADHFE1_+_67344601.23-P1P2	ADHFE1	GCCTCAAGCCAGTCGGGCTC
ADHFE1_+_67344636.23-P1P2	ADHFE1	GCCTGCCCACCCGCTTCGCG
ADHFE1_+_67344586.23-P1P2	ADHFE1	GGCTCAGGGCCATTTTCCCA
ADHFE1_-_67344562.23-P1P2	ADHFE1	GGATGGTGCGAGCGCCGCTG
ADHFE1_-_67344541.23-P1P2	ADHFE1	GTCTACGGCAATTTCAAGGG
ADHFE1_-_67344592.23-P1P2	ADHFE1	GGTTCTGGTTCTTACTCCGT
ADHFE1_-_67344649.23-P1P2	ADHFE1	GACAGGTGACCCCGCGAAGC
ADHFE1_-_67344653.23-P1P2	ADHFE1	GGTGACCCCGCGAAGCGGGT
ADHFE1_-_67344191.23-P1P2	ADHFE1	GTGGCACAGCCAAGCCCTCC
ADHFE1_+_67344496.23-P1P2	ADHFE1	GGTAACTGCTCCGTAGGCCT
ADIRF_-_88728085.23-P1P2	ADIRF	GTCCCACCGCGGCCCGTCTT
ADIRF_+_88728103.23-P1P2	ADIRF	GCCCTGCTCCAGAGTCCGCA
ADIRF_+_88728019.23-P1P2	ADIRF	GCGAAGAGGTGCCAGGACAG
ADIRF_+_88728059.23-P1P2	ADIRF	GGACGGGCCGCGGTGGGAAA
ADIRF_-_88727942.23-P1P2	ADIRF	GTGACCCAGCGCTCACGCCC
ADIRF_-_88728140.23-P1P2	ADIRF	GGCAGGGCCCGGCCACTCCC
ADIRF_+_88728175.23-P1P2	ADIRF	GGGCTGGCCTGCCCCGCGTA
ADIRF_+_88728044.23-P1P2	ADIRF	GGAAAGGGGCAGACCGAACC
ADIRF_-_88727953.23-P1P2	ADIRF	GTCACGCCCAGGATCAGAAA
ADIRF_+_88728168.23-P1P2	ADIRF	GCTGCCCCGCGTAGGGGAGA
ADM_+_10326407.23-P1P2	ADM	GTGCCCAGAGGGCTTAGGTA
ADM_-_10326425.23-P1P2	ADM	GAGCCCATACCTAAGCCCTC
ADM_+_10326418.23-P1P2	ADM	GGAGGTCCCTCGTGCCCAGA
ADM_-_10326810.23-P1P2	ADM	GACCCTGCGGGTTAAGAGGT
ADM_-_10326433.23-P1P2	ADM	GCCTAAGCCCTCTGGGCACG
ADM_-_10326307.23-P1P2	ADM	GGCCGCATGGGTCCTGGATA
ADM_-_10326343.23-P1P2	ADM	GTAGTGGCGCCCCTTCGCTC
ADM_+_10326479.23-P1P2	ADM	GCGCGCGCATTGCTTCCTTT
ADM_+_10326124.23-P1P2	ADM	GACCCCAGACTCCCGCGGAG
ADM_-_10326512.23-P1P2	ADM	GAATGCGCGCGTCCGAGAGC
ADM2_-_50919811.23-P1P2	ADM2	GCCAGAAGGCGCTTGGAGTG
ADM2_+_50919866.23-P1P2	ADM2	GCGGCGAAGGGAGCGGTGGA
ADM2_+_50919828.23-P1P2	ADM2	GAGCGCTCGGCGACCGGCCC
ADM2_-_50919797.23-P1P2	ADM2	GGGGCTGCGTCCCCACCAGA
ADM2_+_50919851.23-P1P2	ADM2	GTGGAGGGGCCTGTCCCCGC
ADM2_-_50919551.23-P1P2	ADM2	GGCACCGCGTCAGAGGAGAG
ADM2_+_50919692.23-P1P2	ADM2	GCGAGCTGATCCCACGGCTG
ADM2_+_50919899.23-P1P2	ADM2	GGGCCCAGCCACCCTCGGGG
ADM2_-_50919815.23-P1P2	ADM2	GAAGGCGCTTGGAGTGAGGC
ADM2_+_50919726.23-P1P2	ADM2	GGCTGCAGCGGGGTTCTGGG
ADPRHL1_-_114107986.23-P1	ADPRHL1	GGGCACCAGCTCCTCAGCAG
ADPRHL1_+_114107989.23-P1	ADPRHL1	GGCTGCCGGCAGAAGCTAGC
ADPRHL1_+_114107927.23-P1	ADPRHL1	GAAAACTGACACCTCCCACG
ADPRHL1_-_114108043.23-P1	ADPRHL1	GCAGAGCGTTGACAGAGCAG
ADPRHL1_+_114108080.23-P1	ADPRHL1	GTCACCCCACGCCACACACG
ADPRHL1_-_114108097.23-P1	ADPRHL1	GACTTCCCCGTGTGTGGCGT
ADPRHL1_+_114108010.23-P1	ADPRHL1	GCAACGCTCTGAATGTGCTG
ADPRHL1_+_114108164.23-P1	ADPRHL1	Gcagatgggttgttgcccga
ADPRHL1_-_114108106.23-P1	ADPRHL1	GTGTGTGGCGTGGGGTGATG
ADPRHL1_+_114107924.23-P1	ADPRHL1	GACTGACACCTCCCACGTGG
ADPRHL1_-_114103638.23-P2	ADPRHL1	GGAGTGAGCCCCGGTCAGAG
ADPRHL1_+_114103927.23-P2	ADPRHL1	GAGGGTCGGGGCAGCCTGTG
ADPRHL1_+_114103812.23-P2	ADPRHL1	GAACAGGGCTGTCTCCTTCT
ADPRHL1_+_114103828.23-P2	ADPRHL1	GTCCGGGTGAGCCTCTGAAC
ADPRHL1_+_114103953.23-P2	ADPRHL1	GCTGCTGCTAGAGTGAGCAC
ADPRHL1_-_114104014.23-P2	ADPRHL1	GCACACAGCCCCGTGGCTCG
ADPRHL1_+_114103987.23-P2	ADPRHL1	GGCCACGGGGCTGTGTGGTC
ADPRHL1_+_114103977.23-P2	ADPRHL1	GTGTGTGGTCTGGCAAACCC
ADPRHL1_-_114104007.23-P2	ADPRHL1	GGCCAGACCACACAGCCCCG
ADPRHL1_-_114104022.23-P2	ADPRHL1	GCCCGTGGCTCGTGGGGTGA
ADSS_+_244615389.23-P1P2	ADSS	GAAGGGGCGTGGCCTCGGTC
ADSS_+_244615311.23-P1P2	ADSS	GGGCCTGCGCGGGGCAGTCA
ADSS_+_244615384.23-P1P2	ADSS	GGCGTGGCCTCGGTCCGGGG
ADSS_-_244615308.23-P1P2	ADSS	GCGCCACAGCCCGCTCAAGG
ADSS_-_244615458.23-P1P2	ADSS	GCAAACCTCGCGAGCGGAAA
ADSS_-_244615463.23-P1P2	ADSS	GCTCGCGAGCGGAAAAGGTC
ADSS_+_244615505.23-P1P2	ADSS	GTGAAAGCGAGAGGTAGAGC
ADSS_-_244615452.23-P1P2	ADSS	GCCCGTGCAAACCTCGCGAG
ADSS_-_244615562.23-P1P2	ADSS	GGGAAGCGCGTGTGGAGCGT
ADSS_+_244615411.23-P1P2	ADSS	GGGAGTGGCGCGCCAGGCCG
AFAP1L2_+_116164424.23-P1P2	AFAP1L2	GTCGGCGGGCCGGAGTTCTC
AFAP1L2_+_116164325.23-P1P2	AFAP1L2	GGCGGCCCCGCCAGGAGGTC
AFAP1L2_+_116164298.23-P1P2	AFAP1L2	GAGCGTGACCTCACGGGGAG
AFAP1L2_-_116164458.23-P1P2	AFAP1L2	GGCCCGCCGAGGCTGACAGT
AFAP1L2_-_116164340.23-P1P2	AFAP1L2	GTCGCGGCCGGACCTCCTGG
AFAP1L2_-_116164427.23-P1P2	AFAP1L2	GAGCGCCCCTGTCCCAGCGC
AFAP1L2_+_116164411.23-P1P2	AFAP1L2	GGTTCTCCGGCGCTGGGACA
AFAP1L2_+_116164516.23-P1P2	AFAP1L2	GCCCGGAGTCAAGACGTGAA
AFAP1L2_+_116164439.23-P1P2	AFAP1L2	GAGCCGACTGTCAGCCTCGG
AFAP1L2_-_116164550.23-P1P2	AFAP1L2	GGACTCCGGGGGCGTCGAGA
AFF1_+_87855988.23-P1P2	AFF1	GCGGCCCTCCCGGGATTGGT
AFF1_+_87856016.23-P1P2	AFF1	GGGCGCCACCCAAGCGGCAA
AFF1_-_87856006.23-P1P2	AFF1	GCCTCCCACCAATCCCGGGA
AFF1_+_87856022.23-P1P2	AFF1	GCTAGCTGGCGCCACCCAAG
AFF1_+_87856007.23-P1P2	AFF1	GCAAGCGGCAAGGGACGTCG
AFF1_+_87856036.23-P1P2	AFF1	GCCGGCCCGCGCCCTCTAGC
AFF1_-_87856083.23-P1P2	AFF1	GGAACCCGGTACCGCAGCTC
AFF1_+_87855935.23-P1P2	AFF1	GAATACGGCAATGACCGCCC
AFF1_-_87856033.23-P1P2	AFF1	GACGTCCCTTGCCGCTTGGG
AFF1_+_87855912.23-P1P2	AFF1	GCGCGAGGGTGACCCTGCCC
AFF3_+_100759213.23-P1P2	AFF3	GTCTCCCCAGAGTAGAGTCC
AFF3_+_100759161.23-P1P2	AFF3	GCCCTGCCACAAGTGAGAGT
AFF3_-_100759115.23-P1P2	AFF3	GAGTGTGCAGGTGTTGATAG
AFF3_+_100759157.23-P1P2	AFF3	GGCCACAAGTGAGAGTTGGC
AFF3_+_100759271.23-P1P2	AFF3	GTCAAAGAGACCTTCTCCCT
AFF3_+_100759152.23-P1P2	AFF3	GAAGTGAGAGTTGGCCGGTT
AFF3_+_100759320.23-P1P2	AFF3	GGTTCCTGGGATTCTTTTAT
AFF3_+_100759145.23-P1P2	AFF3	GAGTTGGCCGGTTGGGTATC
AFF3_-_100759103.23-P1P2	AFF3	GGGTCACAACCCAAGTGTGC
AFF3_-_100759540.23-P1P2	AFF3	GACCAGGAAAGAAGAGTCTT
AFF4_+_132299514.23-P1P2	AFF4	GGGCTCAGGCCTATACCGCT
AFF4_-_132299583.23-P1P2	AFF4	GGGGCTGCCACGGCAGTACA
AFF4_-_132299459.23-P1P2	AFF4	GGGCCGGGAGGCGACGCCCG
AFF4_+_132299440.23-P1P2	AFF4	GCACCCCGGGCGTCGCCTCC
AFF4_-_132299501.23-P1P2	AFF4	GGGGTCTGATGACCCGGGCC
AFF4_+_132299568.23-P1P2	AFF4	GTGCAGGCCCTGTACTGCCG
AFF4_-_132299495.23-P1P2	AFF4	GGCTGTGGGGTCTGATGACC
AFF4_+_132299534.23-P1P2	AFF4	GACGCGGCCGCAGTGCCCAG
AFF4_-_132299480.23-P1P2	AFF4	GGTGGTGACGTTCCCGGCTG
AFF4_+_132299453.23-P1P2	AFF4	GCCGGGAACGTCACCACCCC
AFMID_-_76183341.23-P1P2	AFMID	GGACGTGGCTGATCGGGGTG
AFMID_-_76183234.23-P1P2	AFMID	GCGCCCGGCCGCTGACCTGG
AFMID_-_76183290.23-P1P2	AFMID	GAATCCGGGACGTGCGCCCA
AFMID_+_76183120.23-P1P2	AFMID	GGGAACCAGGGGCTTACTGC
AFMID_-_76183275.23-P1P2	AFMID	GCCCCCTCGTGGGAGGAATC
AFMID_-_76183320.23-P1P2	AFMID	GGGCCTGGAAATCAGGGCGA
AFMID_+_76183256.23-P1P2	AFMID	GTCCCGGATTCCTCCCACGA
AFMID_-_76183268.23-P1P2	AFMID	GCAGCCCGCCCCCTCGTGGG
AFMID_+_76183272.23-P1P2	AFMID	GAGTCCCTGGGCGCACGTCC
AFMID_-_76183313.23-P1P2	AFMID	GCTGGGAGGGCCTGGAAATC
AFP_+_74301755.23-P1	AFP	GCAAGGACACAGAGCTCTTT
AFP_-_74301816.23-P1	AFP	GCCGCTATGCTGTTAATTAT
AFP_+_74301866.23-P1	AFP	GTTAACTAGTAACCTTTTGT
AFP_-_74301876.23-P1	AFP	GTAACAGATATACCAACAAA
AFP_-_74301511.23-P1	AFP	GCAAGATGAAGAGTCTGAAT
AFP_+_74301824.23-P1	AFP	GATTTCCTTAGGTTGAAAAT
AFP_-_74301535.23-P1	AFP	GAGACAATGTCTTGTGTGCC
AFP_+_74301847.23-P1	AFP	GTGGTATATCTGTTACTTTA
AFP_-_74301841.23-P1	AFP	GATGTCCCATTTTCAACCTA
AFP_+_74301897.23-P1	AFP	GATTCTTTTATACTCTTTTC
AFP_-_74316161.23-P2	AFP	GATAATAGGAGTACAGGGAG
AFP_-_74316274.23-P2	AFP	GGAGTCTGTGAGAAGAAGCA
AFP_-_74316081.23-P2	AFP	GTAAAATCAATGAAGCTCCG
AFP_+_74316013.23-P2	AFP	GCGGACAGACTATGACAGAA
AFP_-_74316099.23-P2	AFP	GGAGGTTGAGAATACAAGTC
AFP_-_74316155.23-P2	AFP	GGCTTCTATAATAGGAGTAC
AFP_+_74315943.23-P2	AFP	GACCACAGATCAGACCTCAC
AFP_-_74315828.23-P2	AFP	GGCGGCCTCTTCCAGAAACT
AFP_-_74316304.23-P2	AFP	GAACTCATGAATGACTCAGC
AFP_-_74316191.23-P2	AFP	GGTAAATGCATCTCAAAAGT
AGAP2_+_58136072.23-P1P2	AGAP2	GACTGGCTGGCAGGGTTGAT
AGAP2_+_58136058.23-P1P2	AGAP2	GTTGATGGGCCAACACTAGA
AGAP2_+_58136080.23-P1P2	AGAP2	GTAGCAGGGACTGGCTGGCA
AGAP2_+_58135979.23-P1P2	AGAP2	GAGGAAGTGAGGTCGACAGA
AGAP2_+_58135974.23-P1P2	AGAP2	GGTGAGGTCGACAGACGGAA
AGAP2_-_58136071.23-P1P2	AGAP2	GCTCCCACCCCCTCTAGTGT
AGAP2_+_58136053.23-P1P2	AGAP2	GGGGCCAACACTAGAGGGGG
AGAP2_+_58136095.23-P1P2	AGAP2	GCTGGCTGGGAAATCATAGC
AGAP2_+_58136289.23-P1P2	AGAP2	GCTAGAATGCAGGGCTGTGA
AGAP2_+_58136018.23-P1P2	AGAP2	GTAGTGCTGTCCCAGGCTGT
AGFG2_-_100136730.23-P1P2	AGFG2	GCGGTGGGGCGGGGCATTGG
AGFG2_-_100136607.23-P1P2	AGFG2	GGGAACTAGGAGGCGGGCCA
AGFG2_+_100136500.23-P1P2	AGFG2	GTTAGCGCGCGAGACAGAGG
AGFG2_-_100136779.23-P1P2	AGFG2	GAGGGCCAATCGGAGTAAGG
AGFG2_-_100136700.23-P1P2	AGFG2	GGGCCAATAGGAGAGGCCTG
AGFG2_-_100136619.23-P1P2	AGFG2	GCGGGCCACGGTGGAGGCAG
AGFG2_-_100136693.23-P1P2	AGFG2	GCTCTGCCGGCCAATAGGAG
AGFG2_-_100136670.23-P1P2	AGFG2	GCGCACGGTTCTCGCTGCTG
AGFG2_+_100136561.23-P1P2	AGFG2	GTGGTGAGTCCTCGGCACTC
AGFG2_-_100136715.23-P1P2	AGFG2	GCCTGAGGCCTGAAGGCGGT
AGPAT2_+_139582049.23-P1P2	AGPAT2	Gggaagggggggccgtgtcg
AGPAT2_+_139581987.23-P1P2	AGPAT2	Gaccgtgtcggggcgttgtt
AGPAT2_+_139581999.23-P1P2	AGPAT2	Gcctggtgaggggaccgtgt
AGPAT2_+_139581884.23-P1P2	AGPAT2	GcccgccGCCCTCGCAATAA
AGPAT2_+_139582115.23-P1P2	AGPAT2	GGTAACCTGGCAGAAGGCTG
AGPAT2_+_139582222.23-P1P2	AGPAT2	GAGGAGGCCCAGACCATGGG
AGPAT2_+_139582074.23-P1P2	AGPAT2	Gggtccgggccgggtgaccc
AGPAT2_-_139582462.23-P1P2	AGPAT2	GCCCCTGCGGGGAGACTCGT
AGPAT2_-_139582237.23-P1P2	AGPAT2	GGCGCTGCCCCCCATGGTCT
AGPAT2_+_139582183.23-P1P2	AGPAT2	GCCACCGGCAAGCCATGATG
AGT_-_230850035.23-P1P2	AGT	GTCACGCTGGGACCTCTTCC
AGT_-_230850022.23-P1P2	AGT	GCCAGAAGCGACACTCACGC
AGT_-_230850333.23-P1P2	AGT	GGACCCTGCTGCCCGCTCAT
AGT_-_230850193.23-P1P2	AGT	GAGCCTGAGGCCAACCACCC
AGT_-_230850091.23-P1P2	AGT	GAACAGAGTGAGCCGGTGCA
AGT_+_230850174.23-P1P2	AGT	GGGCCTGGGTGGTTGGCCTC
AGT_-_230850163.23-P1P2	AGT	GGAAACGGGAGCATCTCCCT
AGT_-_230849993.23-P1P2	AGT	GAGACCACAGGCTGGCCAGA
AGT_+_230850081.23-P1P2	AGT	GGTGTAACTCGACCCTGCAC
AGT_+_230849887.23-P1P2	AGT	GCACCCCTCAGCTATAAATA
AHCYL2_-_128864748.23-P1P2	AHCYL2	GAGGCCAGACCgggacgggg
AHCYL2_-_128864790.23-P1P2	AHCYL2	Ggactggcgggcggagaaag
AHCYL2_+_128864484.23-P1P2	AHCYL2	GTGACTCGACGGAGGGGATG
AHCYL2_-_128864652.23-P1P2	AHCYL2	GGGGCGCGCAGTGTAGGTCG
AHCYL2_+_128864661.23-P1P2	AHCYL2	GCACGCGGCGAGAAGACCGT
AHCYL2_+_128864518.23-P1P2	AHCYL2	GGGGCCGGCAGCTAACAGAA
AHCYL2_+_128864406.23-P1P2	AHCYL2	GAGGGGAGGGGAAGTGGTAG
AHCYL2_+_128864653.23-P1P2	AHCYL2	GGAGAAGACCGTGGGACCTC
AHCYL2_+_128864537.23-P1P2	AHCYL2	GCCGAGGAGAGGGAGCGCTA
AHCYL2_+_128864495.23-P1P2	AHCYL2	GGTGAGGATAGGTGACTCGA
AHNAK_-_62314398.23-P1	AHNAK	Ggggctgggactggcgagcg
AHNAK_+_62314474.23-P1	AHNAK	GGGGGGCAGTGGATGCGGGG
AHNAK_+_62314477.23-P1	AHNAK	GACAGGGGGCAGTGGATGCG
AHNAK_+_62314660.23-P1	AHNAK	GCGGAGCAAGCTGACGGTCG
AHNAK_+_62314492.23-P1	AHNAK	GCAGGTCCGGGACAGGACAG
AHNAK_-_62314337.23-P1	AHNAK	GTCgggcgggcgggtctgcc
AHNAK_+_62314505.23-P1	AHNAK	GTGGAGAGCAGGTCCAGGTC
AHNAK_+_62314442.23-P1	AHNAK	GATGTCCCCGCGTCCCCCAG
AHNAK_+_62314684.23-P1	AHNAK	GAAGCTGAGAGAAAACTCAA
AHNAK_+_62314768.23-P1	AHNAK	GAGAACGCGAGAAATGGGCG
AHNAK_-_62313234.23-P2	AHNAK	GACCACTCCTCCCTGAGTTC
AHNAK_+_62313138.23-P2	AHNAK	GCGGGCTTGGCGTGGGAGGA
AHNAK_-_62313365.23-P2	AHNAK	GGGAAAGCGCCGCCTCCGGA
AHNAK_+_62313316.23-P2	AHNAK	GCCAACTCCCAAACCCGTCC
AHNAK_-_62313251.23-P2	AHNAK	GTCTGGTTTGAATTAGTCAC
AHNAK_+_62313308.23-P2	AHNAK	GCAAACCCGTCCGGGCGGGA
AHNAK_-_62313371.23-P2	AHNAK	GCGCCGCCTCCGGAGGGGAA
AHNAK_-_62313598.23-P2	AHNAK	GGGGCTGGTGGTACAGAACA
AHNAK_-_62313325.23-P2	AHNAK	GGGGGCCATCCCGCCCGGAC
AHNAK_+_62313312.23-P2	AHNAK	GCTCCCAAACCCGTCCGGGC
AHR_-_17338168.23-P1P2	AHR	GGGAATGGAATCCAGATggg
AHR_-_17338209.23-P1P2	AHR	Ggggctacgcgggatctggg
AHR_-_17338131.23-P1P2	AHR	GCACGTGCCGGGATGAGGGT
AHR_+_17338100.23-P1P2	AHR	GTCCCGGCACGTGATGACGT
AHR_-_17338153.23-P1P2	AHR	GGCCCTCAAGGAAGACGGAA
AHR_+_17338075.23-P1P2	AHR	GTAAGGACGCCCCCCCCCGC
AHR_-_17338082.23-P1P2	AHR	GCACGAAGATGGCTACCGGC
AHR_-_17338078.23-P1P2	AHR	GTATGCACGAAGATGGCTAC
AHR_-_17338171.23-P1P2	AHR	GATGGAATCCAGATgggcgg
AHR_+_17338092.23-P1P2	AHR	GCGTGATGACGTAGGACGTA
AICDA_-_8765593.23-P1P2	AICDA	GGGGTGGGTGGGGCTGTCAT
AICDA_+_8765490.23-P1P2	AICDA	GTCAGGGGAGGAGCCCAAAA
AICDA_-_8765578.23-P1P2	AICDA	GGGATCCAGTGAAGATGGGT
AICDA_+_8765561.23-P1P2	AICDA	GCCCACCCACCCATCTTCAC
AICDA_-_8765573.23-P1P2	AICDA	GGATTTGGATCCAGTGAAGA
AICDA_+_8765521.23-P1P2	AICDA	GGCCGTTGGGGTACCTGGTG
AICDA_+_8765613.23-P1P2	AICDA	GAAAGCAGAGCTGCCCTCAA
AICDA_+_8765505.23-P1P2	AICDA	GGTGGGGGTGATGCTGTCAG
AICDA_+_8765647.23-P1P2	AICDA	GTTTAGAGCAGCAGCCCCAA
AICDA_-_8765622.23-P1P2	AICDA	GACACAGGTTAAACCATTGA
AIF1_+_31583695.23-P1P2	AIF1	GAGGGTGTAAGGAGCTAGAG
AIF1_-_31583545.23-P1P2	AIF1	GACTGTAGGCGGTGGAGACA
AIF1_+_31583769.23-P1P2	AIF1	GGTGGAGGAGACAACGTGGA
AIF1_-_31583169.23-P1P2	AIF1	GGGCAGCGGCATTAGATCGG
AIF1_+_31582665.23-P1P2	AIF1	GTGGGCAGGCAGCTGTGGAT
AIF1_+_31583650.23-P1P2	AIF1	GAAAGGGACCGCAGTGTGGC
AIF1_-_31583166.23-P1P2	AIF1	GATAGGCAGCGGCATTAGAT
AIF1_-_31583534.23-P1P2	AIF1	GGTGAGGGGGAAACTGTAGG
AIF1_-_31582950.23-P1P2	AIF1	GGTGTCAGCAGAACCTGATG
AIF1_+_31583713.23-P1P2	AIF1	GGAGTTGAGGGGCCCCGCTA
AIFM1_-_129299826.23-P1P2	AIFM1	GGAAGGGGAACGGCGACCGG
AIFM1_+_129299854.23-P1P2	AIFM1	GGTGCGGACCAATCGCAATG
AIFM1_-_129299868.23-P1P2	AIFM1	GCTCGCTGCCGCATTGCGAT
AIFM1_-_129300012.23-P1P2	AIFM1	GTGTTCAAGGAGGGACTCGT
AIFM1_-_129299928.23-P1P2	AIFM1	GCGCAAGCTCGCAAAGACGC
AIFM1_+_129299827.23-P1P2	AIFM1	GAGTGCTACGCCTGCGCAGT
AIFM1_-_129299770.23-P1P2	AIFM1	GCCTCCTCCCAGCTCCGGGT
AIFM1_-_129299839.23-P1P2	AIFM1	GGACCGGAGGCCTACTGCGC
AIFM1_+_129299820.23-P1P2	AIFM1	GCGCCTGCGCAGTAGGCCTC
AIFM1_+_129299870.23-P1P2	AIFM1	GCGCAAATCCTCTCGCCGTG
AIFM2_-_71892672.23-P1P2	AIFM2	GAAACGGTCCTGGCACGCTG
AIFM2_-_71892662.23-P1P2	AIFM2	GCAGGCCCCGGAAACGGTCC
AIFM2_+_71892645.23-P1P2	AIFM2	GCGTGCCAGGACCGTTTCCG
AIFM2_-_71892687.23-P1P2	AIFM2	GGCTGGGGCTGGTCTCCGAA
AIFM2_+_71892689.23-P1P2	AIFM2	GAGGGTCAAGGTTAGTCCGG
AIFM2_-_71892720.23-P1P2	AIFM2	GAACCTTGACCCTGAGCGAA
AIFM2_+_71892751.23-P1P2	AIFM2	GGAGCCGGAGAGGCGACATC
AIFM2_+_71892788.23-P1P2	AIFM2	GGAATGGCTCGGCAGGACTG
AIFM2_-_71892817.23-P1P2	AIFM2	GCTGCCGAGCCATTCAGACT
AIFM2_-_71892650.23-P1P2	AIFM2	GCAACGCCCCGGCCAGGCCC
AIM1_-_106960321.23-P1P2	AIM1	GCTCCCTGAGAGCGCTGCCA
AIM1_-_106960246.23-P1P2	AIM1	GAGGTCCAGCGGCCGTAGGT
AIM1_+_106960295.23-P1P2	AIM1	GGCAGCGCTCTCAGGGAGCT
AIM1_+_106960302.23-P1P2	AIM1	GGTCCCTGGCAGCGCTCTCA
AIM1_-_106960202.23-P1P2	AIM1	GCTCCCAGAGCGGAAGATTG
AIM1_-_106960381.23-P1P2	AIM1	GGCCAGCGATAACGCCTCGG
AIM1_-_106960419.23-P1P2	AIM1	GTCCGCGGGCAGCCCTCGAC
AIM1_+_106960236.23-P1P2	AIM1	GCCTCCGCCTCCCCGACCTA
AIM1_-_106960286.23-P1P2	AIM1	GAGAAATCCACCGACTCCCC
AIM1_+_106960184.23-P1P2	AIM1	GTCACCGCAATCTTCCGCTC
AJUBA_-_23451861.23-P1P2	AJUBA	GTGGCCGGATCTACTTTCCT
AJUBA_-_23451893.23-P1P2	AJUBA	GGCGGTGTGTGCGAGAGCGC
AJUBA_+_23451803.23-P1P2	AJUBA	GGGGAGAGAAGTTCGGTCTG
AJUBA_+_23451890.23-P1P2	AJUBA	GATCCCTGCGCGGACACCCC
AJUBA_-_23451917.23-P1P2	AJUBA	GGTGTCCGCGCAGGGATAGC
AJUBA_+_23451900.23-P1P2	AJUBA	GCACACCAGCTATCCCTGCG
AJUBA_+_23452115.23-P1P2	AJUBA	GCCTCCTGTCGTCCGGTCCC
AJUBA_+_23451843.23-P1P2	AJUBA	GCCCCCTAGGAAAGTAGATC
AJUBA_-_23451966.23-P1P2	AJUBA	GCCCTGGATGTGGAGACCCG
AJUBA_+_23451782.23-P1P2	AJUBA	GGCTAGCGTGAGAGCTAGGG
AKAP2_-_112810838.23-P1P2	AKAP2	GGAGAAGGTGTGGGTAGATG
AKAP2_-_112810868.23-P1P2	AKAP2	GGGAGGGAGGGGCGGTCCGT
AKAP2_-_112810886.23-P1P2	AKAP2	GTGGGCGCTGGGCTACTGGA
AKAP2_+_112810798.23-P1P2	AKAP2	GCTCCTCTCAGTGGCTTCGG
AKAP2_-_112810874.23-P1P2	AKAP2	GAGGGGCGGTCCGTGGGCGC
AKAP2_-_112810882.23-P1P2	AKAP2	GTCCGTGGGCGCTGGGCTAC
AKAP2_+_112810943.23-P1P2	AKAP2	GAGCCTCCGGGCGCGCTGGA
AKAP2_+_112810939.23-P1P2	AKAP2	GTCCGGGCGCGCTGGAGGGC
AKAP2_+_112810955.23-P1P2	AKAP2	GGCAGGGAGTGGTAGCCTCC
AKAP2_-_112810895.23-P1P2	AKAP2	GGGCTACTGGAGGGGAAGCG
AKR1C1_+_5005505.23-P1P2	AKR1C1	GCATGTGAGAGGAGGGACAG
AKR1C1_+_5005516.23-P1P2	AKR1C1	GTTAACCAATGGCATGTGAG
AKR1C1_+_5005512.23-P1P2	AKR1C1	GCCAATGGCATGTGAGAGGA
AKR1C1_-_5005560.23-P1P2	AKR1C1	GCAGCAGACAGTGTGCTCAG
AKR1C1_-_5005463.23-P1P2	AKR1C1	GAATTTTCTTAGGTAAGAAA
AKR1C1_+_5005566.23-P1P2	AKR1C1	GGGCTATAAGAGCAATGAGC
AKR1C1_-_5005472.23-P1P2	AKR1C1	GAGGTAAGAAACGGTTGAAC
AKR1C1_+_5005289.23-P1P2	AKR1C1	GAGAATACAGAAACCTCTAG
AKR1C1_-_5005053.23-P1P2	AKR1C1	GACTGCACCTTGATCAGGAA
AKR1C1_-_5005070.23-P1P2	AKR1C1	GAAGGGATGTTTCTCTTACA
AKR1C2_+_5046391.23-P1	AKR1C2	GCAGAAGGAACTCATCATCA
AKR1C2_-_5046153.23-P1	AKR1C2	GCATGTGAGAGGAGGGACAG
AKR1C2_-_5046142.23-P1	AKR1C2	GTTAACCAATGGCATGTGAG
AKR1C2_-_5046146.23-P1	AKR1C2	GCCAATGGCATGTGAGAGGA
AKR1C2_+_5046098.23-P1	AKR1C2	GCAGCAGACAGTGTGCTCAG
AKR1C2_+_5046195.23-P1	AKR1C2	GAATTTTCTTAGGTAAGAAA
AKR1C2_-_5046092.23-P1	AKR1C2	GGGCTATAAGAGCAATGAGC
AKR1C2_+_5046186.23-P1	AKR1C2	GAGGTAAGAAACGGTTGAAC
AKR1C2_+_5046360.23-P1	AKR1C2	GAAAAGAGCTGTGCCGCTAG
AKR1C2_+_5046205.23-P1	AKR1C2	GTTTACTTATGAATTTTCTT
AKR1C2_+_5060451.23-P2	AKR1C2	Gactccaagtaagacaagag
AKR1C2_+_5060378.23-P2	AKR1C2	Ggaagcaccagaggttaggg
AKR1C2_+_5060367.23-P2	AKR1C2	GggttagggTGGCAACAGCA
AKR1C2_+_5060338.23-P2	AKR1C2	GTCTGGAATACCAAACgata
AKR1C2_-_5060393.23-P2	AKR1C2	GCTGTTGCCAccctaacctc
AKR1C2_+_5060381.23-P2	AKR1C2	Ggaggaagcaccagaggtta
AKR1C2_-_5060469.23-P2	AKR1C2	Gaatcccctcttgtcttact
AKR1C2_+_5060276.23-P2	AKR1C2	Gaattcccggtgttgaagga
AKR1C2_-_5060293.23-P2	AKR1C2	Gaggcccctccttcaacacc
AKR1C2_+_5060355.23-P2	AKR1C2	GAACAGCAAGGCAGAAATTC
AKR1C3_+_5136495.23-P1P2	AKR1C3	GCATGTAGGAGGAGGTACAT
AKR1C3_+_5136475.23-P1P2	AKR1C3	GGGCAGTCTTATATGGTCTG
AKR1C3_-_5136257.23-P1P2	AKR1C3	GTAAAGAAGGGGCATTATCA
AKR1C3_+_5136528.23-P1P2	AKR1C3	GACCCCTGCAAACTGACTGA
AKR1C3_-_5136546.23-P1P2	AKR1C3	GTAACCATCAGTCAGTTTGC
AKR1C3_-_5136211.23-P1P2	AKR1C3	GGTGAGAGAAAGACGTAAGA
AKR1C3_+_5136331.23-P1P2	AKR1C3	GCTATATTAAATTATTCAAA
AKR1C3_+_5136141.23-P1P2	AKR1C3	GTGAGAATTTTTCAAATAGT
AKR1C3_-_5136523.23-P1P2	AKR1C3	GACCTCCTCCTACATGCCAT
AKR1C3_+_5136569.23-P1P2	AKR1C3	GTCAGAGATTACAAAAACAA
AKR1C4_+_5238708.23-P1P2	AKR1C4	GGCTCCCTGGGGCTAATCAA
AKR1C4_+_5238746.23-P1P2	AKR1C4	GCAGGGGTTATGTAAAACAT
AKR1C4_+_5238515.23-P1P2	AKR1C4	GTCTGATAAACTCATCCAAC
AKR1C4_+_5238721.23-P1P2	AKR1C4	GGCAGTGCTGCACTGCTCCC
AKR1C4_-_5238652.23-P1P2	AKR1C4	GTGATAAGAAACGAGTGAAC
AKR1C4_-_5238398.23-P1P2	AKR1C4	GCTGAGAGAAAGATGTAAGA
AKR1C4_+_5238499.23-P1P2	AKR1C4	GAACAGGTTTATAGAATGAT
AKR1C4_+_5238700.23-P1P2	AKR1C4	GGGGCTAATCAATGGCATGT
AKR1C4_-_5238444.23-P1P2	AKR1C4	GTAAAGATGGGATATCATCA
AKR1C4_-_5238726.23-P1P2	AKR1C4	GATGCCATTGATTAGCCCCA
AKR1D1_+_137760957.23-P1P2	AKR1D1	GTGTCTGGCCTCtatcagtt
AKR1D1_+_137761175.23-P1P2	AKR1D1	GGGCCTATTCCATCAAAGAA
AKR1D1_+_137761081.23-P1P2	AKR1D1	GGTCCTGGAAATCCTAAGCA
AKR1D1_-_137760971.23-P1P2	AKR1D1	GaaagcatcctaactgataG
AKR1D1_-_137761091.23-P1P2	AKR1D1	GTCAAAGGACAACCATGCTT
AKR1D1_+_137761105.23-P1P2	AKR1D1	GTCAACCTGTTTTTTTTTCC
AKR1D1_+_137760919.23-P1P2	AKR1D1	Gataagagactgacatagtt
AKR1D1_-_137761201.23-P1P2	AKR1D1	GCTTTGATGGAATAGGCCCT
AKR1D1_-_137761122.23-P1P2	AKR1D1	GACAACCTGGAAAAAAAAAC
AKR1D1_+_137761057.23-P1P2	AKR1D1	GGTCCTTTGAACTTCATCAG
ALAD_-_116163697.23-P1P2	ALAD	GGCCCCGCCCACACGCAACG
ALAD_-_116163783.23-P1P2	ALAD	GTGTGCAGCGAACTGCAGGA
ALAD_-_116163711.23-P1P2	ALAD	GCAACGAGGCCTGGCCAATT
ALAD_+_116163682.23-P1P2	ALAD	GGCCAGGCCTCGTTGCGTGT
ALAD_-_116163654.23-P1P2	ALAD	GCCCTGAAGGCGGTCTTCTG
ALAD_-_116163721.23-P1P2	ALAD	GTGGCCAATTGGGTGTGTCG
ALAD_-_116163825.23-P1P2	ALAD	GAACCGCTTGGGAGGGTCCC
ALAD_-_116163786.23-P1P2	ALAD	GGCAGCGAACTGCAGGAGGG
ALAD_+_116163703.23-P1P2	ALAD	GGGCCCTCGACACACCCAAT
ALAD_+_116163820.23-P1P2	ALAD	GCGAGGCCGGCTCACACCCA
ALCAM_-_105085416.23-P1P2	ALCAM	GAGCCAGAGGCCTTATCACT
ALCAM_-_105085585.23-P1P2	ALCAM	GTTCTCCCTGATCCCGGAGC
ALCAM_-_105085579.23-P1P2	ALCAM	GACGCGGTTCTCCCTGATCC
ALCAM_+_105085545.23-P1P2	ALCAM	GGAACCGCGTGCCCCGGTCC
ALCAM_+_105085530.23-P1P2	ALCAM	GGTCCTGGAGCCCGGATGAG
ALCAM_-_105085675.23-P1P2	ALCAM	GCGCTGCGTCCggggaagtg
ALCAM_-_105085311.23-P1P2	ALCAM	GCGGCGGAGAAAAATCTCTG
ALCAM_-_105085628.23-P1P2	ALCAM	GCTGCAGCGCCTCTAGGCTG
ALCAM_-_105085450.23-P1P2	ALCAM	GCACAGAAAGTGTTAGTCCC
ALCAM_+_105085551.23-P1P2	ALCAM	GCAGGGAGAACCGCGTGCCC
ALDH1A1_+_75568128.23-P1P2	ALDH1A1	GCTGGAGCACTGGTTTCTTA
ALDH1A1_-_75568252.23-P1P2	ALDH1A1	GGCAGCTGCTCTGGCCACTA
ALDH1A1_-_75568103.23-P1P2	ALDH1A1	GTATTTGTAACACCTAGGGC
ALDH1A1_-_75568099.23-P1P2	ALDH1A1	GTACTTATTTGTAACACCTA
ALDH1A1_+_75568212.23-P1P2	ALDH1A1	GTGCTGCATACACTTATCAC
ALDH1A1_+_75568465.23-P1P2	ALDH1A1	GAGGGTAGGGTGTAGATAAA
ALDH1A1_-_75568167.23-P1P2	ALDH1A1	GCCAGCATCGAATTTGTACC
ALDH1A1_+_75568138.23-P1P2	ALDH1A1	GAAATTCGATGCTGGAGCAC
ALDH1A1_+_75568163.23-P1P2	ALDH1A1	GCAAATAGTGCACTGTCTCC
ALDH1A1_+_75568478.23-P1P2	ALDH1A1	GTTAAAACTAACTTAGGGTA
ALDH1A3_-_101419837.23-P1	ALDH1A3	Gcgggcgccgggacggtccg
ALDH1A3_+_101419822.23-P1	ALDH1A3	Gcgcgtgccgcggaccgtcc
ALDH1A3_-_101419848.23-P1	ALDH1A3	Gacggtccgcggcacgcggg
ALDH1A3_+_101419790.23-P1	ALDH1A3	GgcgcgcTCTCTCGCCCCGG
ALDH1A3_+_101419949.23-P1	ALDH1A3	GTAATTGGCTGCGGGACCGG
ALDH1A3_+_101419738.23-P1	ALDH1A3	GCCGGGCCCCGGAAGTCGCA
ALDH1A3_+_101419945.23-P1	ALDH1A3	GTGGCTGCGGGACCGGAGGA
ALDH1A3_-_101419683.23-P1	ALDH1A3	GAGCCCGCCCGACTTCGGGG
ALDH1A3_-_101419786.23-P1	ALDH1A3	GCCTCGGGGAGCTCGTCCAC
ALDH1A3_-_101419880.23-P1	ALDH1A3	Ggctcgggctcccgcagggg
ALDH1A3_-_101438257.23-P2	ALDH1A3	GCCAAGTTCAGCAACATCCA
ALDH1A3_-_101438153.23-P2	ALDH1A3	GCAGTGAAGGGACGGCATCG
ALDH1A3_-_101438087.23-P2	ALDH1A3	GGGCTTAGACCAAGGATCCC
ALDH1A3_+_101438192.23-P2	ALDH1A3	GCATTCTGATCAAGCCCGGG
ALDH1A3_-_101438235.23-P2	ALDH1A3	GTTCACTGATGTTTACGCCT
ALDH1A3_-_101438200.23-P2	ALDH1A3	GGGTGGTGGCACTGCCACCC
ALDH1A3_-_101438168.23-P2	ALDH1A3	GATCGGGGCCTGGAGCGCCT
ALDH1A3_-_101438334.23-P2	ALDH1A3	GGTCCCGGAGCAATCTGAAG
ALDH1A3_-_101438067.23-P2	ALDH1A3	GCTCACACCTGTAAGTGGAG
ALDH1A3_+_101438196.23-P2	ALDH1A3	GTGAACATTCTGATCAAGCC
ALDH2_-_112204657.23-P1P2	ALDH2	GCCATCCCGAGGAATGGTAG
ALDH2_+_112204677.23-P1P2	ALDH2	GGCAGCCAATGGAAAggcgg
ALDH2_-_112204534.23-P1P2	ALDH2	GGGGCCGGGTCTTTCCGCAC
ALDH2_+_112204640.23-P1P2	ALDH2	GgcTGCCTCTACCATTCCTC
ALDH2_+_112204605.23-P1P2	ALDH2	GCTGATGCAAGCGAAGCGGG
ALDH2_+_112204680.23-P1P2	ALDH2	GGCGGCAGCCAATGGAAAgg
ALDH2_-_112204651.23-P1P2	ALDH2	GCGCGCCCCATCCCGAGGAA
ALDH2_+_112204589.23-P1P2	ALDH2	GGGGTGGCGCTAGGTACCCC
ALDH2_+_112204582.23-P1P2	ALDH2	GGCTAGGTACCCCCGGCCCG
ALDH2_+_112204608.23-P1P2	ALDH2	GCAGCTGATGCAAGCGAAGC
ALDH3B2_-_67442366.23-P1P2	ALDH3B2	GAACCCCAGGGGAAGGTCAC
ALDH3B2_+_67442162.23-P1P2	ALDH3B2	GGGTCCTGGCAGTGAGACAA
ALDH3B2_+_67442225.23-P1P2	ALDH3B2	GCTGTGCAGTGTGGTCCCTG
ALDH3B2_-_67442470.23-P1P2	ALDH3B2	GCCCCCCATGGCCCCTCCTA
ALDH3B2_-_67442256.23-P1P2	ALDH3B2	GCACACTGCACAGCCGGCTT
ALDH3B2_-_67442099.23-P1P2	ALDH3B2	GTGGCAATGGGGTAATCAAT
ALDH3B2_-_67442277.23-P1P2	ALDH3B2	GGAACAGGTTAGACAAGTCA
ALDH3B2_-_67442262.23-P1P2	ALDH3B2	GGCACAGCCGGCTTGGGAAC
ALDH3B2_+_67442502.23-P1P2	ALDH3B2	GAAGCCTGAAGAGTGAGGAC
ALDH3B2_+_67442450.23-P1P2	ALDH3B2	GACCCTAGGAGGGGCCATGG
ALDH6A1_+_74551319.23-P1P2	ALDH6A1	GCTACCTCCGCCTACGTCAT
ALDH6A1_-_74551337.23-P1P2	ALDH6A1	GCAGCCAATGACGTAGGCGG
ALDH6A1_-_74551331.23-P1P2	ALDH6A1	GCCACCTCAGCCAATGACGT
ALDH6A1_+_74551350.23-P1P2	ALDH6A1	GGTAGGGAGTGTCCAAGTCA
ALDH6A1_-_74551286.23-P1P2	ALDH6A1	GTGGGGATAAGTGATTGGTT
ALDH6A1_+_74551366.23-P1P2	ALDH6A1	GCTTCCCCGTGTGCTCGGTA
ALDH6A1_-_74551426.23-P1P2	ALDH6A1	GAACTCCGATTGGCCAAGGG
ALDH6A1_-_74551423.23-P1P2	ALDH6A1	GTGGAACTCCGATTGGCCAA
ALDH6A1_+_74551237.23-P1P2	ALDH6A1	GGGGTGTGAGGAGAGGAATC
ALDH6A1_-_74551384.23-P1P2	ALDH6A1	GACTCCCTACCGAGCACACG
ALDH7A1_+_125931023.23-P1P2	ALDH7A1	GGGCTCCTCCGGAAGACCAG
ALDH7A1_-_125931085.23-P1P2	ALDH7A1	GGAACAATGGGAGTGCTACA
ALDH7A1_+_125931011.23-P1P2	ALDH7A1	GAGACCAGGGGCAGACGGGG
ALDH7A1_-_125931094.23-P1P2	ALDH7A1	GGAGTGCTACAGGGAGGAGT
ALDH7A1_-_125930974.23-P1P2	ALDH7A1	GCCGCCCGGGAGAACCCATT
ALDH7A1_+_125930989.23-P1P2	ALDH7A1	GTGGCGGGGTCGTGCCCAGT
ALDH7A1_+_125930956.23-P1P2	ALDH7A1	GCTGCCCAATGGGTTCTCCC
ALDH7A1_-_125931037.23-P1P2	ALDH7A1	GCCGTCTGCCCCTGGTCTTC
ALDH7A1_+_125930967.23-P1P2	ALDH7A1	GAGGGGTCGGGTCTGCCCAA
ALDH7A1_-_125931073.23-P1P2	ALDH7A1	GGAATCCTGCCTGGAACAAT
ALDOA_+_30076922.23-P1P2	ALDOA	GAGGCCGCGCTAGGAAGGGG
ALDOA_+_30076925.23-P1P2	ALDOA	GCAGAGGCCGCGCTAGGAAG
ALDOA_-_30076893.23-P1P2	ALDOA	GTGGTCCGAGTCACGTCCGA
ALDOA_-_30076964.23-P1P2	ALDOA	GTCTGGGCTGCGCCTCTCGG
ALDOA_+_30076861.23-P1P2	ALDOA	GGACTCGGACCACATCCCGC
ALDOA_-_30076918.23-P1P2	ALDOA	GTGGGGAGGGATCGTGTTCT
ALDOA_-_30076896.23-P1P2	ALDOA	GTCCGAGTCACGTCCGAGGG
ALDOA_+_30076852.23-P1P2	ALDOA	GCACATCCCGCGGGTCGCTA
ALDOA_-_30076832.23-P1P2	ALDOA	GCCAGAGCGCGCCAGGCTGG
ALDOA_+_30076975.23-P1P2	ALDOA	GCAATGGCAGGCGACGGACT
ALDOB_-_104198369.23-P1	ALDOB	Gagtcaatgatggagctcta
ALDOB_-_104198388.23-P1	ALDOB	GgggtccaTTAAATGATACT
ALDOB_+_104198207.23-P1	ALDOB	GtatgaGCATAAGGAGTATA
ALDOB_+_104198124.23-P1	ALDOB	GACTAGGTCAAGGTAGAAAG
ALDOB_+_104198188.23-P1	ALDOB	GTGGGCATGATTTTAAGGAC
ALDOB_+_104198260.23-P1	ALDOB	Ggtctggattaggaactcca
ALDOB_+_104198134.23-P1	ALDOB	GACACCTCCCTACTAGGTCA
ALDOB_+_104198166.23-P1	ALDOB	GTTGTTTATGAGCCAATCAG
ALDOB_+_104198121.23-P1	ALDOB	GAGGTCAAGGTAGAAAGGGG
ALDOB_+_104198330.23-P1	ALDOB	Ggactagctgtatgacttaa
ALDOB_+_104188075.23-P2	ALDOB	GTAGTTGTGCTCAGTGGCTA
ALDOB_-_104188102.23-P2	ALDOB	GCCACTGAGCACAACTAAAC
ALDOB_+_104188050.23-P2	ALDOB	GGCAACACATTGGTCTAATG
ALDOB_+_104188038.23-P2	ALDOB	GTCTAATGAGGCCTGGAGAT
ALDOB_-_104187933.23-P2	ALDOB	GAAGGACAAGAGGTCCCACC
ALDOB_+_104188117.23-P2	ALDOB	GTGAATGAGAAGCTAGATTA
ALDOB_+_104188103.23-P2	ALDOB	GGATTAGGGGTGATGAAGAC
ALDOB_-_104187923.23-P2	ALDOB	GCCAGGACCTGAAGGACAAG
ALDOB_+_104187966.23-P2	ALDOB	GCTGCAGTGTAAATGTGCCA
ALDOB_+_104188060.23-P2	ALDOB	GGCTATGGATTGCAACACAT
ALDOC_+_26904067.23-P1P2	ALDOC	GGGGCAGTCCCTAACAGCCA
ALDOC_-_26904037.23-P1P2	ALDOC	GCACGCCCTCAGAGGCGGGG
ALDOC_-_26904072.23-P1P2	ALDOC	GGCGCCCCGCCAGGCATCCG
ALDOC_-_26904081.23-P1P2	ALDOC	GCAGGCATCCGTGGCTGTTA
ALDOC_+_26903990.23-P1P2	ALDOC	GTGCCCCGGACACCAGTCCT
ALDOC_-_26904101.23-P1P2	ALDOC	GGGACTGCCCTCCCACCTCG
ALDOC_+_26904139.23-P1P2	ALDOC	GGTGCCCGGCACGTGGTAAA
ALDOC_-_26904009.23-P1P2	ALDOC	GTCCCCAGGACTGGTGTCCG
ALDOC_+_26903967.23-P1P2	ALDOC	GAGGGGGTGTGGTCAGGGCG
ALDOC_-_26903953.23-P1P2	ALDOC	GAGCTACGTGACTCCTCCGG
ALG12_+_50312307.23-P1P2	ALG12	GCCGCGCCGGCCTGTCCCCC
ALG12_+_50312186.23-P1P2	ALG12	GCGCCACGAGAGGTGACCAA
ALG12_-_50312166.23-P1P2	ALG12	GCCCGCCCCCGGACTCCTGG
ALG12_-_50312219.23-P1P2	ALG12	GTCTCGTGGCGAACTCGGAT
ALG12_-_50312239.23-P1P2	ALG12	GGGGCCATATCAGGCCGGGG
ALG12_+_50312243.23-P1P2	ALG12	GccgcgccgcTATTGGTTGA
ALG12_-_50312259.23-P1P2	ALG12	GGGGTCCCATCAACCAATAg
ALG12_-_50312214.23-P1P2	ALG12	GTCACCTCTCGTGGCGAACT
ALG12_+_50312054.23-P1P2	ALG12	GAGGGCACAGAGGGTCTCTG
ALG12_-_50312205.23-P1P2	ALG12	GTCCCATTGGTCACCTCTCG
ALKBH2_-_109531467.23-P1P2	ALKBH2	GACGGCTGGGGTGAGAACTG
ALKBH2_-_109531430.23-P1P2	ALKBH2	GTTCCCGTTGATCACCTGTT
ALKBH2_-_109531449.23-P1P2	ALKBH2	GGGGCCACTGTCGAGAATCA
ALKBH2_+_109531411.23-P1P2	ALKBH2	GGGCCCAACAGGTGATCAAC
ALKBH2_-_109531331.23-P1P2	ALKBH2	GGCACGCTGGGAACTACGGC
ALKBH2_-_109531394.23-P1P2	ALKBH2	GCCTGCTGGCCTCCCGTGTG
ALKBH2_+_109531381.23-P1P2	ALKBH2	GAGTGCTTGCCACACACGGG
ALKBH2_+_109531362.23-P1P2	ALKBH2	GAGGCCAGCAGGTGGCACCA
ALKBH2_-_109531293.23-P1P2	ALKBH2	GAAGACGCGCCCCAGCGAAT
ALKBH2_-_109531337.23-P1P2	ALKBH2	GTGGGAACTACGGCAGGCTA
ALKBH3_+_43902230.23-P1P2	ALKBH3	GTGGAGGGCCTAATCACCGA
ALKBH3_+_43902218.23-P1P2	ALKBH3	GTCACCGAAGGTGCTGATGA
ALKBH3_+_43902164.23-P1P2	ALKBH3	GGCAGGGGAGCGGTGTGAAG
ALKBH3_-_43902296.23-P1P2	ALKBH3	GCGGACTGAGGACTGCGCAC
ALKBH3_+_43902293.23-P1P2	ALKBH3	GGCAGCGCCGCCACTACTTC
ALKBH3_+_43902201.23-P1P2	ALKBH3	GGAGGGGATATGTGTTGCAG
ALKBH3_-_43902236.23-P1P2	ALKBH3	GATCCCCTCATCAGCACCTT
ALKBH3_+_43902245.23-P1P2	ALKBH3	GCACATCCCCCGCGCCTGGA
ALKBH3_+_43902180.23-P1P2	ALKBH3	GGACAGGGATTGAGAGTGCA
ALKBH3_+_43902159.23-P1P2	ALKBH3	GGGAGCGGTGTGAAGGGGTC
ALMS1_+_73612809.23-P1P2	ALMS1	GCGGGAACGCCTTAGGGCGG
ALMS1_+_73612827.23-P1P2	ALMS1	GACGCCGCGCGAGGCCCGGC
ALMS1_+_73612815.23-P1P2	ALMS1	GGCCCGGCGGGAACGCCTTA
ALMS1_-_73612717.23-P1P2	ALMS1	GGGGCCCTCTGCGCCCCGGA
ALMS1_-_73612781.23-P1P2	ALMS1	GAGGTCCCGGCCGGTGACGG
ALMS1_+_73612919.23-P1P2	ALMS1	GaggggAGAGCCCTGACTGG
ALMS1_+_73613002.23-P1P2	ALMS1	GCCGGCCATGGCAGATCCTC
ALMS1_-_73612931.23-P1P2	ALMS1	GGGGCCACAACCGCCAGTCA
ALMS1_-_73613019.23-P1P2	ALMS1	GGGAGCCCGAGGATCTGCCA
ALMS1_-_73612835.23-P1P2	ALMS1	GGCCCTAAGGCGTTCCCGCC
ALOX12_-_6899910.23-P1P2	ALOX12	GCGGGGAGAGCTCAGTTAAT
ALOX12_+_6899154.23-P1P2	ALOX12	GAGGGTGAGGCCAACGGGGT
ALOX12_+_6899172.23-P1P2	ALOX12	GGATAAAGGGGCCCGAGCCA
ALOX12_-_6900015.23-P1P2	ALOX12	GCAAAGAGCAGGTTGTGCGG
ALOX12_-_6900123.23-P1P2	ALOX12	GGGGTCCCTCCTACTAAGTC
ALOX12_+_6898932.23-P1P2	ALOX12	GGGGCCGGCTTCTGGAAGGT
ALOX12_-_6898845.23-P1P2	ALOX12	GGACGGAAGCACAGCGTTCA
ALOX12_+_6899106.23-P1P2	ALOX12	GGGGAAGGCGGGATCGAGGT
ALOX12_+_6899873.23-P1P2	ALOX12	GTCCCCGCGCCGGTTCTTGG
ALOX12_-_6898899.23-P1P2	ALOX12	GGCCGCGCCGGGTCTAGCCG
ALOX15_-_4545166.23-P1P2	ALOX15	GCGGTGTCCTGGCGAGAGCA
ALOX15_-_4545050.23-P1P2	ALOX15	GGTCGCTTGGGGTCGGAATG
ALOX15_+_4545296.23-P1P2	ALOX15	GAGGCTTGGCCCAAAGTCCG
ALOX15_-_4545119.23-P1P2	ALOX15	GCAAGGAGCAGAGCTTCAAG
ALOX15_+_4545778.23-P1P2	ALOX15	GAGAAACTGGAGACGAATTA
ALOX15_+_4545072.23-P1P2	ALOX15	GTGGGGGCCCCAGCGGTAGG
ALOX15_+_4545527.23-P1P2	ALOX15	GAGGAATGAGTCCCAGTGGC
ALOX15_-_4545147.23-P1P2	ALOX15	GTCAGCCCCAGTCCAAAAGG
ALOX15_-_4545029.23-P1P2	ALOX15	GTGAGACCCCGCCCTCTCGG
ALOX15_-_4545039.23-P1P2	ALOX15	GCCCTCTCGGAGGTCGCTTG
ALOX15B_-_7942184.23-P1P2	ALOX15B	GCCAACTGGGTCCCAACTCT
ALOX15B_+_7942156.23-P1P2	ALOX15B	GTTGGGACCCAGTTGGGGTG
ALOX15B_-_7942213.23-P1P2	ALOX15B	GGCCTGGCACCACCACTGAA
ALOX15B_+_7942228.23-P1P2	ALOX15B	GAGGGACTAAGAATACCCTG
ALOX15B_+_7942174.23-P1P2	ALOX15B	GAGGCCAGAGAGCCTAGAGT
ALOX15B_+_7942282.23-P1P2	ALOX15B	GGGAACACGCAACTAAAGTG
ALOX15B_+_7942250.23-P1P2	ALOX15B	GGATTGGCAGCGCTGGGAAC
ALOX15B_-_7942404.23-P1P2	ALOX15B	GATAACCAGGGGCAATAACC
ALOX15B_+_7942271.23-P1P2	ALOX15B	GCTAAAGTGGGGGTGGGCGG
ALOX15B_-_7942392.23-P1P2	ALOX15B	GGAGTCAGTGGCAATAACCA
ALPP_-_233243402.23-P1P2	ALPP	GAGGGTCAAGGTGGCAACGA
ALPP_-_233243146.23-P1P2	ALPP	GGGTGAATGATCCAGTGACA
ALPP_+_233243276.23-P1P2	ALPP	GTGAGAAAGGCAGCTCAGGT
ALPP_-_233243263.23-P1P2	ALPP	GCAATACCGCACCCTTCCCT
ALPP_-_233243107.23-P1P2	ALPP	GCAGCCTGGCCCCAGCTTCT
ALPP_-_233243231.23-P1P2	ALPP	GCACACCACACTCACCCAAA
ALPP_+_233242884.23-P1P2	ALPP	GATCTGGGCCCAGAGCTCTA
ALPP_-_233242946.23-P1P2	ALPP	GCCAGGCCAAGGTAAGATGA
ALPP_+_233243195.23-P1P2	ALPP	GTGGTGTGCCTCCCGCAGCC
ALPP_-_233242954.23-P1P2	ALPP	GAGGTAAGATGATGGAGCAA
ALS2_-_202645785.23-P1P2	ALS2	GGCTCCTGGGAATTGTTCTT
ALS2_-_202645730.23-P1P2	ALS2	GGCTGCAGGGCGACTAGCGA
ALS2_+_202645872.23-P1P2	ALS2	GATAGCTCCGCCCTAAACTA
ALS2_-_202645988.23-P1P2	ALS2	GTAACAGGCGGTGGTGAAAG
ALS2_-_202645973.23-P1P2	ALS2	GCGAGCGCTCCCATGGTAAC
ALS2_+_202645898.23-P1P2	ALS2	GCATCATCAAAGCGCATCTC
ALS2_+_202645942.23-P1P2	ALS2	GTGGGAGCGCTCGGGTAGCT
ALS2_-_202645746.23-P1P2	ALS2	GCGAAGGTAAACGAGGGCGC
ALS2_-_202645858.23-P1P2	ALS2	GCACTGCAGGCTACGTACTT
ALS2_-_202645811.23-P1P2	ALS2	GTGTCGACGGCGTCTGTTGG
AMBP_-_116840710.23-P1P2	AMBP	GTGGGGTCAGCAGTACCAAG
AMBP_-_116840734.23-P1P2	AMBP	GGGGATGGCTGCTTCAGAAG
AMBP_+_116840784.23-P1P2	AMBP	GCCTCTGTGGGGGACTTTTG
AMBP_-_116840820.23-P1P2	AMBP	GACAGAGGGCATGCGAGGAT
AMBP_-_116840761.23-P1P2	AMBP	GGCCAAGCACAATAGGGCCC
AMBP_-_116840687.23-P1P2	AMBP	GCCAATCGATCCCTGTAGCC
AMBP_+_116840876.23-P1P2	AMBP	Gccaatcaggcttgacctgc
AMBP_-_116840740.23-P1P2	AMBP	GGCTGCTTCAGAAGAGGCAT
AMBP_-_116840719.23-P1P2	AMBP	GCAGTACCAAGAGGCCGGGA
AMBP_-_116840715.23-P1P2	AMBP	GTCAGCAGTACCAAGAGGCC
AMD1_+_111195777.23-P1P2	AMD1	GCTCTGGCCGGCTCCTGAGT
AMD1_-_111195912.23-P1P2	AMD1	GCAGCAGCTATAGGCCGTGG
AMD1_+_111195870.23-P1P2	AMD1	GGCCGCCTGTCAATCACTCG
AMD1_-_111195819.23-P1P2	AMD1	GGCCCGAGCCGCAGCGCAGT
AMD1_-_111195786.23-P1P2	AMD1	GACAGCACCAACTCCCACTC
AMD1_+_111195904.23-P1P2	AMD1	GACGCATCGTCCCACCTCCA
AMD1_-_111195890.23-P1P2	AMD1	GGCCGCGAGTGATTGACAGG
AMD1_-_111195887.23-P1P2	AMD1	GTCGGCCGCGAGTGATTGAC
AMD1_-_111195965.23-P1P2	AMD1	GGGGGAGCCGGGATATATAA
AMD1_+_111195859.23-P1P2	AMD1	GATCACTCGCGGCCGAGTGG
AMER1_-_63425821.23-P1P2	AMER1	GGGTGCGGAACCACTGGCTG
AMER1_-_63425815.23-P1P2	AMER1	GGGAGAGGGTGCGGAACCAC
AMER1_+_63425651.23-P1P2	AMER1	GAGGACGCAGATGCCCCACC
AMER1_+_63425935.23-P1P2	AMER1	GGCACAGCGGCCACAGAAAT
AMER1_-_63425660.23-P1P2	AMER1	GACTCCAAGGCCACCGGGTG
AMER1_+_63425836.23-P1P2	AMER1	GCCACTACCAGCCCGGCGTG
AMER1_+_63425889.23-P1P2	AMER1	GCGGCGAGCCCCATCCGGGC
AMER1_+_63425691.23-P1P2	AMER1	GGCCTTCCCACCATAGCGAT
AMER1_+_63425598.23-P1P2	AMER1	GGGGAGCTACCCAAAGCCTG
AMER1_+_63425884.23-P1P2	AMER1	GAGCCCCATCCGGGCAGGAC
AMER2_-_25746674.23-P1P2	AMER2	GCCCCTCCCCCATACCACCA
AMER2_+_25745889.23-P1P2	AMER2	GTATATAAGCCCTTGCGGGA
AMER2_+_25745776.23-P1P2	AMER2	GAGCCCACTGCTGACGAAAG
AMER2_+_25746560.23-P1P2	AMER2	GCGAAGGCCCACCTGTGGAG
AMER2_+_25746046.23-P1P2	AMER2	GTAGAGAAGGAATCCGAAGG
AMER2_+_25746576.23-P1P2	AMER2	GGGGCAGAACCCGGACTCGA
AMER2_+_25745927.23-P1P2	AMER2	GAGCGCCGAGCCAAGTCGGA
AMER2_-_25746544.23-P1P2	AMER2	GCAAGCTGACCGAGACACAC
AMER2_+_25746033.23-P1P2	AMER2	GCGAAGGTGGGTGAGAGTTG
AMER2_+_25745921.23-P1P2	AMER2	GGAGCCAAGTCGGATGGAAG
AMFR_-_56459558.23-P1P2	AMFR	GCGGTCGCGCCGCCGCCTAG
AMFR_+_56459545.23-P1P2	AMFR	GGGCTACGCCCGCTAGGCGG
AMFR_+_56459579.23-P1P2	AMFR	GATGCTGGGTGCCCGCCCCC
AMFR_+_56459532.23-P1P2	AMFR	GAGGCGGCGGCGCGACCGCT
AMFR_-_56459571.23-P1P2	AMFR	GGCCTAGCGGGCGTAGCCCC
AMFR_-_56459486.23-P1P2	AMFR	GGACAGGCCGCCGCCCCCAG
AMFR_+_56459551.23-P1P2	AMFR	GGCCCGGGGCTACGCCCGCT
AMFR_+_56459604.23-P1P2	AMFR	GCAAGCCGTGGTGCGGACGG
AMFR_-_56459647.23-P1P2	AMFR	GGCTGGGCCCGCAGACACAG
AMFR_+_56459616.23-P1P2	AMFR	GTGCGGGCCCAGCCAAGCCG
AMH_-_2248401.23-P1P2	AMH	GCCTCCCGGGGTCCATCCGT
AMH_+_2248422.23-P1P2	AMH	GTTGAGGGGTGAACTCCCGG
AMH_+_2248340.23-P1P2	AMH	GGGCCTGAGGGTGCATCCCT
AMH_+_2248299.23-P1P2	AMH	GGGGCCTGAGGGTGAACGGC
AMH_+_2248276.23-P1P2	AMH	GGCTGCTGGGTGCACCCCCG
AMH_+_2248437.23-P1P2	AMH	GGGTGCACCCCAGGATTTGA
AMH_+_2248248.23-P1P2	AMH	GGGTGAACCCCCGCTGATGG
AMH_+_2248497.23-P1P2	AMH	GTGTTCCCTGGGCCTTCGGA
AMH_+_2248475.23-P1P2	AMH	GAAGTGGGGGCCTCAGCATT
AMH_+_2248490.23-P1P2	AMH	GTGGGCCTTCGGAGGGAAGT
AMPD1_-_115238340.23-P1P2	AMPD1	GTGGGATTAGAAGATATCTG
AMPD1_+_115238690.23-P1P2	AMPD1	GAAGTGGTAACTGGATACTC
AMPD1_-_115238397.23-P1P2	AMPD1	GTTCTTACAGACTGGATCTT
AMPD1_-_115238343.23-P1P2	AMPD1	GGATTAGAAGATATCTGTGG
AMPD1_+_115238687.23-P1P2	AMPD1	GTGGTAACTGGATACTCTGG
AMPD1_-_115238482.23-P1P2	AMPD1	GTCTGAAGCTATGATCCTCA
AMPD1_+_115238425.23-P1P2	AMPD1	GCACTGTATTTCACTAGGGT
AMPD1_+_115238475.23-P1P2	AMPD1	GTGCGTGATGTGAAACCCTG
AMPD1_+_115238409.23-P1P2	AMPD1	GGGTGGGATATCACCATCAG
AMPD1_+_115238455.23-P1P2	AMPD1	GGGATCATAGCTTCAGAAAC
AMPD2_-_110162342.23-P1	AMPD2	GggaACTGGCCCAAGACCCA
AMPD2_+_110162329.23-P1	AMPD2	GTGAGCCGACCCTGGGTCTT
AMPD2_+_110162357.23-P1	AMPD2	GCAGCCACCACACCGCGGTA
AMPD2_-_110162367.23-P1	AMPD2	GGCTCAGGCCAGCCCTACCG
AMPD2_-_110162375.23-P1	AMPD2	GCAGCCCTACCGCGGTGTGG
AMPD2_-_110162434.23-P1	AMPD2	Gaggcggggtcggcaggcgg
AMPD2_-_110162395.23-P1	AMPD2	GGGCTGCCCACGTGGCGCCC
AMPD2_-_110162328.23-P1	AMPD2	GggaagctgacgcacggaAC
AMPD2_+_110162362.23-P1	AMPD2	GGTGGGCAGCCACCACACCG
AMPD2_-_110162149.23-P1	AMPD2	GCGACCAAGTGAGATTGCAG
AMPD2_-_110163621.23-P2	AMPD2	GATGGAGGCCCCACTCCCCG
AMPD2_-_110163576.23-P2	AMPD2	GGTCACTCCTGGGACTGAGG
AMPD2_+_110163609.23-P2	AMPD2	GTCTAGGCAACCTCGGGGAG
AMPD2_-_110163734.23-P2	AMPD2	GCGGAGGAAGGGGTTGGATG
AMPD2_-_110163566.23-P2	AMPD2	GCATCAGTCACGTCACTCCT
AMPD2_-_110163471.23-P2	AMPD2	GAGGGCTCTTGGTGGGTTAG
AMPD2_+_110163536.23-P2	AMPD2	GGACGTGACTGATGGTGGCT
AMPD2_+_110163664.23-P2	AMPD2	GCAGGAAGCAGCGGCTCCGC
AMPD2_+_110163682.23-P2	AMPD2	GCAGCGGGAGTGACTGATGC
AMPD2_-_110163648.23-P2	AMPD2	GTAGACAACATGAGAAATCG
AMPD3_+_10476545.23-P1P2	AMPD3	GTGCACAGAGCAGTATTACA
AMPD3_-_10476633.23-P1P2	AMPD3	GGGACATGCGGAGGTGACTC
AMPD3_+_10476716.23-P1P2	AMPD3	GAGCAAAATGGCTATTTCTG
AMPD3_-_10476980.23-P1P2	AMPD3	GCGGAGCTGGAGGCCCACGT
AMPD3_+_10476656.23-P1P2	AMPD3	GGGGTCAGTTGTTTACCGGG
AMPD3_+_10476428.23-P1P2	AMPD3	GAGGCTACAAGCAACCTAGA
AMPD3_+_10476634.23-P1P2	AMPD3	GCTAGCTGTAACCCTGACTT
AMPD3_+_10476684.23-P1P2	AMPD3	GATCCTGGGGAGAAGAGCTC
AMPD3_-_10476624.23-P1P2	AMPD3	GCTCACGATTGGACATGCGG
AMPD3_+_10477407.23-P1P2	AMPD3	GTATCAAGGGGATTGGTCTC
ANAPC1_-_112641835.23-P1P2	ANAPC1	GCTGGCGCCTGCGCTGTTGA
ANAPC1_-_112641861.23-P1P2	ANAPC1	GCCGCGGCGGGTTACAACTT
ANAPC1_+_112641755.23-P1P2	ANAPC1	GCCCCGGCGCGAGGCAAGAC
ANAPC1_+_112642016.23-P1P2	ANAPC1	GCCTACCTCCACGTGGGGTC
ANAPC1_-_112641790.23-P1P2	ANAPC1	GCGCCGGGGCGGGGCATCGC
ANAPC1_+_112641903.23-P1P2	ANAPC1	GGACTGTAGCAGACAGAGTC
ANAPC1_-_112642046.23-P1P2	ANAPC1	GACGTGGAGGTAGGCACCTC
ANAPC1_-_112641848.23-P1P2	ANAPC1	GTGTTGAGGGAAGACCGCGG
ANAPC1_-_112641845.23-P1P2	ANAPC1	GCGCTGTTGAGGGAAGACCG
ANAPC1_+_112641742.23-P1P2	ANAPC1	GCAAGACGGGAAAGTCAAGA
ANAPC10_+_146019651.23-P1P2	ANAPC10	GCCACCTAAGGCCTAACCAA
ANAPC10_+_146019378.23-P1P2	ANAPC10	GCGGAACCCTGGAGGTAGGT
ANAPC10_+_146019382.23-P1P2	ANAPC10	GGAGGCGGAACCCTGGAGGT
ANAPC10_-_146019502.23-P1P2	ANAPC10	GGCCGTGAGAACACGCTGTG
ANAPC10_+_146019397.23-P1P2	ANAPC10	GCGCGACATAGAGCGTGAGG
ANAPC10_+_146019389.23-P1P2	ANAPC10	GAGAGCGTGAGGCGGAACCC
ANAPC10_-_146019474.23-P1P2	ANAPC10	GCGGCTGGGCACCGCCATTT
ANAPC10_-_146019352.23-P1P2	ANAPC10	GCGCCAACGGCGTTGAACAA
ANAPC10_+_146019463.23-P1P2	ANAPC10	GCGGCCACCGGCCAAAATGG
ANAPC10_+_146019544.23-P1P2	ANAPC10	GGAAAACGATCCCCTTGCGG
ANAPC11_-_79849458.23-P1P2	ANAPC11	GCGGGCGCGGAATCGGGCAT
ANAPC11_-_79849498.23-P1P2	ANAPC11	GCACGCCGGCACGTCACTTC
ANAPC11_+_79849465.23-P1P2	ANAPC11	GTGCCGGCGTGCTGACGCGC
ANAPC11_-_79849484.23-P1P2	ANAPC11	GAGCCCGCGCGTCAGCACGC
ANAPC11_+_79849495.23-P1P2	ANAPC11	GGGAAGGCCTCACGCGGCGC
ANAPC11_+_79849515.23-P1P2	ANAPC11	GCGCTCCGAGGCCGTGGCAC
ANAPC11_-_79849638.23-P1P2	ANAPC11	GACTCGGCGGGCGCTGTTGA
ANAPC11_+_79849511.23-P1P2	ANAPC11	GCCGAGGCCGTGGCACCGGA
ANAPC11_+_79849501.23-P1P2	ANAPC11	GGGCACCGGAAGGCCTCACG
ANAPC11_-_79849445.23-P1P2	ANAPC11	GTTGTCGGCCATGGCGGGCG
ANAPC13_-_134204934.23-P1P2	ANAPC13	GTGCAGGGGAAGTCTGGAGA
ANAPC13_-_134205066.23-P1P2	ANAPC13	GTAACGGCGGGAAGGCTCAG
ANAPC13_-_134204928.23-P1P2	ANAPC13	GCTCGCGTGCAGGGGAAGTC
ANAPC13_-_134205015.23-P1P2	ANAPC13	GAGGCTGGACGTAAGCTTAG
ANAPC13_-_134204996.23-P1P2	ANAPC13	GACAAACGCGCCGACTACAG
ANAPC13_+_134204848.23-P1P2	ANAPC13	GCGAGTGCAGACACGTGATG
ANAPC13_-_134205050.23-P1P2	ANAPC13	GCAGCGCCGGCCCGAGGTAA
ANAPC13_-_134204776.23-P1P2	ANAPC13	GCCTCCAAAACCTAGGCCGG
ANAPC13_-_134205053.23-P1P2	ANAPC13	GCGCCGGCCCGAGGTAACGG
ANAPC13_+_134204984.23-P1P2	ANAPC13	GTACGTCCAGCCTCTGTAGT
ANAPC2_+_140083098.23-P1P2	ANAPC2	GCCTGCGCACGACTCCCCCA
ANAPC2_-_140083145.23-P1P2	ANAPC2	GGACAGCGCTGCTTCCGCGG
ANAPC2_+_140083176.23-P1P2	ANAPC2	GGCCGCGCCCTGCTGGGTCA
ANAPC2_-_140083251.23-P1P2	ANAPC2	GGTGAGCGGCGCAGCCGGGA
ANAPC2_-_140083106.23-P1P2	ANAPC2	GCTAGTTCGGCGCGCCGTGG
ANAPC2_-_140083237.23-P1P2	ANAPC2	GCGAGCTGGTCAAGTGTGAG
ANAPC2_-_140083154.23-P1P2	ANAPC2	GGCTTCCGCGGCGGTTGGGG
ANAPC2_-_140083142.23-P1P2	ANAPC2	GGCGGACAGCGCTGCTTCCG
ANAPC2_-_140083151.23-P1P2	ANAPC2	GGCTGCTTCCGCGGCGGTTG
ANAPC2_-_140083223.23-P1P2	ANAPC2	GCAGAACTACAACAACGAGC
ANAPC4_+_25378785.23-P1P2	ANAPC4	GCGGGGCGCGCACCGGTCTT
ANAPC4_+_25378708.23-P1P2	ANAPC4	Gaggagcgaggggcggatcg
ANAPC4_+_25378740.23-P1P2	ANAPC4	Ggacagggacggggcgcggt
ANAPC4_+_25378703.23-P1P2	ANAPC4	Gcgaggggcggatcgaggtg
ANAPC4_+_25378756.23-P1P2	ANAPC4	GAGAGCCAGAAggggcggac
ANAPC4_+_25378812.23-P1P2	ANAPC4	GACTGCCTCGCGAGAGGAGG
ANAPC4_+_25378612.23-P1P2	ANAPC4	Ggcggggcagggagccccga
ANAPC4_+_25378647.23-P1P2	ANAPC4	Gcgatggggcagagctagga
ANAPC4_+_25378815.23-P1P2	ANAPC4	GGGGACTGCCTCGCGAGAGG
ANAPC4_-_25378869.23-P1P2	ANAPC4	GTGCCTGGAGCGCGCGACAG
ANAPC5_-_121790355.23-P1P2	ANAPC5	GAATGTACAAGAGTGCGGGG
ANAPC5_-_121790415.23-P1P2	ANAPC5	GCGAGTGGGAGCAGGTTCCC
ANAPC5_+_121790326.23-P1P2	ANAPC5	GCACTCTTGTACATTCTGAC
ANAPC5_-_121790442.23-P1P2	ANAPC5	GTGGACAGGGACCGGATGGG
ANAPC5_-_121790439.23-P1P2	ANAPC5	GACGTGGACAGGGACCGGAT
ANAPC5_-_121790459.23-P1P2	ANAPC5	GGGAGGGGAAGTCGATGCTT
ANAPC5_+_121790411.23-P1P2	ANAPC5	GGGTCCCTGTCCACGTAGCC
ANAPC5_-_121790465.23-P1P2	ANAPC5	GGAAGTCGATGCTTGGGGTC
ANAPC5_-_121790352.23-P1P2	ANAPC5	GCAGAATGTACAAGAGTGCG
ANAPC5_-_121790315.23-P1P2	ANAPC5	GGCAGTCTGTCAGAGCACAT
ANAPC7_+_110841969.23-P1P2	ANAPC7	GGAACCAAGGAGTTCCCCCA
ANAPC7_-_110841537.23-P1P2	ANAPC7	GGGCGTCGCCGGGGTCCATC
ANAPC7_+_110841530.23-P1P2	ANAPC7	GGTGCCGCGTGTGGACCCGA
ANAPC7_-_110841528.23-P1P2	ANAPC7	GCAAAATGGCGGCGTCGCCG
ANAPC7_-_110841987.23-P1P2	ANAPC7	GCGGCCCTGGGGGAACTCCT
ANAPC7_+_110841606.23-P1P2	ANAPC7	GAAGGACCACGACAGGAGCA
ANAPC7_-_110841622.23-P1P2	ANAPC7	GCGAGTCCCTGCTCCTGTCG
ANAPC7_-_110841996.23-P1P2	ANAPC7	GGGGAACTCCTTGGTTCGAG
ANAPC7_-_110841633.23-P1P2	ANAPC7	GTCCTGTCGTGGTCCTTTTC
ANAPC7_+_110841613.23-P1P2	ANAPC7	GACCTGAAAAGGACCACGAC
ANG_-_21152632.23-P1P2	ANG	GGCTGCGGCGCCAGCTCCAA
ANG_+_21152474.23-P1P2	ANG	GAGAGCAGATGGCGGGAAAC
ANG_-_21152564.23-P1P2	ANG	GAGGAAGGAGCGCGGATCCC
ANG_-_21152518.23-P1P2	ANG	GCGTGGAGGCAGTGCTCTCG
ANG_-_21152646.23-P1P2	ANG	GTCCAAGGGCGGATCCAGGC
ANG_+_21152724.23-P1P2	ANG	GTGTACACGGACGGAGATGG
ANG_+_21152595.23-P1P2	ANG	GCGCAGCAGCACCCGCCCCA
ANG_-_21152545.23-P1P2	ANG	GGCCCGTTGGGGTCCAGCTG
ANG_-_21152465.23-P1P2	ANG	GGAAGGGCCGCCTGGCAATT
ANG_+_21152677.23-P1P2	ANG	GTGCCAGCCTCTGCGTAGTT
ANGEL1_-_77279312.23-P1P2	ANGEL1	GTATTGGGAGCGCAGGTCTA
ANGEL1_+_77279344.23-P1P2	ANGEL1	GAGGGGTGGCTAGTTGCCAT
ANGEL1_+_77279254.23-P1P2	ANGEL1	GCGCGGCGGCGGCACCACGT
ANGEL1_+_77279482.23-P1P2	ANGEL1	Gaggctatagtgtggtaaca
ANGEL1_+_77279363.23-P1P2	ANGEL1	GTGGGTGGCAGCCGGGTGCT
ANGEL1_+_77279244.23-P1P2	ANGEL1	GGCACCACGTgggccggacc
ANGEL1_+_77279378.23-P1P2	ANGEL1	GTTAATTCGGGACGCCTGGG
ANGEL1_-_77279374.23-P1P2	ANGEL1	GACTAGCCACCCCTAGCACC
ANGEL1_-_77279557.23-P1P2	ANGEL1	Gaagagctggactttctcta
ANGEL1_+_77279560.23-P1P2	ANGEL1	GGCtagaagtcaaggttcag
ANGPT1_+_108510351.23-P1P2	ANGPT1	GGGCTCAAGGCAATTGTCTG
ANGPT1_-_108510263.23-P1P2	ANGPT1	GTGAGTGTGCCCCTATACTA
ANGPT1_-_108510305.23-P1P2	ANGPT1	GGCGGGATCGTCTTACAAAT
ANGPT1_+_108510336.23-P1P2	ANGPT1	GTCTGTGGAAAGGGGCGGGA
ANGPT1_+_108510320.23-P1P2	ANGPT1	GGGAGGGCCATACATGATCG
ANGPT1_-_108510281.23-P1P2	ANGPT1	GAAGGATTGCTGATGGCTTA
ANGPT1_+_108510252.23-P1P2	ANGPT1	GCATCAGCAATCCTTAGTAT
ANGPT1_+_108510212.23-P1P2	ANGPT1	GTGTCAAGTCATCTTGTGAA
ANGPT1_-_108510287.23-P1P2	ANGPT1	GTGCTGATGGCTTAGGGCGG
ANGPT1_+_108510410.23-P1P2	ANGPT1	GCACCAAAAGTGTATTAAGG
ANGPT2_-_6420833.23-P1P2	ANGPT2	GGCAGCCAGACATGTGTAGT
ANGPT2_+_6420856.23-P1P2	ANGPT2	GACCCCCTACAGGAAGATAA
ANGPT2_+_6420961.23-P1P2	ANGPT2	GCAGGGGTCCTGTAACAGAT
ANGPT2_-_6420955.23-P1P2	ANGPT2	GCATGCTGCAGAAACCCTCT
ANGPT2_+_6420816.23-P1P2	ANGPT2	GGCAGCCCACTACACATGTC
ANGPT2_+_6420998.23-P1P2	ANGPT2	GAGGAAATACTTAATTGGGG
ANGPT2_-_6420975.23-P1P2	ANGPT2	GGGAAAAACCGATCTGTTAC
ANGPT2_-_6421088.23-P1P2	ANGPT2	GTAAGCTGGCAAAATATCTG
ANGPT2_+_6420914.23-P1P2	ANGPT2	GTGGGTCCTGGTTGGAGGGC
ANGPT2_-_6420874.23-P1P2	ANGPT2	GTAGCCGTTATCTTCCTGTA
ANGPTL1_-_178840406.23-P1P2	ANGPTL1	GTGTGTGCAGGTTGAAGGAA
ANGPTL1_+_178840328.23-P1P2	ANGPTL1	GGATCCCACCCCCCTATTTA
ANGPTL1_-_178840295.23-P1P2	ANGPTL1	GCAAAAATTGCTGGAGACTG
ANGPTL1_+_178840213.23-P1P2	ANGPTL1	GAGAGGGAATCACTATTCAG
ANGPTL1_-_178840416.23-P1P2	ANGPTL1	GTTGAAGGAAGGGCACCATC
ANGPTL1_-_178840346.23-P1P2	ANGPTL1	GTAGCCTTAAATAGGGGGGT
ANGPTL1_-_178840312.23-P1P2	ANGPTL1	GTGGGGGCGGGAATCTCCTT
ANGPTL1_+_178840306.23-P1P2	ANGPTL1	GCTACAAAGAGGAAATCCTA
ANGPTL1_-_178840338.23-P1P2	ANGPTL1	GCCTCTTTGTAGCCTTAAAT
ANGPTL1_-_178840595.23-P1P2	ANGPTL1	GAGAGCTAGACTTTGTCAGG
ANLN_+_36429338.23-P1P2	ANLN	GCGGGCCGGGTGGTTCCCAG
ANLN_+_36429255.23-P1P2	ANLN	GGGCGCTTCCTGCTCTCCAA
ANLN_+_36429249.23-P1P2	ANLN	GTCCTGCTCTCCAACGGCGT
ANLN_-_36429386.23-P1P2	ANLN	GGCCACGTGACCGAGCGCAG
ANLN_+_36429335.23-P1P2	ANLN	GGCCGGGTGGTTCCCAGGGG
ANLN_-_36429261.23-P1P2	ANLN	GGCCAGGAACCCGACGCCGT
ANLN_-_36429311.23-P1P2	ANLN	GCCACCCCGCGGCGAGGGCT
ANLN_+_36429241.23-P1P2	ANLN	GTCCAACGGCGTCGGGTTCC
ANLN_-_36429187.23-P1P2	ANLN	GGGGAACACCCAAACGCGGT
ANLN_-_36429391.23-P1P2	ANLN	GGTGACCGAGCGCAGGGGCG
ANO3_-_26353587.23-P1P2	ANO3	GTGGACGCGCGGGGGATGCG
ANO3_+_26353530.23-P1P2	ANO3	GGGTGGGCGTTGAGCGGGGT
ANO3_+_26353551.23-P1P2	ANO3	GGCGTCCAGTGCCACAGTGA
ANO3_+_26353593.23-P1P2	ANO3	GTCCCCTTAGCGGCTACTCT
ANO3_+_26353603.23-P1P2	ANO3	GAGCGTCCGGCTCCCCTTAG
ANO3_+_26353501.23-P1P2	ANO3	GTGGGAGCAGAAGACTTTAC
ANO3_+_26353534.23-P1P2	ANO3	GGAGGGGTGGGCGTTGAGCG
ANO3_+_26353616.23-P1P2	ANO3	GGGGAGGGCGGTCTAGCGTC
ANO3_+_26353643.23-P1P2	ANO3	GCCGCCGGTGTCGTTGTCAT
ANO3_+_26353525.23-P1P2	ANO3	GGCGTTGAGCGGGGTTGGCT
ANP32B_+_100745411.23-P1P2	ANP32B	GAAAGGCGCAGCCCGAATAG
ANP32B_-_100745290.23-P1P2	ANP32B	GGCTCCGGGCGCGACGACGT
ANP32B_+_100745470.23-P1P2	ANP32B	Ggccgcggctgcaccaaggc
ANP32B_+_100745464.23-P1P2	ANP32B	Ggctgcaccaaggcggggcg
ANP32B_+_100745373.23-P1P2	ANP32B	GTCTCCGATTGCACGTGGGG
ANP32B_+_100745451.23-P1P2	ANP32B	Gggggcggggagactcgcgg
ANP32B_+_100745349.23-P1P2	ANP32B	GGATGTAAGACCTTTCTCGT
ANP32B_-_100745421.23-P1P2	ANP32B	GAGGAAGTCGCTCCTCTATT
ANP32B_-_100745305.23-P1P2	ANP32B	GACGTGGGGCCGGAGGTAGA
ANP32B_-_100745490.23-P1P2	ANP32B	Gccccgccttggtgcagccg
ANPEP_+_90358387.23-P1	ANPEP	GGCTCCCTGCGGGACACTCA
ANPEP_+_90358297.23-P1	ANPEP	GGCGACAGGGACCCCGTCGG
ANPEP_+_90358144.23-P1	ANPEP	GGGCCCGCTAGGGGTGAATC
ANPEP_-_90358423.23-P1	ANPEP	GAGGGAGCCTTGTGCATCCG
ANPEP_-_90358354.23-P1	ANPEP	GCCCGCCGGCCACATCTGGA
ANPEP_+_90358324.23-P1	ANPEP	GTGTGGCCGGCGGGTCCCGC
ANPEP_-_90358251.23-P1	ANPEP	GGGCTCCTCCGCTCCTCCGA
ANPEP_+_90358300.23-P1	ANPEP	GGCGGCGACAGGGACCCCGT
ANPEP_+_90358341.23-P1	ANPEP	GGGCAGATGCCGTCCAGATG
ANPEP_+_90358141.23-P1	ANPEP	GCCGCTAGGGGTGAATCGGG
ANPEP_-_90350105.23-P2	ANPEP	GATCAGGCCCGAGGGCTGAA
ANPEP_-_90350097.23-P2	ANPEP	GGGCCTGGGATCAGGCCCGA
ANPEP_-_90350067.23-P2	ANPEP	GGCAAACAGTGTCTGGTTAC
ANPEP_-_90349969.23-P2	ANPEP	GAGGCGAAGGTCACTGGACT
ANPEP_-_90350144.23-P2	ANPEP	GGCCCAGTGGGCAAAGCAAG
ANPEP_-_90350024.23-P2	ANPEP	GAGGAACGGTGTGTGGAGCT
ANPEP_-_90350083.23-P2	ANPEP	GTACAGGCTGCAGGCGGCCT
ANPEP_+_90350397.23-P2	ANPEP	GTGGCAAGAAGCGGCAGGGA
ANPEP_-_90349896.23-P2	ANPEP	GGCCGGGCTTATATCCCCAA
ANPEP_-_90349963.23-P2	ANPEP	GTCCAACAGGCGAAGGTCAC
ANXA1_+_75766703.23-P1P2	ANXA1	GGCAACCAGAAGTTAGTAAT
ANXA1_-_75766492.23-P1P2	ANXA1	GTGTGCCAATCACTGGTATT
ANXA1_+_75766601.23-P1P2	ANXA1	GAATTCAACTGGCATTACAA
ANXA1_-_75766498.23-P1P2	ANXA1	GAATCACTGGTATTAGGATT
ANXA1_-_75766720.23-P1P2	ANXA1	GGCAGCCAATTACTAACTTC
ANXA1_+_75766453.23-P1P2	ANXA1	GCACACTTTTGTAGTTAAAT
ANXA1_-_75766485.23-P1P2	ANXA1	GACAAAAGTGTGCCAATCAC
ANXA1_-_75766547.23-P1P2	ANXA1	GGCAAAATAAATATCCCATC
ANXA1_+_75766737.23-P1P2	ANXA1	GTGATTTTATAGGATTTTAA
ANXA1_-_75766381.23-P1P2	ANXA1	Gacagaataataagtgatgg
ANXA4_+_69969142.23-P1P2	ANXA4	GACCGGAAAATCCCTCTCTA
ANXA4_-_69968989.23-P1P2	ANXA4	GAGCGGGGCTGGCGATACTG
ANXA4_+_69969207.23-P1P2	ANXA4	GACGGATCCGCCCCACTGTG
ANXA4_-_69969195.23-P1P2	ANXA4	GGAGGAACAACCAGGAACTT
ANXA4_-_69969162.23-P1P2	ANXA4	GCCCCTAGAGAGGGATTTTC
ANXA4_-_69969171.23-P1P2	ANXA4	GAGGGATTTTCCGGTCTCGT
ANXA4_+_69969083.23-P1P2	ANXA4	GCAGGAGCTCTCGGAGAGGC
ANXA4_-_69968906.23-P1P2	ANXA4	GCCCGGGCTCGGCCCTCCGA
ANXA4_-_69969233.23-P1P2	ANXA4	GCAGTGGGGCGGATCCGTCC
ANXA4_-_69969119.23-P1P2	ANXA4	GGCTCCTGGCGCGGCCGTCC
ANXA8_+_48255221.23-P1P2	ANXA8	GTGGCTTTGGGCATCTCCTG
ANXA8_+_48255191.23-P1P2	ANXA8	GCCCCACCCAGACACTGCCC
ANXA8_-_48255110.23-P1P2	ANXA8	GTACTGAGTGGGGCTTTCGC
ANXA8_-_48255206.23-P1P2	ANXA8	GAGCAGGCCTGGGCAGTGTC
ANXA8_-_48254881.23-P1P2	ANXA8	GCCAACTGGCCTCCCATCTG
ANXA8_+_48255143.23-P1P2	ANXA8	GCTGGCAGATATTTGGGCTG
ANXA8_+_48255161.23-P1P2	ANXA8	GGGGGAATTACACAACTCAC
ANXA8_+_48255149.23-P1P2	ANXA8	GAACTCACTGGCAGATATTT
ANXA8_+_48255066.23-P1P2	ANXA8	GACACAGCTccatgttgatt
ANXA8_-_48255227.23-P1P2	ANXA8	GGGTGGGGCCTGGGAGCCAC
AOC2_+_40996314.23-P1P2	AOC2	GCTAACCTCCAGTTTCCACC
AOC2_-_40996471.23-P1P2	AOC2	GGTGCCCTGGGCCAAACCAC
AOC2_+_40996546.23-P1P2	AOC2	GTTCGCTAGGATGGATAGGA
AOC2_+_40996525.23-P1P2	AOC2	GGGAGAAAACTCCACCCCAT
AOC2_-_40996411.23-P1P2	AOC2	GGGTACTGACTGCTACCAGT
AOC2_-_40996420.23-P1P2	AOC2	GTGCTACCAGTGGGAGTTCA
AOC2_+_40996345.23-P1P2	AOC2	GACCAGATGAAAGGGAATCT
AOC2_-_40996280.23-P1P2	AOC2	GCAGGCTGCAGAACTTAATT
AOC2_-_40996239.23-P1P2	AOC2	GCTGCCAGGAGGTAGGAAAA
AOC2_+_40996453.23-P1P2	AOC2	GTGTCCTGTGGTTTGGCCCA
AOC3_+_41003045.23-P1P2	AOC3	GTTGGGGAGAGTTGGGGCTA
AOC3_-_41002946.23-P1P2	AOC3	GTCTGGCCCTGACTAAGTGG
AOC3_+_41003063.23-P1P2	AOC3	GTCTGGGTCAGGGTTGGAGT
AOC3_+_41003185.23-P1P2	AOC3	GGAAGGACACAGGAAGGCTA
AOC3_-_41003133.23-P1P2	AOC3	GCAAAACCATGTAAGGTCTG
AOC3_+_41003074.23-P1P2	AOC3	GTCACTCTACTTTCTGGGTC
AOC3_-_41003107.23-P1P2	AOC3	GAGTAGAGTGATTTGGAGGC
AOC3_-_41002839.23-P1P2	AOC3	GAGGGCAAGGGGGATAGACC
AOC3_+_41002930.23-P1P2	AOC3	GCCAGTCCCCCACTTAGTCA
AOC3_+_41003211.23-P1P2	AOC3	GAGTCAGATGCCTGGGACTA
APAF1_+_99038941.23-P1P2	APAF1	GCCGCCGCGCACTCCTGCCA
APAF1_-_99038830.23-P1P2	APAF1	GGGGTCGCGCGCGCCACGTC
APAF1_+_99038897.23-P1P2	APAF1	GTGCCCGCCTACCCCGCGGA
APAF1_-_99038797.23-P1P2	APAF1	GCGACGGGACCCGAGGAGGA
APAF1_+_99038890.23-P1P2	APAF1	GCTACCCCGCGGACGGGGCG
APAF1_+_99038901.23-P1P2	APAF1	GGAAGTGCCCGCCTACCCCG
APAF1_-_99038871.23-P1P2	APAF1	GTCCGGCATTGGTGGGAACG
APAF1_-_99038790.23-P1P2	APAF1	GCGCAGGCCGACGGGACCCG
APAF1_-_99038884.23-P1P2	APAF1	GGGAACGCGGCGCGTCCCTG
APAF1_-_99038946.23-P1P2	APAF1	GCGCGCGCGGGCATGAGCCG
APBB1_+_6440606.23-P1P2	APBB1	GTCCGCGCGTCTCCCGGCGT
APBB1_+_6440490.23-P1P2	APBB1	GTGCAGGGGTGTCTGCTGGG
APBB1_+_6440552.23-P1P2	APBB1	GTGAGTCTGTGGAATAGTAG
APBB1_-_6440411.23-P1P2	APBB1	GGGCGCGGGAGCGAGCTCGG
APBB1_-_6440691.23-P1P2	APBB1	GccgcgcggggAAGGATTCC
APBB1_-_6440737.23-P1P2	APBB1	GGCACCGCTCCCTGACGTCC
APBB1_+_6440527.23-P1P2	APBB1	GACGGCGCCGCGCTAGGCGG
APBB1_-_6440742.23-P1P2	APBB1	GGCTCCCTGACGTCCTGGTG
APBB1_-_6440367.23-P1P2	APBB1	GggaggcgcgcgcAAGGGGA
APBB1_-_6440464.23-P1P2	APBB1	GTCACCCTGCGGGCGGCCCT
APBB1IP_-_26727160.23-P1P2	APBB1IP	GCCTGCACCGCGTCCCCTGA
APBB1IP_-_26727111.23-P1P2	APBB1IP	GCCGAGAGACAGCTGAACTC
APBB1IP_+_26727301.23-P1P2	APBB1IP	GTCGACGCAAGAGGGACTAA
APBB1IP_+_26727151.23-P1P2	APBB1IP	GGCCTGCAGCCCGCCCTCAG
APBB1IP_+_26727145.23-P1P2	APBB1IP	GAGCCCGCCCTCAGGGGACG
APBB1IP_-_26727116.23-P1P2	APBB1IP	GAGACAGCTGAACTCCGGCC
APBB1IP_-_26727045.23-P1P2	APBB1IP	GGGTGAGGTTACCAACCTGA
APBB1IP_+_26727085.23-P1P2	APBB1IP	GGTTCAGCTGTCTCTCGGGT
APBB1IP_-_26727171.23-P1P2	APBB1IP	GTCCCCTGAGGGCGGGCTGC
APBB1IP_-_26727013.23-P1P2	APBB1IP	GactgagcgtggttaaacGT
APBB2_-_41216654.23-P1P2	APBB2	GGCAGCGGCTGCGCGAGGGA
APBB2_-_41216760.23-P1P2	APBB2	GCTCCCAGGGCGACCCCTGC
APBB2_-_41216695.23-P1P2	APBB2	GAGGGGGCCGAATGGGAGAA
APBB2_+_41216715.23-P1P2	APBB2	GCGGCCCGCCTCCTTCTGCC
APBB2_-_41216806.23-P1P2	APBB2	GGCACCCTCCCCAATCGCCT
APBB2_+_41216680.23-P1P2	APBB2	GGCCCCGCCTTTCTCCCATT
APBB2_-_41216650.23-P1P2	APBB2	GTTTGGCAGCGGCTGCGCGA
APBB2_-_41216661.23-P1P2	APBB2	GCTGCGCGAGGGAAGGCTGG
APBB2_-_41216871.23-P1P2	APBB2	GAGGACGTGCAGTGCAGCCC
APBB2_+_41216573.23-P1P2	APBB2	GCTGCGCGGGACTCGCGGAA
APC_-_112073440.23-P1	APC	GCCACTGCGGAGTGCGGGTC
APC_-_112073368.23-P1	APC	GCGCGAGGGCATACCCCCGA
APC_-_112073446.23-P1	APC	GCGGAGTGCGGGTCGGGAAG
APC_+_112073468.23-P1	APC	GCGCCCTGGTCCGCATCCAG
APC_-_112073376.23-P1	APC	GCATACCCCCGAGGGGTACG
APC_+_112073492.23-P1	APC	GCGGGCTCCCGACGGGAATG
APC_-_112073521.23-P1	APC	GCCGTCGGGAGCCCGCCGAT
APC_-_112073391.23-P1	APC	GTACGGGGCTAGGGCTAGGC
APC_+_112073359.23-P1	APC	GCTAGCCCCGTACCCCTCGG
APC_-_112073474.23-P1	APC	GAAGCAGCTGTGTAATCCGC
APC_-_112043056.23-P2	APC	GAAGTGCTGCAACTGAGACT
APC_-_112043159.23-P2	APC	GCATAACAGGCTCTAGTCTC
APC_-_112043113.23-P2	APC	GCGAAGCAGTGCCCGGCAAG
APC_-_112043082.23-P2	APC	GCTAGGCAGCAATGGCTCAC
APC_-_112043006.23-P2	APC	GTGCAGAAGGATCTATTAAC
APC_-_112043074.23-P2	APC	GTCGGCTGCCTAGGCAGCAA
APC_+_112043171.23-P2	APC	GCATGCGTGAGAGGTGTTGC
APC_+_112043103.23-P2	APC	GGGTGCTGCGCTCCGCTTGC
APC_+_112043132.23-P2	APC	GACTAGAGCCTGTTATGCGC
APC_+_112043124.23-P2	APC	GCTGTTATGCGCAGGCGCAA
APC2_+_1450054.23-P1	APC2	GAATGAGGGCGCGGGAAGAC
APC2_+_1450062.23-P1	APC2	GAGACAGCCAATGAGGGCGC
APC2_-_1450035.23-P1	APC2	GccccgccccgggccgccAT
APC2_+_1449997.23-P1	APC2	Gcggggaccggcgtcggccg
APC2_+_1449955.23-P1	APC2	GgcTCAGGGGCCGTGAGTGC
APC2_+_1450020.23-P1	APC2	GCAACAGCCAATggcggccc
APC2_-_1449944.23-P1	APC2	GGGGCACCCCCTTCCCTCGG
APC2_+_1450029.23-P1	APC2	GGTGCCATGGCAACAGCCAA
APC2_+_1449935.23-P1	APC2	GGGGGGCGAAACCCCCCCGA
APC2_+_1450016.23-P1	APC2	GAGCCAATggcggcccgggg
APC2_+_1446137.23-P2	APC2	GGGCGGGGCTCCTCCCGAAA
APC2_+_1446112.23-P2	APC2	GAGGGCGTACCGTGGGGTCT
APC2_+_1446181.23-P2	APC2	GCGCCTGCGCGGAGAGGGGC
APC2_+_1445965.23-P2	APC2	GACGCTGGGGAGTTCGAATG
APC2_+_1446130.23-P2	APC2	GCTCCTCCCGAAAGGGGCGA
APC2_+_1446016.23-P2	APC2	GGAGGGGAGGGGACTCGCGT
APC2_+_1446099.23-P2	APC2	GGGGTCTGGGGGTGCTCGCG
APC2_+_1446119.23-P2	APC2	GAGGGGCGAGGGCGTACCGT
APC2_+_1446041.23-P2	APC2	GCGGTGGGAGATCCAAGGAT
APC2_+_1445959.23-P2	APC2	GGGGAGTTCGAATGCGGAGG
APCDD1L_-_57090585.23-P1P2	APCDD1L	GCAGCCGTGAGGCGGAGGAC
APCDD1L_-_57090577.23-P1P2	APCDD1L	GAAGCGAGGCAGCCGTGAGG
APCDD1L_-_57090602.23-P1P2	APCDD1L	GACAGGCTGGGGGATCCCAA
APCDD1L_+_57090479.23-P1P2	APCDD1L	GAGGAGGAGGAGTTGCGAGA
APCDD1L_+_57090595.23-P1P2	APCDD1L	GGGGCTGGAGCGCACCCTTT
APCDD1L_-_57090580.23-P1P2	APCDD1L	GCGAGGCAGCCGTGAGGCGG
APCDD1L_-_57090590.23-P1P2	APCDD1L	GGTGAGGCGGAGGACAGGCT
APCDD1L_-_57090655.23-P1P2	APCDD1L	GACTCTGGTGGCACCCTGGG
APCDD1L_+_57090476.23-P1P2	APCDD1L	GAGGAGGAGTTGCGAGAAGG
APCDD1L_-_57090808.23-P1P2	APCDD1L	GGATCACCGGGTAACTGCAG
APEX1_-_20923224.23-P1P2	APEX1	GAAACAGCCCGAGGGAGGGT
APEX1_-_20923216.23-P1P2	APEX1	GACAACGATAAACAGCCCGA
APEX1_-_20923317.23-P1P2	APEX1	GACCAATCACGCGCATTCTT
APEX1_+_20923297.23-P1P2	APEX1	GGCCGAAGAATGCGCGTGAT
APEX1_+_20923347.23-P1P2	APEX1	GCCCACGTGGGTAGCGGACC
APEX1_-_20923219.23-P1P2	APEX1	GACGATAAACAGCCCGAGGG
APEX1_+_20923332.23-P1P2	APEX1	GGACCTGGTCACGTGATCAG
APEX1_+_20923275.23-P1P2	APEX1	GTCTGTCTGACACCACGTGA
APEX1_-_20923259.23-P1P2	APEX1	GCTAGAGAATTAGAGGAGGG
APEX1_+_20923017.23-P1P2	APEX1	GTAGGAAGACAGGTCCCTGG
APEX2_+_55026637.23-P1P2	APEX2	GGACGCTGAAGGAAGCAAAG
APEX2_+_55026648.23-P1P2	APEX2	GGGAACTGGGTGGACGCTGA
APEX2_+_55026626.23-P1P2	APEX2	GAAGCAAAGCGGAAGCCTAG
APEX2_+_55026709.23-P1P2	APEX2	GAAAGCGCCTGACGCACGTC
APEX2_-_55026735.23-P1P2	APEX2	GCGTGCGTCAGGCGCTTTAG
APEX2_+_55026703.23-P1P2	APEX2	GCCTGACGCACGTCGGGCGG
APEX2_+_55026595.23-P1P2	APEX2	GGCGAGAGGAGTTTCCAGTT
APEX2_-_55026592.23-P1P2	APEX2	GCTGTCCGAGCGGAAGGAGC
APEX2_+_55026706.23-P1P2	APEX2	GGCGCCTGACGCACGTCGGG
APEX2_-_55026603.23-P1P2	APEX2	GGAAGGAGCGGGAGCCCAAC
API5_-_43333456.23-P1P2	API5	GAGGGCGACAAAAACCGCGG
API5_-_43333470.23-P1P2	API5	GCGCGGAGGCGCATTGGGGT
API5_+_43333403.23-P1P2	API5	GGAGGAGCAAAAAAGCGGCA
API5_-_43333464.23-P1P2	API5	GAAAAACCGCGGAGGCGCAT
API5_+_43333487.23-P1P2	API5	GAAGACGCGCACGTCGGGAG
API5_-_43333453.23-P1P2	API5	GTAGAGGGCGACAAAAACCG
API5_-_43333437.23-P1P2	API5	GTTGCTCCTCCAGGCTGTAG
API5_+_43333338.23-P1P2	API5	GTGCAGGCTCTCCATGGAAG
API5_-_43333383.23-P1P2	API5	GCAAGCTCAAGCTTTCAAAA
API5_+_43333421.23-P1P2	API5	GGTCGCCCTCTACAGCCTGG
APLF_-_68694574.23-P1P2	APLF	GGCCCGGCGTCCTCCAAGAT
APLF_-_68694578.23-P1P2	APLF	GGGCGTCCTCCAAGATGGGA
APLF_-_68694519.23-P1P2	APLF	GTTCCAGGGCGTCTCCGCTC
APLF_+_68694393.23-P1P2	APLF	GATGCGAAGAGCTATGGGGA
APLF_-_68694465.23-P1P2	APLF	GAACTCGCGCAGGCGCCGAG
APLF_+_68694562.23-P1P2	APLF	GCACCTCCCTCCCATCTTGG
APLF_+_68694380.23-P1P2	APLF	GTGGGGAAGGATTCGAATTC
APLF_-_68694671.23-P1P2	APLF	GCCCCGGTTGCGTCATTAGT
APLF_-_68694524.23-P1P2	APLF	GGGGCGTCTCCGCTCGGGAA
APLF_+_68694540.23-P1P2	APLF	GACGCCGGGCCTTGTAGTCC
APOBEC3A_+_39353394.23-P1P2	APOBEC3A	GGACACTGTGGAGTGACAAT
APOBEC3A_-_39353429.23-P1P2	APOBEC3A	GACAGTGTCTGGTGGTTCAG
APOBEC3A_-_39353592.23-P1P2	APOBEC3A	GTTGCTCTGATGATATATTA
APOBEC3A_-_39353517.23-P1P2	APOBEC3A	GCTAATGAGGGTGGCACACT
APOBEC3A_+_39353137.23-P1P2	APOBEC3A	GGGTCCTGCATCTTCTTCCC
APOBEC3A_+_39353450.23-P1P2	APOBEC3A	GCATGCCTCTGGGCAAGCTT
APOBEC3A_+_39353346.23-P1P2	APOBEC3A	GCCTGTGGGCCACAGGAATC
APOBEC3A_+_39353311.23-P1P2	APOBEC3A	GAGGGGGCAGGTGAGAAGAC
APOBEC3A_+_39353461.23-P1P2	APOBEC3A	GAAGTTCTCTGCCATGCCTC
APOBEC3A_+_39353483.23-P1P2	APOBEC3A	GCCTCATTAGCGTCAGAACA
APOBEC3C_+_39410123.23-P1P2	APOBEC3C	GGGGCCCCTCCTACTGGCAG
APOBEC3C_+_39410129.23-P1P2	APOBEC3C	GTTCTCCGGGCCCCTCCTAC
APOBEC3C_-_39410141.23-P1P2	APOBEC3C	GGTTCCTCTGCCAGTAGGAG
APOBEC3C_-_39410248.23-P1P2	APOBEC3C	GGGAGGGGCCATGATTCACA
APOBEC3C_+_39410234.23-P1P2	APOBEC3C	GCCCAGGGCCTTGTGAATCA
APOBEC3C_-_39410136.23-P1P2	APOBEC3C	GCGGAGGTTCCTCTGCCAGT
APOBEC3C_-_39409773.23-P1P2	APOBEC3C	GGAAGAGGGGATGCGTGCGA
APOBEC3C_-_39410254.23-P1P2	APOBEC3C	GGCCATGATTCACAAGGCCC
APOBEC3C_-_39410072.23-P1P2	APOBEC3C	GCTTCTTTTTGCAGTTCCGT
APOBEC3C_-_39409759.23-P1P2	APOBEC3C	GAAGCTGGGAGGTTGGAAGA
APOBEC4_-_183622582.23-P1P2	APOBEC4	GGGACTGCATATCCCAGTCT
APOBEC4_+_183622675.23-P1P2	APOBEC4	GCTACTCTAGACCAGGAGAA
APOBEC4_-_183622818.23-P1P2	APOBEC4	GAGGCCCATAGTCCCTGAAG
APOBEC4_-_183622772.23-P1P2	APOBEC4	GAGGCTTGCCCTCTGTGAGA
APOBEC4_+_183622758.23-P1P2	APOBEC4	GCTCTGCTCCCTCTCACAGA
APOBEC4_+_183622682.23-P1P2	APOBEC4	GCTGGCACCTACTCTAGACC
APOBEC4_-_183622589.23-P1P2	APOBEC4	GATATCCCAGTCTGGGTAAA
APOBEC4_+_183622800.23-P1P2	APOBEC4	GCACCCCCTTCAGGGACTAT
APOBEC4_+_183622744.23-P1P2	APOBEC4	GACAGAGGGCAAGCCTCCCA
APOBEC4_+_183622661.23-P1P2	APOBEC4	GGAGAAAGGTGCTGAGGAGC
APOD_+_195310971.23-P1P2	APOD	GCAGCTGTGAAGGAAATCGG
APOD_-_195310910.23-P1P2	APOD	GCGCCCCCATCCAGTCAGGA
APOD_-_195310906.23-P1P2	APOD	GCCGCCGCCCCCATCCAGTC
APOD_+_195310891.23-P1P2	APOD	GAACCCTCCTGACTGGATGG
APOD_+_195310898.23-P1P2	APOD	GTTAGGCCAACCCTCCTGAC
APOD_-_195310951.23-P1P2	APOD	GTGTATCGAAACACAAAGAT
APOD_-_195311331.23-P1P2	APOD	GGAGTCAGGTAATGGCGCGA
APOD_+_195310915.23-P1P2	APOD	GCGATACAGACTAAGCTTTT
APOD_+_195311300.23-P1P2	APOD	GATTACCTGACTCCCATTAG
APOD_-_195311317.23-P1P2	APOD	GGACTCCACTAATGGGAGTC
APP_+_27543156.23-P1P2	APP	GGCCGCTAGGGGTCTCTCTC
APP_+_27543279.23-P1P2	APP	GTGGGCCGTCGGCCGGGGAG
APP_-_27543365.23-P1P2	APP	GGAGGGACGGTGCAGGATCA
APP_+_27543230.23-P1P2	APP	GCAAGGGCGCGTGCACCTGT
APP_-_27543306.23-P1P2	APP	GCCCGGCCGACGGCCCACCT
APP_+_27543168.23-P1P2	APP	GTTCCCCGGCGGCGCCGCTA
APP_+_27543246.23-P1P2	APP	GGGGGTGCAGGCGGCGCCAA
APP_-_27543326.23-P1P2	APP	GGGCTTCGTGAACAGTGGGA
APP_+_27543215.23-P1P2	APP	GCTGTGGGCGCGGGGCGCGA
APP_+_27543413.23-P1P2	APP	GCAAGCTCACGGGGACGAGC
APPL1_+_57261650.23-P1P2	APPL1	GTGGTCGGGAGGTTCCCGTG
APPL1_-_57261658.23-P1P2	APPL1	GGGAGAGCCTAGCGCCGCAC
APPL1_+_57261675.23-P1P2	APPL1	GGGGACGCCCATCCGCGCTG
APPL1_+_57261613.23-P1P2	APPL1	GCGAGCGCGGGCGTCGGAAG
APPL1_-_57261533.23-P1P2	APPL1	GTCCTCGCGCCGGCAAGCTG
APPL1_-_57261690.23-P1P2	APPL1	GCCACCGCCGCAGCGCGGAT
APPL1_+_57261589.23-P1P2	APPL1	GGAGGTGGCAGTGTCTGCCC
APPL1_+_57261807.23-P1P2	APPL1	GGGCCCGCCCTCTCCGGCAA
APPL1_-_57261782.23-P1P2	APPL1	GGCCGCTCGGCGCCTGGAGA
APPL1_+_57261619.23-P1P2	APPL1	GCTCCCGCGAGCGCGGGCGT
APPL2_-_105630130.23-P1P2	APPL2	GGGTGCCAGTCCCGTTGCTG
APPL2_+_105630016.23-P1P2	APPL2	GCCGGAGCTCACCACACTTC
APPL2_-_105630057.23-P1P2	APPL2	GGGTCCCGACACCGGAAATG
APPL2_+_105630113.23-P1P2	APPL2	GGTTCCCTCAGCAACGGGAC
APPL2_-_105630012.23-P1P2	APPL2	GAAGTGTGGCGCGCCCGGCA
APPL2_+_105630046.23-P1P2	APPL2	GAGCGCGGGCGCCACATTTC
APPL2_-_105630049.23-P1P2	APPL2	GTGAGCTCCGGTCCCGACAC
APPL2_-_105630007.23-P1P2	APPL2	GACAGGAAGTGTGGCGCGCC
APPL2_-_105629998.23-P1P2	APPL2	GGCCGGATCAACAGGAAGTG
APPL2_+_105630134.23-P1P2	APPL2	GCAGAGAACAAACACCCGAA
APTX_+_33001732.23-P1	APTX	GAGAGAGAACCCAATTGGGG
APTX_-_33001643.23-P1	APTX	GCGCTGCGGGATGACGTCAG
APTX_+_33001737.23-P1	APTX	GGGCCCAGAGAGAACCCAAT
APTX_-_33001773.23-P1	APTX	GCTGGGCCGTGGTCCAACTG
APTX_+_33001757.23-P1	APTX	GAGGATCCTCAGTTGGACCA
APTX_-_33001744.23-P1	APTX	GAAAAAGCGTCCGCCCCAAT
APTX_-_33001647.23-P1	APTX	GGCGGGATGACGTCAGAGGC
APTX_-_33001693.23-P1	APTX	GCAGCACCTCTCTAACGGAT
APTX_+_33001715.23-P1	APTX	GGGCGGACGCTTTTTGATCT
APTX_+_33001776.23-P1	APTX	GCCCCACAGGCATAACTTCC
APTX_+_33025403.23-P2	APTX	GGCGCCAGCCAGGGGACTAG
APTX_-_33025208.23-P2	APTX	GTGGCAGCGGCCGAGAAGGG
APTX_-_33025205.23-P2	APTX	GCGGTGGCAGCGGCCGAGAA
APTX_-_33025261.23-P2	APTX	GCTACAAAAGAGGACGGCTG
APTX_-_33025251.23-P2	APTX	GCCGGGTTCGGCTACAAAAG
APTX_-_33025305.23-P2	APTX	GAACGCTCGGTGAGAGGCGG
APTX_-_33025302.23-P2	APTX	GCAGAACGCTCGGTGAGAGG
APTX_-_33025239.23-P2	APTX	GCGGGTGACGCGCCCGGGTT
APTX_+_33025372.23-P2	APTX	GGGCTCAAACTCACCGGTGC
APTX_+_33025155.23-P2	APTX	GGTTACCTGGGCAACGGCGC
AQP1_+_30892798.23-ENST00000509504.1	AQP1	GGGTACCGCTGGAGTCGTCA
AQP1_-_30892815.23-ENST00000509504.1	AQP1	GTGAACCCTGACGACTCCAG
AQP1_+_30892809.23-ENST00000509504.1	AQP1	GAAAGGCTGGCCGGTACCGC
AQP1_+_30892723.23-ENST00000509504.1	AQP1	GTGTGTGGCCCCAACAGGGG
AQP1_-_30892788.23-ENST00000509504.1	AQP1	GCAGGCCCAGAGCTGCCGTA
AQP1_-_30892735.23-ENST00000509504.1	AQP1	GGGGTGCAGCCCTCCCCTGT
AQP1_+_30892727.23-ENST00000509504.1	AQP1	GATCCTGTGTGGCCCCAACA
AQP1_-_30892953.23-ENST00000509504.1	AQP1	GAGGGAGCAGAAGCTAATTC
AQP1_+_30892826.23-ENST00000509504.1	AQP1	GATACCTGTATGTGAGTGAA
AQP1_+_30892612.23-ENST00000509504.1	AQP1	GAGGCCAGGTGGAAGCCAAC
AQR_+_35262073.23-P1P2	AQR	GCGCTAGAGGGCGTGTACAG
AQR_+_35262070.23-P1P2	AQR	GTAGAGGGCGTGTACAGAGG
AQR_-_35262041.23-P1P2	AQR	GCGGAAGTTCATGCAGGCGT
AQR_+_35262085.23-P1P2	AQR	GCTCTCTGCCGCCCGCTAGA
AQR_-_35262099.23-P1P2	AQR	GGTACACGCCCTCTAGCGGG
AQR_-_35262165.23-P1P2	AQR	GGGACCCGGTGGATGGTGTT
AQR_-_35262135.23-P1P2	AQR	GCTCGCTGGCGGGATTAGGA
AQR_-_35262022.23-P1P2	AQR	GAAGCGGAATGGCGTGTAGC
AQR_-_35262169.23-P1P2	AQR	GCCGGTGGATGGTGTTGGGT
AQR_+_35261972.23-P1P2	AQR	GAACGCTTGGGCTGTTGTAC
AR_-_66763753.23-P1P2	AR	GTTAGCGCGCGGTgagggga
AR_+_66763712.23-P1P2	AR	GAACGCCTGCCTAGTGGCTT
AR_+_66763652.23-P1P2	AR	GAGGCTAGCTCTAGCCCTGG
AR_-_66763616.23-P1P2	AR	GAGCCCTGGCGCCTAAACCT
AR_+_66763686.23-P1P2	AR	GACAAGTGCTGGCGCAGCGT
AR_+_66763428.23-P1P2	AR	GAGCGCGCAGATGGGAGAGT
AR_+_66763681.23-P1P2	AR	GTGCTGGCGCAGCGTGGGCG
AR_+_66763495.23-P1P2	AR	GGAGGGAGGAAAAGGACGAT
AR_+_66763718.23-P1P2	AR	GCGCGCTAACGCCTGCCTAG
AR_-_66763816.23-P1P2	AR	GGCAAGGAGGCCGGCCCGGT
ARAP1_-_72433514.23-P1	ARAP1	GGATCTTGCAGGCCCTCACA
ARAP1_+_72433544.23-P1	ARAP1	GGGTGGAGAGGCCACCGCCA
ARAP1_-_72433634.23-P1	ARAP1	GAAGGGCGCAAGTTCTGCCC
ARAP1_-_72433468.23-P1	ARAP1	GCTGCACCCCCACCCAAGCT
ARAP1_+_72433504.23-P1	ARAP1	GCTGGGCATCCACCCTGTGA
ARAP1_-_72433694.23-P1	ARAP1	GTGGACTGCAGGGCAGTCAA
ARAP1_-_72433593.23-P1	ARAP1	GCCCGCATAAGGAGACAGAG
ARAP1_+_72433478.23-P1	ARAP1	GCAAGATCAGTGGACACTGT
ARAP1_-_72433703.23-P1	ARAP1	GGGGCAGTCAAGGGCACAGG
ARAP1_-_72433684.23-P1	ARAP1	GAGGGATTGGCTGGACTGCA
ARAP1_-_72463587.23-P2	ARAP1	GCCCTCCCCCCGCCTAGTCA
ARAP1_-_72463629.23-P2	ARAP1	GGCCCGCCCGCCGGACCCGT
ARAP1_-_72463599.23-P2	ARAP1	GCTAGTCACGGTCCTGGAGT
ARAP1_+_72463649.23-P2	ARAP1	GAAGACCCGCAAGCAGCTAG
ARAP1_-_72463564.23-P2	ARAP1	GcagggcCCCGCCCCCTCAT
ARAP1_-_72463516.23-P2	ARAP1	GCCCACGTGACTCCCgggga
ARAP1_+_72463775.23-P2	ARAP1	GGTGGGTGGGGTGTATGTCA
ARAP1_+_72463589.23-P2	ARAP1	GGGCCAGGCCAACCAACTCC
ARAP1_+_72463571.23-P2	ARAP1	GCAGGACCGTGACTAGGCGG
ARAP1_+_72463555.23-P2	ARAP1	GCGGGGGGAGGGGCCGATGA
ARG1_+_131894156.23-P1P2	ARG1	GGTAACCTAACTCTGAGTCT
ARG1_+_131894179.23-P1P2	ARG1	GTATGGGGTTACTTCATACA
ARG1_-_131894279.23-P1P2	ARG1	GACTGTTGACTGTCATTCTT
ARG1_+_131894224.23-P1P2	ARG1	GCATACATGGAGTAACTATA
ARG1_+_131894196.23-P1P2	ARG1	GCATGTATGAAGTAACTATA
ARG1_-_131894098.23-P1P2	ARG1	GAAGTCAGGTTAATGTCATC
ARG1_-_131894084.23-P1P2	ARG1	GCTTGTCAGTTGTTGAAGTC
ARG1_+_131893957.23-P1P2	ARG1	GTCCTTGTAGAAGAAGGGCC
ARG1_-_131894291.23-P1P2	ARG1	GCATTCTTTGGTTTAGTGGG
ARG1_-_131894001.23-P1P2	ARG1	GGTCTTCAGAGATCTGGAGG
ARG2_-_68086478.23-P1P2	ARG2	GAGTGGGGTGACGTCATCGA
ARG2_-_68086523.23-P1P2	ARG2	GTGGGCGGGGCCTGCGAAGA
ARG2_-_68086438.23-P1P2	ARG2	GAGCGGCAGGGGCATGTCCC
ARG2_-_68086534.23-P1P2	ARG2	GTGCGAAGAAGGTGTGCCGG
ARG2_-_68086452.23-P1P2	ARG2	GGTCCCTGGCCGGAGAGCAC
ARG2_-_68086571.23-P1P2	ARG2	GGGCGGCGGGGCCAATGTGG
ARG2_-_68086505.23-P1P2	ARG2	GCCCAGCCTTGCAGAGCGGT
ARG2_+_68086362.23-P1P2	ARG2	GTAAGAGCGCGGTGACCAAC
ARG2_+_68086434.23-P1P2	ARG2	GTGGCCTGTGCTCTCCGGCC
ARG2_+_68086394.23-P1P2	ARG2	GACGCCAGAAGGCCAATATC
ARGLU1_-_107220640.23-P1P2	ARGLU1	GAAGCCTGAGACGCAATAGA
ARGLU1_+_107220862.23-P1P2	ARGLU1	Gtgtctccattctacgaatg
ARGLU1_+_107220826.23-P1P2	ARGLU1	Ggcagcaagtgatgagtgca
ARGLU1_-_107220590.23-P1P2	ARGLU1	GGCAGGCGAGCGCTTCGGAG
ARGLU1_+_107220622.23-P1P2	ARGLU1	GTCTCCATCTATTGCGTCTC
ARGLU1_+_107220603.23-P1P2	ARGLU1	GAGGCTTCCGCCAAGACTGG
ARGLU1_+_107220543.23-P1P2	ARGLU1	GGGCAAAAATCGTCAGGAGG
ARGLU1_-_107220585.23-P1P2	ARGLU1	GCGAAGGCAGGCGAGCGCTT
ARGLU1_-_107220540.23-P1P2	ARGLU1	GGCGAAACGTGCCGAAGCGT
ARGLU1_+_107220648.23-P1P2	ARGLU1	GAGAGTACGCCAAGGCGAAA
ARHGAP11A_-_32908029.23-P1P2	ARHGAP11A	GGAACCAGACGGGGACAGTA
ARHGAP11A_-_32907745.23-P1P2	ARHGAP11A	GGGGTGTCTGCGGAGGAGCT
ARHGAP11A_-_32908034.23-P1P2	ARHGAP11A	GAGACGGGGACAGTAAGGTT
ARHGAP11A_+_32907340.23-P1P2	ARHGAP11A	GTATGAAGAAACCGTTCTTA
ARHGAP11A_-_32907351.23-P1P2	ARHGAP11A	GATCTGGGCTTCCGTAAGAA
ARHGAP11A_-_32908020.23-P1P2	ARHGAP11A	GTTTCAGAGCGAACCAGACG
ARHGAP11A_-_32907738.23-P1P2	ARHGAP11A	GTGGCTCTGGGTGTCTGCGG
ARHGAP11A_-_32907735.23-P1P2	ARHGAP11A	GTGGTGGCTCTGGGTGTCTG
ARHGAP11A_+_32907574.23-P1P2	ARHGAP11A	GTGCCTGTCTAGATAAGTGC
ARHGAP11A_+_32907264.23-P1P2	ARHGAP11A	GTTAACCCTCGGCCCTTGGT
ARHGAP20_+_110583287.23-P1P2	ARHGAP20	GCGCGCCgcaggctgggacg
ARHGAP20_+_110583278.23-P1P2	ARHGAP20	Gggctgggacgaggctagga
ARHGAP20_+_110583469.23-P1P2	ARHGAP20	GGGAAGGGATGGGGTCTGGT
ARHGAP20_+_110583479.23-P1P2	ARHGAP20	GGCACGGCGCGGGAAGGGAT
ARHGAP20_+_110583342.23-P1P2	ARHGAP20	GGAAAAGGTCAGCCGGTGGC
ARHGAP20_-_110583406.23-P1P2	ARHGAP20	GGCAGCCCGCAGGAGCTCAT
ARHGAP20_-_110583383.23-P1P2	ARHGAP20	GTCGGTCTGTGACTCCGCGT
ARHGAP20_+_110583282.23-P1P2	ARHGAP20	GCgcaggctgggacgaggct
ARHGAP20_-_110583317.23-P1P2	ARHGAP20	GagcctgcGGCGCGCCTGGC
ARHGAP20_+_110583407.23-P1P2	ARHGAP20	GAGGCCCCCGTGCGTGACAC
ARHGAP25_-_68961703.23-P1P2	ARHGAP25	GGATCCGTTAGGTGAGGAAG
ARHGAP25_-_68961692.23-P1P2	ARHGAP25	GTTTGGATGCTTGATCCGTT
ARHGAP25_+_68961430.23-P1P2	ARHGAP25	Gggtgtgggctttagaatca
ARHGAP25_+_68961404.23-P1P2	ARHGAP25	Gtgggctgtatacatggtgt
ARHGAP25_+_68961473.23-P1P2	ARHGAP25	GGACCCACTCACATATCCTA
ARHGAP25_-_68961551.23-P1P2	ARHGAP25	GTCAAAACCCTCCCTACATC
ARHGAP25_-_68961792.23-P1P2	ARHGAP25	GATAACAGAAGCAACCATTC
ARHGAP25_+_68961685.23-P1P2	ARHGAP25	GTCTCCTCTTCCTCACCTAA
[truncated: 30,672 more rows]

## Sheet: Table_S2a_CRISPRa_hits
Table S2a: CRISPRa ex vivo screen hits identified as sensitizing or conferring resistance to TCR-dependent T cell cytotoxicity or impacting baseline fitness.
Resistance (top hits)	Sensitizing (top hits)	Resistance	Sensitizing	Positive baseline fitness	Negative baseline fitness	Resistance (no baseline effects)	Sensitizing (no baseline effects)	Resistance + positive baseline fitness	Sensitizing + positive baseline fitness	Resistance + negative baseline fitness	Sensitizing + negative baseline fitness	Resistance (top hits) + poor prognosis	Resistance + poor prognosis	Sensitizing (top hits) + better prognosis	Sensitizing + better prognosis
AGAP2	BAK1	AGAP2	ABCA4	ABCA4	ABCB8	B3GNT7	BAK1	ITGAV	IRS4	AGAP2	CASP8	KLK10	COL1A1	CASP3	ABCB10
B3GNT7	BID	ALDH3B2	ABCB10	ABCA5	AGAP2	BCL2	BID	TBX3	MYC	JUN	CHD8	MUM1	HOXA11	CASP8	AIM1
BCL2	BIK	ANAPC1	ADM2	BCAR1	APOBEC3A	BCL2A1	BIK	ZFPM2	PAX8	LIFR	ETS1	SESN2	KLK10	CCL22	AMPD1
BCL2A1	CASP3	ANAPC10	AIM1	CKAP2	ARID1A	BCL2L1	CASP3		PHOX2B	PAX2	GATA6	SLC7A5	MUM1	CEP70	ANAPC4
BCL2L1	CASP8	B3GNT7	ALDH2	CRKL	BCL11B	CCDC6	CCL22		PLA2G5	TCF7L2	HMGB1		NLRP12	CST7	CASP3
CCDC6	CCL22	BCL2	AMPD1	CST3	BIRC6	CCNT1	CCNB1		TFAP2A	TNFRSF10A	IRF1		PPP1R14B	FAS	CASP8
CCNT1	CCNB1	BCL2A1	ANAPC4	ETS2	BRINP1	CD109	CEP70		TNC		NPM1		SESN2	IFNG	CCL22
CD109	CEP70	BCL2L1	ANXA8	ETV1	BTG1	CD44	CHL1		TRPS1		PEA15		SLC7A5	IRF1	CDC26
CD44	CHD8	BTG2	APBB2	IGF2	BTG2	COL4A3	CLASRP		VIM		RGAG4			MGAT4A	CDC73
COL4A3	CHL1	CCDC6	BAK1	IGF2BP1	CADM1	EP300	CNP		WNT1		TOP1			NIPBL	CEP70
EP300	CLASRP	CCNT1	BCL11A	IRS4	CASP8	ETV6	COL4A2		WNT3A		WT1			NUPR1	CSF2
ETV6	CNP	CD109	BID	ITGAV	CCNA1	FADD	COL5A1							PHIP	CST7
FADD	COL4A2	CD44	BIK	MDM2	CCNA2	FOSL1	CORO6							PLA2G5	DTX3L
FOSL1	COL5A1	CEP128	CASP3	MYC	CCNE1	GFI1	CST7							RELB	E2F5
GFI1	CORO6	COL1A1	CASP8	MYCBP2	CCNE2	ICAM1	CTAG1A							RRM2B	FAM76B
ICAM1	CST7	COL4A3	CCDC103	NR4A2	CCNJ	JAZF1	DLL4							TNC	FAS
ITGAV	CTAG1A	CSF1	CCL22	PAX8	CCNK	KLF4	DUSP1							TNFRSF1B	IFNG
JAZF1	DLL4	DMC1	CCNA2	PHOX2B	CCNL1	KLK10	ETV4							TOP1	IL15
JUN	DUSP1	DUSP9	CCNB1	PLA2G5	CD99	MAN2B2	EYA2							TRPS1	IRF1
KLF4	ETS1	EP300	CCNE1	PPARA	CDC20	MCL1	FAM161B							TXLNG	MAFB
KLK10	ETV4	ETV6	CCNE2	PYCARD	CDCA8	MUM1	FAM46D								MAGEA1
LIFR	EYA2	FADD	CCNF	RASSF5	CEBPA	PDPN	FAS								MGAT4A
MAN2B2	FAM161B	FAM71D	CCNJ	SPC25	CENPJ	RRM2	FUT9								NCF1
MCL1	FAM46D	FOSL1	CDC20	SPIN1	CHAF1A	SDC2	GATA4								NIPBL
MUM1	FAS	GADD45G	CDC26	TBX3	CHD8	SESN2	GRIN2B								NR4A2
PAX2	FUT9	GAS7	CDC73	TFAP2A	CLASP2	SLC7A5	HDAC4								NUPR1
PDPN	GATA4	GFI1	CEP70	TNC	COL1A1	SMARCA2	HDAC7								PAPD7
RRM2	GATA6	GRB10	CHD8	TRPS1	CREBBP	SNAI1	HEYL								PHIP
SDC2	GRIN2B	GSTM2	CHL1	VIM	CUX1	ZIC2	HIC1								PLA2G5
SESN2	HDAC4	HGF	CIC	WNT1	DPYD	ZNF608	IDI1								RASSF5
SLC7A5	HDAC7	HNF4A	CLASRP	WNT3A	DUSP4		IER5L								RELB
SMARCA2	HEYL	HOXA11	CNP	WNT6	DUSP9		IFNB1								RICTOR
SNAI1	HIC1	ICAM1	COL4A2	ZFPM2	E2F7		IFNG								RPGRIP1
TBX3	HMGB1	IFI16	COL5A1		EEF1A1		KHDRBS1								RRM2B
TCF7L2	IDI1	IFNW1	CORO6		ELF1		KIF14								SLFN11
TNFRSF10A	IER5L	IGFBP6	COX6B1		ELF4		MGAT4A								ST6GAL1
ZFPM2	IFNB1	INHBB	CSF2		ELL		MITF								TLX1
ZIC2	IFNG	ITGAV	CST7		ENO2		MPPED2								TNC
ZNF608	IRF1	IVD	CTAG1A		ETS1		NEU3								TNFRSF1B
	IRS4	JAZF1	CTBP2		FASN		NIPBL								TOP1
	KHDRBS1	JUN	CUL1		FLI1		NR4A3								TRPS1
	KIF14	JUNB	DAP		FLNB		NUPR1								TXLNG
	MGAT4A	JUND	DKK3		FOSB		PAX3								XIRP1
	MITF	KATNB1	DLL1		GATA6		PHIP
	MPPED2	KIAA0368	DLL4		GRB10		PMAIP1
	MYC	KLF4	DTX3L		GSPT2		PPARGC1B
	NEU3	KLK10	DUSP1		H3F3A		PPM1J
	NIPBL	LIFR	DUSP4		HGF		PPP2R3C
	NPM1	LPAR1	E2F5		HIP1		PRDM16
	NR4A3	LY86	EPN2		HMGB1		PRMT2
	NUPR1	MAD2L2	ETS1		HMGB2		PROP1
	PAX3	MAN2B2	ETV1		HNF4A		PRR5
	PAX8	MCL1	ETV4		HOXA13		PTMA
	PEA15	METTL14	EYA2		HOXC13		RELB
	PHIP	MLLT3	FAM161B		IFI16		RRM2B
	PHOX2B	MLLT6	FAM46D		IKZF1		SAFB
	PLA2G5	MUM1	FAM76B		IKZF3		SET
	PMAIP1	MYBL1	FAS		INHBA		SFRP2
	PPARGC1B	MYH11	FLCN		IRF1		SIX4
	PPM1J	NEURL	FNBP1		JUN		SRSF3
	PPP2R3C	NLRP12	FUT9		JUNB		TAF15
	PRDM16	NLRP2	GATA1		JUND		TNFRSF1A
	PRMT2	NR2F2	GATA4		JUP		TNFRSF1B
	PROP1	OLIG2	GATA6		KCNIP1		TNFSF9
	PRR5	PAX2	GRIN2B		KIAA0368		TSPYL2
	PTMA	PDGFRL	HDAC4		KIF2C		TXLNG
	RELB	PDPN	HDAC7		KIFC1		WNT10B
	RGAG4	PPARG	HEYL		KPNA2		WNT3
	RRM2B	PPP1R14B	HIC1		LANCL2
	SAFB	RAB11FIP4	HMGB1		LIFR
	SET	RIMS2	HTATIP2		LMO7
	SFRP2	RLN2	ID1		MAF
	SIX4	RNF19A	IDI1		MAFB
	SRSF3	RRAD	IER5L		MAPRE1
	TAF15	RRM1	IFNB1		MLLT3
	TFAP2A	RRM2	IFNG		MNX1
	TNC	SDC2	IL15		MRPL46
	TNFRSF1A	SESN2	IRF1		MUC1
	TNFRSF1B	SLC7A5	IRF4		MYBL1
	TNFSF9	SMARCA2	IRS4		MYH11
	TOP1	SMC2	KHDRBS1		NCDN
	TRPS1	SNAI1	KIF14		NHEJ1
	TSPYL2	SOX2	LMLN		NPM1
	TXLNG	STAG2	LMX1A		NRP1
	VIM	STAT1	MAFB		NUSAP1
	WNT1	TBX3	MAFF		PARP1
	WNT10B	TBX5	MAGEA1		PAX2
	WNT3	TCF12	MAGEA2B		PEA15
	WNT3A	TCF7L2	MAGI1		PHLDA2
	WT1	THBD	MAPRE1		PLD1
		TNFRSF10A	MGAT4A		POMP
		TP73	MIS12		RGAG4
		VAV1	MITF		RIF1
		ZFPM2	MLH1		RUNX1
		ZIC2	MPPED2		RUNX3
		ZNF608	MRPS26		SEPT9
			MTCH1		SH3BP1
			MTHFR		SLFN11
			MYC		SOX2
			MYO18B		ST3GAL1
			NAP1L2		STAG2
			NCF1		TBX5
			NEU3		TCF7L2
			NGFRAP1		TEX30
			NIPBL		TIA1
			NPM1		TNFRSF10A
			NR0B1		TNFRSF10B
			NR4A2		TOP1
			NR4A3		TP53BP1
			NUPR1		TP73
			PAFAH1B2		UBR5
			PAPD7		WT1
			PARD6A		XPO4
			PARD6B		YWHAQ
			PAX3		ZEB2
			PAX8		ZMYM2
			PCBP4
			PCOLCE2
			PDS5A
			PHIP
			PHOX2B
			PLA2G5
			PMAIP1
			POLR1A
			POLR3A
			PPARGC1A
			PPARGC1B
			PPM1J
			PPP2R3C
			PRDM16
			PRMT1
			PRMT2
			PROP1
			PRR5
			PTMA
			PYCARD
			RAD9B
			RASSF5
			RECQL4
			RELB
			RGAG4
			RICTOR
			RPE
			RPGRIP1
			RRM2B
			SAFB
			SET
			SFRP2
			SHANK1
			SIX4
			SLC2A3
			SLFN11
			SNAI3
			SPDYE3
			SRSF3
			ST6GAL1
			STIL
			TAC1
			TAF15
			TBX22
			TEX30
			TFAP2A
			TFPT
			THRB
			TLX1
			TNC
			TNFRSF1A
			TNFRSF1B
			TNFSF9
			TOP1
			TRPS1
			TSPYL2
			TUSC3
			TWIST1
			TXLNG
			TXNIP
			TXNRD2
			UBR5
			VIM
			WNT1
			WNT10B
			WNT3
			WNT3A
			WNT6
			WT1
			XIRP1
			YWHAZ
			ZEB2
			ZNF331

## Sheet: Table_S2b_CRISPRa_TCR
Table S2b: CRISPRa ex vivo screen gene activation effect on TCR-dependent cytotoxicity quantified by comparing co-culture with targeting TCR-engineered T cells vs. co-culture with non-specific wildtype T cells via MAGeCK.
Genes	Res.padj	Sen.padj	S2.padj.Sen	S2.padj.Res	S2.log2FC	S1.padj.Sen	S1.padj.Res	S1.log2FC
BAK1	1	1e-14	0	1	-2.42632	1.65347e-10	1	-0.712847
BID	1	1e-14	4.40803e-10	1	-1.05821	1.3323e-12	1	-1.1328
CASP3	1	1e-14	5.90812e-12	1	-1.06207	1.3323e-12	1	-0.764207
CASP8	1	1e-14	0	1	-1.82193	2.99315e-10	0.54422	-0.57889
CCL22	1	1e-14	1.47306e-12	1	-0.474725	2.67957e-05	1	-0.0789103
CEP70	1	1e-14	2.32726e-11	1	0.0637087	8.69107e-07	1	-0.14255
CTAG1A	1	1e-14	2.32309e-06	1	-0.505963	1.3323e-12	1	-0.54354
ETS1	1	1e-14	0	1	-1.69093	1.06599e-07	1	-0.517277
IFNB1	1	1e-14	0	1	-4.24477	1	1	-0.116465
IRS4	1	1e-14	9.72222e-14	1	-1.17344	0.012888	1	-0.124512
MYC	1	1e-14	0	1	-4.67887	1.3323e-12	1	-1.06752
NIPBL	1	1e-14	6.35185e-11	1	-0.721903	3.37037e-12	1	-0.268227
PHOX2B	1	1e-14	0	1	-1.02226	1.42805e-06	1	-0.22235
PMAIP1	1	1e-14	6.87356e-07	1	-0.59719	1.3323e-12	1	-0.722707
SAFB	1	1e-14	0	1	-2.16213	1.45833e-11	1	-0.490113
TNC	1	1e-14	0	1	-0.210753	1.3323e-12	1	-0.0964677
TSPYL2	1	1e-14	0	1	-2.1322	9.04951e-05	1	-0.388047
WNT1	1	1e-14	0.000332531	1	-0.223869	1.3323e-12	1	-0.407413
WNT3	1	1e-14	0.000869328	1	-0.224505	8.69108e-12	1	-0.20721
WNT3A	1	1e-14	6.21191e-09	1	-0.659215	1.3323e-12	1	-0.903357
PLA2G5	1	3.21854e-13	6.81212e-09	1	-0.209436	2.43531e-06	1	0.0108584
TNFRSF1B	1	9.65228e-13	9.15149e-11	1	-0.419698	0.000906769	1	-0.182647
CCNE2	1	1.92979e-12	2.19232e-09	0.583164	-0.968962	7.53121e-05	1	-0.488947
FAS	1	2.57216e-12	1.79087e-07	1	-0.773022	1.34686e-06	1	-0.409973
RELB	1	6.7496e-12	9.29728e-10	1	-0.253237	0.000559273	1	-0.091579
DLL4	1	8.35376e-12	2.29026e-05	1	-0.170738	2.63857e-08	1	-0.0884747
SRSF3	1	1.0278e-11	2.59259e-12	1	-0.867345	0.134247	1	-0.175267
PRMT2	1	1.18798e-11	2.01203e-06	1	0.0966363	5.15624e-07	1	0.00785733
CST7	1	1.8937e-11	0.276879	1	-0.157044	1.3323e-12	1	-0.516187
IRF1	1	2.14972e-11	9.67446e-05	1	-0.283274	1.56371e-08	1	-0.581923
FAM46D	1	2.46972e-11	3.02243e-07	1	-0.220238	6.40212e-06	1	-0.0113763
SIX4	1	2.82157e-11	3.17756e-07	1	-0.520123	6.54655e-06	1	-0.254203
GATA6	1	1.15067e-10	0.000250575	1	-0.497522	2.7266e-08	1	-0.347787
FUT9	1	1.4034e-10	1.95917e-07	1	-0.5195	4.78558e-05	1	-0.31133
FAM161B	1	3.58415e-10	0.13293	1	-0.0948453	5.48433e-11	1	-0.048584
MITF	1	1.48631e-09	2.83857e-06	1	-0.30795	2.94911e-05	1	-0.193257
TNFRSF1A	1	1.5799e-09	1.6611e-08	1	-0.630868	0.0044972	1	-0.194117
NR4A3	1	2.28776e-09	8.20725e-10	1	-0.66218	0.0764095	1	-0.140077
TFAP2A	1	2.36021e-09	7.08333e-12	1	-0.601727	1	1	-0.0130863
CRKL	0.000173372	3.33173e-09	8.92284e-12	1	-0.621818	1	8.50893e-07	0.151606
IER5L	1	4.05103e-09	9.42184e-05	0.920218	-0.478905	2.42038e-06	1	-0.447817
TRPS1	1	1.5446e-08	1.53969e-10	1	-0.99734	0.880012	1	-0.147779
PYCARD	1	1.81646e-08	3.89116e-10	0.335885	0.0449867	0.573749	0.813927	0.0962597
CHD8	1	3.71471e-08	4.25228e-09	0.978868	-0.633888	0.162472	1	-0.127806
HEYL	1	6.28643e-08	1.30285e-06	1	-0.0590085	0.00216188	1	-0.00901267
DTX3L	1	1.35951e-07	1.29483e-08	0.520771	-0.267195	0.172483	1	-0.146473
MGAT4A	1	1.42203e-07	8.14973e-10	0.836871	0.170339	1	1	0.0235336
PAX8	1	1.56717e-07	1.71352e-07	0.658472	0.20039	0.025911	1	-0.0119253
SLFN11	1	2.96051e-07	9.01335e-07	0.966022	-1.77977	0.0106908	1	-0.620503
PPP2R3C	1	1.01609e-06	1.03746e-06	1	-0.0972563	0.0249881	0.805469	-0.019931
COL4A2	1	1.04288e-06	6.24072e-05	1	-0.023395	0.000688788	0.213479	-0.0353388
NUPR1	1	1.54941e-06	7.11466e-05	1	0.0670582	0.00083888	1	-0.17034
DUSP1	1	1.81599e-06	0.00121973	1	-0.518587	4.78558e-05	1	-0.413027
ABCA4	1	1.98897e-06	4.03843e-06	1	-0.137463	0.0132391	1	-0.023026
HMGB1	1	2.19337e-06	1.07723e-05	1	-0.360635	0.00619487	1	-0.216493
PAX3	1	3.28161e-06	5.1309e-08	0.92822	-0.49625	0.57985	1	-0.0895747
ETV1	1	3.74684e-06	5.73762e-09	1	-0.514418	1	0.394787	0.122202
WNT6	1	6.17426e-06	1.17941e-05	1	-0.495103	0.0131851	1	-0.143223
AIM1	1	8.20347e-06	4.37252e-08	1	-0.00653525	1	1	-0.0234413
IFNG	1	1.67656e-05	0.0136824	1	-0.123635	2.83283e-05	1	-0.258937
COL5A1	1	2.90568e-05	5.39674e-08	1	0.00122025	1	1	0.00774767
SET	1	3.84458e-05	4.9331e-06	1	-0.615505	0.110194	1	-0.159812
PEA15	0.00105615	4.26438e-05	0.00321464	3.11704e-06	0.587005	0.000355559	1	-0.773547
MAFF	1	0.000104125	3.02243e-07	1	-0.57384	1	1	-0.050954
VIM	1	0.000118193	2.30856e-05	1	-0.249722	0.0775518	1	-0.073094
MTCH1	1	0.00013776	0.000477001	0.707118	0.156998	0.00670182	1	-0.134671
CORO6	1	0.000145338	7.2047e-05	1	-0.264763	0.0365366	1	-0.14347
RASSF5	1	0.000166676	2.46545e-06	1	-0.378867	0.545287	1	-0.0582879
CCNB1	1	0.000268273	0.000332531	1	-0.42237	0.016093	1	-0.0764373
TXLNG	1	0.000279142	0.00824491	0.989972	-0.446235	0.000708297	1	-0.245037
HIC1	1	0.000313175	0.000139425	1	-0.411573	0.0380056	1	-0.129528
PTMA	1	0.000330355	2.60999e-06	1	-0.590958	0.766739	1	-0.11821
BIK	1	0.000370146	0.0029763	1	-0.420623	0.00270661	1	-0.25026
COX6B1	1	0.00059386	6.83318e-06	1	-0.105254	0.595734	1	-0.134499
GRIN2B	1	0.000671241	0.000781084	1	-0.362952	0.0155151	1	-0.11812
EYA2	1	0.000788524	0.00221422	1	-0.244484	0.00670182	1	-0.18059
TAF15	1	0.000829442	0.0111753	1	-0.184941	0.00136196	1	-0.228947
PRDM16	1	0.000852748	7.24243e-06	1	-0.470732	0.699876	1	0.00680567
HDAC7	1	0.00085534	6.24173e-06	1	-0.574487	0.770554	1	-0.110822
SFRP2	1	0.000858673	3.63636e-06	1	-0.412892	1	0.590089	-0.0741157
KHDRBS1	1	0.000953534	2.7966e-06	1	-0.729685	1	1	0.0328557
CNP	1	0.000969854	0.000139425	1	-0.46147	0.0918783	1	-0.135331
NPM1	1	0.00102105	0.533587	0.865015	-0.15614	1.76094e-05	1	-0.361507
CLASRP	1	0.00109391	0.000834427	1	-0.133065	0.0214944	1	-0.10822
ZEB2	1	0.00179993	0.00626896	0.433825	-0.0629202	0.00489519	1	-0.24903
PROP1	1	0.00244272	0.00138972	1	-0.30011	0.0258671	0.536955	-0.158281
APOBEC3A	0.0176037	0.00256521	0.000128177	0.474236	-0.436293	0.198139	0.000672655	-0.161773
PRR5	1	0.00285237	0.815325	1	0.0333027	2.25584e-05	1	-0.26732
HTATIP2	1	0.00301298	0.000332531	1	-0.294721	0.107618	0.685142	-0.120709
ID1	1	0.00386287	1.07723e-05	0.915211	-0.553412	1	0.677052	0.0466918
WT1	1	0.00453023	0.0458579	0.0153362	0.190685	0.00148213	1	-0.416893
NR4A2	1	0.0061329	0.000283499	0.836871	-0.193819	0.199654	1	-0.0424667
CHL1	1	0.00687458	0.000544394	1	-0.129496	0.134247	0.551088	-0.102498
MPPED2	1	0.00700731	1.51579e-05	1	-0.58483	1	1	-0.037504
ETV4	1	0.00965582	3.91988e-05	1	-0.530616	1	0.291773	0.00595767
GATA4	1	0.00978793	0.019176	1	-0.171809	0.00693832	1	-0.173247
PPARGC1B	1	0.01015	0.00065947	1	-0.317455	0.152194	1	-0.184243
IDI1	1	0.0105369	2.12433e-05	1	-0.141082	1	0.7667	-0.0466333
PPM1J	1	0.0110831	0.000138215	1	-0.186216	0.537813	0.67791	-0.0525378
NEU3	1	0.0125971	0.0749501	1	-0.183848	0.00224616	1	-0.0651293
FAM76B	1	0.0135883	0.0030955	1	-0.377632	0.0505619	1	-0.236643
PHIP	1	0.0143091	0.00671951	0.725569	0.0290249	0.0249465	1	-0.14222
KIF14	1	0.0145871	0.00109107	1	-0.100417	0.131736	0.0694977	-0.21489
STIL	1	0.0152037	0.000717202	0.751051	-0.242811	0.189384	1	-0.211851
DUSP4	1	0.0177201	0.00233951	0.00720799	-0.320695	0.0787821	1	-0.539
TNFSF9	1	0.0256293	3.28788e-05	1	-0.493688	1	0.0593834	0.026885
HDAC4	1	0.0314332	0.00655839	1	-0.15264	0.0492455	0.918563	0.0159487
TOP1	1	0.0357789	0.000562382	1	-0.496547	0.420333	1	-0.21172
RGAG4	1	0.0371748	0.029666	1	-0.233146	0.0139849	1	-0.27965
WNT10B	1	0.0420747	1	1	-0.109617	0.000153791	1	-0.21722
RRM2B	1	0.0434244	0.00177881	1	-0.369635	0.192478	1	-0.090937
CCNJ	1	0.0490854	0.0396895	0.212135	-0.134303	0.0134049	1	-0.114126
CUL1	1	0.0536893	0.000430142	1	-0.52024	0.662579	1	-0.098057
PARD6B	1	0.0551967	0.182973	1	-0.211143	0.00302207	1	-0.112537
CCNE1	1	0.0612668	0.0285019	1	0.00092175	0.0219074	1	-0.269223
WNT8B	1	0.0624479	1	1	0.101275	0.000131008	1	-0.138077
KLHL4	1	0.0681179	0.00152063	0.986236	-0.274095	0.30292	1	-0.127511
GAS2L2	1	0.0699488	0.000138215	1	-0.160387	1	1	-0.0643767
MACROD2	1	0.0735729	0.000332531	1	-0.327915	0.914067	0.367608	-0.0163823
CCND2	1	0.074912	0.000772219	1	-0.239312	0.555867	1	-0.0323948
ADM2	1	0.0829513	0.00104291	1	-0.174347	0.472492	1	-0.180582
ACYP1	1	0.0913054	0.00041464	1	-0.0284762	0.914067	1	-0.0734247
RELA	1	0.095103	0.106345	1	-0.226717	0.00887407	1	-0.169372
MIS12	1	0.0983666	0.76734	1	-0.235324	0.000735776	1	-0.243457
CDC26	1	0.0996128	0.00187634	1	-0.314975	0.330079	0.474575	-0.169527
NCF1	1	0.107265	0.000366987	1	-0.0703253	1	1	-0.0324327
TLX1	1	0.119597	0.000218657	1	-0.334516	1	1	0.0567037
SPDYE3	1	0.124384	0.993805	1	-0.109924	0.000540323	1	-0.280307
PARD6A	1	0.143431	0.0128711	1	-0.210531	0.090205	1	-0.152773
POLR3A	1	0.147029	0.00515861	1	-0.302824	0.19095	1	-0.178213
CSF2	1	0.152668	0.0152128	1	-0.0278655	0.0807803	1	-0.188557
SHANK1	1	0.17789	0.0237941	1	-0.287722	0.0645455	1	-0.246053
PDCD4	1	0.218408	0.000232423	0.667632	0.101968	1	0.479872	0.135375
AMPD1	1	0.221026	0.013761	1	-0.157927	0.114641	1	-0.00147567
PAPD7	1	0.267485	0.976313	1	-0.106934	0.00112154	1	-0.23997
KIF2C	1	0.284229	0.00165375	0.14311	-0.496267	0.743191	1	-0.21891
ZNF830	1	0.287376	0.00341841	1	-0.117017	0.437925	0.923576	0.000293
ABCB10	1	0.293527	0.376121	1	-0.199882	0.00548674	1	-0.22578
TWIST1	1	0.293566	0.00192706	1	-0.433283	0.674445	1	0.0120763
CCND3	1	0.311516	0.000365021	0.146877	-0.249895	1	1	-0.075983
YWHAZ	1	0.312041	0.0162202	1	-0.33602	0.132128	1	-0.213727
MLLT4	1	0.338935	0.00779462	1	-0.317043	0.249887	1	-0.0221783
SNAI3	1	0.354063	0.000736164	1	-0.0296138	1	1	-0.015306
CCNF	1	0.367583	0.00385625	1	-0.366594	0.472492	1	-0.040604
MAPRE1	1	0.383049	0.19575	0.434978	-0.0873329	0.0142947	1	-0.19521
GRAP2	1	0.400465	1	0.712794	0.0430113	0.000968264	1	-0.322667
VAV1	0.361292	0.400465	0.00814814	1	-0.221211	0.27663	0.00124438	-0.0579873
UBR5	1	0.401679	0.505971	0.0154614	0.0836475	0.00510489	1	-0.344103
TNFSF14	1	0.427247	1	0.667632	-0.028174	0.00121716	1	-0.18054
PDS5A	1	0.444094	0.000651382	1	-0.488675	1	0.00618275	-0.0207587
FZR1	1	0.451382	0.000610628	1	-0.341293	1	1	0.00522967
FUT1	1	0.498275	0.0232965	1	-0.384757	0.142909	1	-0.050174
UROC1	1	0.548936	0.604797	1	-0.260008	0.00526459	1	-0.154615
MAD2L1	1	0.559763	0.95226	1	0.0262143	0.00234575	1	-0.241304
RUVBL1	1	0.655774	0.00120396	1	-0.317445	1	1	-0.0247277
TXNIP	1	0.669311	0.771787	0.733593	-0.00469275	0.00439095	1	-0.111787
ABCA5	1	0.682072	0.000858719	1	-0.169092	1	0.891161	0.0608257
REV3L	1	0.683424	0.461674	1	-0.0549823	0.00887407	1	-0.204347
E2F5	1	0.695386	0.00547228	1	-0.376318	0.559732	1	-0.0995313
IRF4	1	0.716867	0.868012	1	-0.17589	0.0038252	1	-0.18431
TFE3	1	0.725624	0.0391173	1	-0.312827	0.119672	1	-0.151048
ABCA13	1	0.76281	0.150138	1	-0.0736225	0.0348689	1	-0.173087
ST6GAL1	1	0.773085	0.0042706	1	-0.100923	0.715656	1	0.026268
ANAPC4	1	0.7809	0.00476513	1	-0.174614	0.670026	1	-0.126805
ZNF668	1	0.791594	0.586115	1	-0.109235	0.00735816	1	-0.245547
GATA1	1	0.815854	0.00187634	1	-0.208478	1	1	-0.04319
TBX22	1	0.825669	0.00165375	1	-0.29127	1	1	-0.09568
CCR1	1	0.8422	0.00082149	1	-0.349111	1	0.223345	0.154767
CCNA2	1	0.850206	0.0074565	0.858991	-0.388398	0.521376	0.89648	-0.191282
SMO	1	0.851002	0.199122	1	-0.196387	0.0271668	1	-0.077964
ZNF331	1	0.892465	0.687764	1	-0.0304505	0.00670182	1	-0.101633
HIP1	1	0.911818	0.00334686	0.0694361	-0.132284	0.914067	1	-0.0786313
POU5F1	1	0.912794	0.00358712	1	-0.113575	0.876099	1	0.031893
CEBPA	1	0.928655	0.0011769	1	-0.356882	1	1	0.0248033
ARGLU1	1	0.934373	0.00199529	1	-0.331973	1	1	-0.032802
TAP2	1	0.955769	0.0657253	1	-0.141598	0.0936488	1	-0.0987573
THRB	1	0.95722	0.0119057	0.711857	-0.361949	0.389164	1	-0.23657
RPE	1	0.971994	0.0288439	1	-0.20132	0.191571	1	-0.15488
A2M	1	1	1	0.754589	-0.065268	1	1	-0.0354077
A4GALT	1	1	0.662314	0.335885	0.05173	1	1	-0.000473333
AACS	1	1	0.575411	1	-0.0939415	0.678245	1	-0.126059
AATF	1	1	1	1	0.0228392	0.398574	1	-0.159713
ABCA1	1	1	1	0.865578	0.153504	1	0.67791	0.0623289
ABCA3	1	1	0.573679	1	0.0329277	1	1	-0.0258553
ABCA6	1	1	0.510155	1	-0.111976	0.408284	0.554176	-0.131953
ABCA7	1	1	1	1	0.006603	0.198285	0.539713	-0.100571
ABCA9	1	1	1	1	0.0267518	1	0.469788	0.000316217
ABCB1	1	1	0.230323	1	-0.147142	1	1	-0.0437673
ABCB11	1	1	1	1	-0.0567488	1	1	-0.00974167
ABCB8	1	1	1	1	-0.0626879	1	0.307364	0.050262
ABCC1	1	1	1	1	0.211033	1	1	-0.0189247
ABCC3	1	1	1	1	0.158964	1	1	-0.0117243
ABCC4	1	1	1	1	0.0921865	1	1	-0.044702
ABCD2	1	1	1	1	-0.0911535	1	0.658611	0.048143
ABCD4	1	1	0.608127	0.851784	0.099086	1	0.856777	0.0834197
ABCG2	1	1	0.9025	0.683434	0.109673	0.932031	1	-0.107603
ABHD17A	1	1	1	0.865057	0.0655205	1	0.0809984	0.189402
ABI1	1	1	0.992749	1	0.0528977	1	1	-0.0610962
ABLIM2	1	1	1	1	0.00030925	1	1	-0.005813
ABTB1	1	1	1	0.858991	0.00578175	1	1	0.0774677
ACADM	1	1	0.575524	1	-0.15253	1	1	-0.0628383
ACKR3	1	1	1	0.683434	0.0913327	1	0.213507	0.097003
ACO2	1	1	1	0.930697	0.0163212	1	0.694183	0.00502033
ACOT6	1	1	1	1	0.0397827	1	1	-0.0329073
ACSBG1	1	1	0.895242	0.996816	0.00303579	1	1	-0.0460717
ACSL5	1	1	1	0.534601	-0.0312842	1	1	-0.0161553
ACSL6	1	1	0.266469	1	0.0041395	0.758336	1	0.0161216
ACSS1	1	1	1	0.67114	0.16453	1	1	-0.043952
ACTA2	1	1	0.950058	1	-0.057528	0.0229195	1	-0.171577
ACTB	1	1	0.884976	0.881884	0.0117725	1	1	-0.082122
ACTG1	1	1	1	0.408035	0.230998	1	0.452917	0.0815269
ACTL6B	1	1	0.922466	1	-0.0953475	1	1	-0.00758833
ACTR3	1	1	0.317815	1	-0.157105	0.657481	0.40284	-0.0224567
ACTR3B	1	1	1	0.778209	0.143947	0.82286	1	-0.102419
ACTR8	1	1	1	0.150098	0.131251	1	1	0.0100303
ADA	1	1	0.232489	1	-0.12948	1	1	0.006081
ADAM12	1	1	1	1	0.04651	1	1	0.0273173
ADAM15	1	1	1	1	0.137167	0.82681	0.550284	-0.0884903
ADAM17	1	1	1	0.619826	0.0668118	1	1	-0.0887763
ADAM19	1	1	1	1	0.110857	1	1	0.0590773
ADAM22	1	1	1	1	0.0587545	1	1	-0.0207177
ADAM28	1	1	0.922968	1	-0.024245	1	1	-0.00677167
ADAMTS12	1	1	0.431702	1	-0.0334338	0.914067	1	-0.0374543
ADAMTS20	1	1	0.979405	1	-0.0809012	1	0.982977	0.0822293
ADAMTSL1	1	1	1	1	0.00140625	1	1	0.035785
ADAMTSL3	1	1	0.796788	1	0.124351	1	1	0.0124387
ADAMTSL5	1	1	0.861774	0.981771	-0.0454355	1	1	-0.021085
ADAR	1	1	0.664721	1	-0.136223	0.938299	1	-0.076586
ADCY1	1	1	1	1	-0.0522873	1	0.535073	0.0030033
ADCY10	1	1	1	0.377791	0.176431	1	1	-0.024397
ADCY2	1	1	0.993805	1	0.0722115	1	0.730842	0.127713
ADCY3	1	1	0.303346	1	-0.213521	1	0.310214	0.0883317
ADCY4	1	1	1	1	0.0959725	1	1	-0.064161
ADCY5	1	1	0.0467958	1	-0.102124	1	0.477571	0.0257053
ADCY6	1	1	0.129273	1	-0.123505	1	1	-0.022012
ADCY7	1	1	1	0.836871	-0.04607	1	0.0675616	0.121369
ADCY8	1	1	1	1	-0.0843905	0.0739881	1	-0.0538137
ADCY9	1	1	0.606832	1	-0.111113	1	0.0593834	0.106131
ADCYAP1	1	1	1	0.87661	0.11412	0.914067	1	-0.11683
ADD1	1	1	1	1	0.148691	1	0.190288	0.059905
ADH1A	1	1	0.864202	1	-0.00756375	0.134247	1	-0.152406
ADH6	1	1	1	1	-0.0481728	1	1	0.0579775
ADH7	0.519103	1	1	0.0118378	0.244187	1	0.407225	0.0870843
ADHFE1	1	1	1	0.815568	-0.0866975	1	0.845134	0.0633323
ADIRF	1	1	1	1	-6.275e-05	1	0.948845	0.0287673
ADM	1	1	1	1	-0.13583	1	1	0.0166424
ADPRHL1	1	1	0.67014	1	0.0462765	0.119215	1	-0.113743
ADSS	1	1	0.922466	1	-0.0675783	1	0.806759	0.0849499
AFAP1L2	1	1	0.744739	0.858991	-0.0142103	1	1	-0.0197607
AFF1	1	1	1	0.891245	0.051328	0.0398994	0.67791	-0.106322
AFF3	1	1	1	0.0692758	0.393437	1	0.380764	0.037597
AFF4	1	1	0.864202	1	-0.0523725	1	1	-0.016035
AFMID	1	1	0.987841	0.585768	0.222148	1	1	0.0427807
AFP	1	1	0.918161	1	-0.0359338	1	1	0.0116545
AGAP2	0.0350218	1	1	0.00013308	0.33073	0.674445	1	-0.0276073
AGFG2	1	1	1	1	-0.005468	1	0.910501	0.0367402
AGPAT2	1	1	1	1	0.0814461	1	1	-0.020013
AGT	1	1	1	1	-0.017334	1	0.950395	0.101904
AHCYL2	1	1	0.669388	1	-0.125564	0.914067	1	-0.110013
AHNAK	1	1	1	0.182615	0.229242	1	1	-0.076852
AHR	1	1	0.449561	1	-0.0907198	1	0.950351	0.123244
AICDA	1	1	0.505971	1	0.0043655	0.67291	0.0691871	0.157389
AIF1	1	1	0.8206	1	-0.0782218	0.243128	1	-0.11688
AIFM1	1	1	0.681891	1	-0.109195	0.331125	1	-0.0272841
AIFM2	1	1	1	0.763978	0.109135	0.854339	1	-0.107742
AJUBA	1	1	0.656028	1	-0.172948	0.0671435	1	-0.219633
AKAP2	1	1	0.0198861	0.923639	-0.21226	1	1	-0.023849
AKR1C1	1	1	0.877498	1	-0.0607815	1	1	0.0307897
AKR1C2	1	1	0.680009	1	-0.183841	1	1	0.104477
AKR1C3	1	1	0.381778	1	-0.0082125	1	1	-0.008766
AKR1C4	1	1	1	1	0.0295977	1	0.380652	0.0654973
AKR1D1	1	1	0.887956	1	-0.11344	1	1	-0.014918
ALAD	1	1	1	1	-0.0410672	1	1	0.0362963
ALCAM	1	1	0.753948	1	-0.075411	0.651928	1	-0.18947
ALDH1A1	1	1	1	1	0.130917	1	1	-0.039192
ALDH1A3	1	1	1	1	0.017575	0.760736	1	-0.0544987
ALDH2	1	1	0.00506758	1	-0.202649	1	0.955447	0.0657083
ALDH3B2	1	1	0.755059	1	-0.179067	1	0.00443155	0.212193
ALDH6A1	1	1	1	1	0.164594	1	0.787953	0.043402
ALDH7A1	1	1	0.202174	1	-0.159672	1	1	0.028936
ALDOA	1	1	1	0.163796	0.0988008	1	1	-0.0164807
ALDOB	1	1	1	1	-0.0180637	1	0.0879391	0.110565
ALDOC	1	1	1	0.645688	0.0274075	1	1	0.040429
ALG12	1	1	1	1	-0.0724092	1	1	0.0153452
ALKBH2	1	1	0.868012	1	-0.152024	1	0.910037	-0.0148687
ALKBH3	1	1	0.0615494	1	-0.206072	0.551981	1	-0.049093
ALMS1	1	1	0.69861	0.712794	-0.025119	1	1	0.0612664
ALOX12	1	1	1	0.612578	0.19725	1	0.320841	0.168663
ALOX15	1	1	1	0.881884	0.18206	1	1	0.060506
ALOX15B	1	1	1	0.835543	0.0032445	1	1	0.004466
ALPP	1	1	1	0.707118	0.101144	1	0.946583	0.095215
ALS2	1	1	0.142127	1	0.158179	1	0.856777	0.0564113
AMBP	1	1	0.523926	1	-0.025828	1	1	-0.011255
AMD1	1	1	0.452054	0.960598	-0.0771875	1	0.827363	-0.0134607
AMER1	1	1	1	1	0.0114757	0.0718332	1	-0.22633
AMER2	1	1	1	0.998414	0.12401	1	0.854624	0.0412957
AMFR	1	1	1	1	-0.00167439	1	0.576598	0.176467
AMH	1	1	1	0.36754	0.100747	1	0.927222	-0.00189367
AMPD2	1	1	1	1	0.0032493	0.0780042	1	-0.0592357
AMPD3	1	1	0.300721	1	-0.252155	0.552773	1	-0.110383
ANAPC1	0.0862085	1	1	0.0124854	0.466647	1	0.125899	0.170677
ANAPC10	0.0151972	1	1	0.14311	0.221958	1	0.00324565	0.252913
ANAPC11	1	1	0.861774	1	0.0754639	0.0787821	1	-0.171628
ANAPC13	1	1	1	1	0.066292	1	1	-0.050006
ANAPC2	1	1	1	1	0.0953433	0.199654	1	-0.140543
ANAPC5	1	1	0.939209	1	0.0037295	0.192478	1	-0.1362
ANAPC7	1	1	1	0.79566	0.147615	1	1	-0.0594137
ANG	1	1	1	1	-0.119914	1	0.576598	0.143837
ANGEL1	1	1	1	0.6195	0.174354	1	1	0.0586127
ANGPT1	1	1	1	1	-0.001315	1	0.910037	0.00700987
ANGPT2	1	1	1	0.786725	0.0980935	1	1	0.0540169
ANGPTL1	1	1	0.861774	1	-0.108462	1	1	0.000502333
ANLN	1	1	1	0.879491	0.137189	1	0.948845	-0.0127494
ANO3	1	1	1	1	-0.095691	0.307149	0.54083	-0.20522
ANP32B	1	1	0.378398	1	-0.317163	1	1	-0.136443
ANPEP	1	1	1	0.930697	0.116459	1	0.806375	0.0742983
ANXA1	1	1	1	1	0.138786	1	1	0.0614048
ANXA4	1	1	1	1	-0.0859063	1	1	-0.00223143
ANXA8	1	1	1	1	0.00606	0.0177306	1	-0.242343
AOC2	1	1	1	1	-0.0507405	1	1	-0.0951667
AOC3	1	1	1	1	0.0318117	1	1	-0.00177813
APAF1	1	1	1	1	-0.0083	1	1	-0.0734298
APBB1	1	1	0.979405	0.994422	-0.108885	1	1	-0.0327578
APBB1IP	1	1	1	0.147105	0.051115	1	1	0.050085
APBB2	1	1	0.00429321	1	-0.229378	1	0.293871	0.022332
APC	1	1	0.662314	1	-0.0104826	0.0604095	1	-0.159043
APC2	1	1	0.00350401	0.683434	-0.235765	1	1	0.0254027
APCDD1L	1	1	1	1	0.0216475	1	1	-0.0463533
APEX1	1	1	1	1	0.042405	1	0.899241	0.0564597
APEX2	1	1	1	0.599293	0.121177	1	1	-0.0559098
API5	1	1	1	1	-0.0584484	1	1	-0.0176367
APLF	1	1	0.428028	1	-0.163392	1	1	-0.036919
APOBEC3C	1	1	1	0.913042	0.110146	1	0.827363	0.175533
APOBEC4	1	1	1	1	0.121007	1	0.146528	0.0846867
APOD	1	1	0.805193	1	-0.0862238	0.866687	1	-0.0639431
APP	1	1	0.0553892	0.496181	-0.0921275	0.905408	0.152986	0.122084
APPL1	1	1	0.928692	1	-0.117157	0.788338	1	-0.121109
APPL2	1	1	1	1	0.0581625	0.319513	1	-0.104785
APTX	1	1	1	1	0.062062	1	1	0.0041761
AQP1	1	1	1	1	0.0115065	1	1	-0.0633683
AQR	1	1	1	1	0.049822	1	1	-0.065396
AR	1	1	0.887956	0.505372	0.140271	1	0.2158	0.123713
ARAP1	1	1	0.883623	1	-0.0223682	1	1	0.0404677
ARG1	1	1	0.905541	1	-0.131301	1	0.179096	0.122415
ARG2	1	1	0.439645	1	-0.0676725	1	1	-0.0227167
ARHGAP11A	1	1	0.817871	0.375074	-0.0257225	0.642504	1	-0.184769
ARHGAP20	1	1	1	1	0.14693	0.0173192	1	-0.23767
ARHGAP25	1	1	1	0.333211	0.0661672	1	1	-0.0351113
ARHGAP29	1	1	0.832452	1	-0.063621	0.0139849	1	-0.227423
ARHGAP35	1	1	0.527434	1	-0.0619781	0.14694	1	-0.143036
ARHGEF12	1	1	1	0.407571	0.0482195	1	0.910037	0.141643
ARHGEF25	1	1	1	0.143854	0.0463947	1	0.910037	0.0693863
ARHGEF40	1	1	1	0.345955	0.197523	1	0.345787	0.119844
ARHGEF6	1	1	1	1	0.0620562	1	1	0.015139
ARHGEF7	1	1	1	0.698307	0.124454	1	1	-0.0216817
ARID1A	0.144759	1	0.330581	0.000729771	-0.120979	1	1	-0.0613057
ARL2BP	1	1	0.271358	0.930697	0.112118	1	1	-0.0350429
ARL5A	1	1	1	1	-0.0235595	1	0.888903	0.0619613
ARL9	1	1	0.329642	0.621402	-0.244354	1	0.280825	0.0168488
ARMC6	1	1	1	0.693259	0.0992507	1	1	0.0627903
ARNT	1	1	1	1	-0.117402	1	1	0.0603537
ARNT2	1	1	0.886038	0.836871	0.013426	1	1	-0.0441597
ARPC1A	1	1	1	1	-0.145699	1	1	-0.0556543
ARRDC4	1	1	1	0.36754	0.0162088	0.777906	1	-0.109492
ARSD	1	1	1	0.508113	0.193247	1	1	-0.0525617
ARSJ	1	1	1	1	0.0319665	1	0.6312	0.0575807
ASCC3	1	1	0.951669	1	0.0192002	1	1	0.0492077
ASF1A	1	1	1	1	-0.113792	1	0.877502	0.089922
ASL	1	1	1	0.755895	0.0011385	0.846804	1	-0.016078
ASMT	1	1	1	1	-0.0751645	1	1	-0.0458662
ASNS	1	1	1	0.619041	0.16214	1	0.490615	0.0855417
ASPH	1	1	1	1	0.0502125	1	0.83524	0.148633
ASPM	1	1	1	0.616521	0.163126	1	1	0.049386
ASPSCR1	1	1	1	1	-0.00031625	1	0.23097	0.146983
ASTN1	1	1	1	1	-0.050258	1	0.0847711	0.0959283
ATF1	1	1	1	0.829472	0.220741	0.652163	1	-0.115458
ATG10	1	1	0.917226	1	-0.031897	1	1	-0.023479
ATG12	1	1	1	1	0.183493	1	0.977938	0.054306
ATG14	1	1	1	1	0.01978	1	0.110032	0.1013
ATG3	1	1	0.804403	1	-0.0403297	1	0.955447	-0.0926883
ATG4A	1	1	0.109278	0.960598	-0.208542	1	1	0.0459023
ATG5	1	1	0.490846	1	-0.205443	1	1	-0.00696567
ATG7	1	1	1	0.973777	-0.008325	1	0.515993	0.0254967
ATIC	1	1	1	1	-0.0932298	1	1	-0.020694
ATOH7	1	1	0.620223	0.712794	-0.027945	1	1	-0.115257
ATP11A	1	1	1	1	-0.14401	1	1	0.0106502
ATP13A1	1	1	0.777114	1	-0.145365	1	0.67791	0.147587
ATP5D	1	1	1	1	0.0214002	1	1	0.00116933
ATP5J2	1	1	1	1	-0.05226	1	0.0935627	0.17457
ATP6V0A1	1	1	1	1	-0.075974	1	0.827363	0.063292
ATP6V0A4	1	1	1	0.707118	0.0115885	1	0.642413	0.032723
ATP6V1D	1	1	1	0.853249	0.18597	1	1	-0.050355
ATP6V1E1	1	1	0.946078	1	-0.205182	0.0205473	1	-0.21789
ATP6V1G1	1	1	1	0.658472	0.173626	1	1	-0.0303027
ATP6V1G2	1	1	1	1	-0.0472635	0.595734	1	-0.16268
ATP6V1G3	1	1	1	0.314291	0.152583	1	0.608954	0.156273
ATP8A2	1	1	1	0.707118	0.281817	1	1	0.057965
ATRAID	1	1	1	1	-0.0214945	1	0.28594	0.0897523
ATRNL1	1	1	0.75252	1	-0.07173	1	0.59088	0.0841097
ATRX	1	1	0.575524	1	-0.00963925	1	1	-0.051264
ATXN10	1	1	0.37839	1	-0.0650523	1	1	-0.040621
ATXN3	1	1	0.987841	1	-0.0100791	1	1	0.0493715
AVEN	1	1	1	1	0.0938323	1	1	-0.056966
AVPI1	1	1	1	1	0.144182	1	1	-0.0313357
AXIN1	1	1	1	1	-0.115308	1	0.138232	0.0947027
AXIN2	1	1	1	1	0.004865	1	0.124665	0.140473
AZI1	1	1	1	1	0.0941257	1	1	0.0763027
B3GALT4	1	1	0.91195	1	-0.0973617	1	1	-0.0376617
B3GAT1	1	1	0.984047	1	-0.0535025	1	1	0.00865243
B3GAT3	1	1	0.888982	1	-0.009528	1	1	0.021874
B3GNT3	1	1	1	1	0.0749428	1	0.80027	0.0749913
B3GNT6	1	1	0.946271	0.930697	-0.0235708	1	1	0.0567507
B3GNT7	7.89565e-05	1	1	0.00136009	0.4883	1	0.00440824	0.24763
B4GALT5	1	1	1	0.339552	0.132647	1	1	-0.074895
B4GALT6	1	1	1	1	0.10144	1	1	-0.0398693
BAAT	1	1	0.358637	0.621402	-0.183748	1	0.110032	0.086033
BAD	1	1	1	1	0.0599157	1	0.460839	0.0731643
BAGE	1	1	1	0.419213	0.256205	1	1	-0.0182987
BAI1	1	1	1	1	0.163928	1	0.213507	-0.0346853
BAI3	1	1	1	1	0.0707167	1	1	-0.000368467
BANP	1	1	1	1	0.0309343	1	1	-0.101293
BARD1	1	1	1	1	0.040685	1	0.938336	0.0469319
BAX	1	1	1	1	0.136602	0.464445	1	-0.168477
BBC3	1	1	0.902936	1	-0.072383	0.789679	0.67791	-0.145533
BBS4	0.210707	1	1	0.174894	0.332867	1	0.0225291	0.0216153
BCAR1	1	1	0.0737994	0.99061	-0.12917	1	0.672546	0.051473
BCAS1	1	1	1	1	0.228891	1	0.244775	0.119623
BCAS2	1	1	1	1	-0.0892118	1	0.796883	0.111431
BCAS3	1	1	0.163295	1	-0.390197	1	1	0.0216837
BCAT1	1	1	0.349671	0.507538	0.0428225	1	0.827558	0.031563
BCCIP	1	1	1	1	-0.079178	1	0.50443	0.124391
BCL10	1	1	1	1	-0.016381	1	0.265264	0.0659813
BCL11A	1	1	0.00300617	1	-0.352702	1	0.160021	0.134314
BCL11B	1	1	0.00187634	0.521916	-0.190263	1	0.642413	0.0827307
BCL2	5.67944e-06	1	1	0.0021064	0.468595	1	0.000290367	0.316507
BCL2A1	1e-14	1	1	1.59444e-10	0.645145	1	3.73441e-10	0.348367
BCL2L1	5.50173e-07	1	1	0.0023061	0.341353	1	3.4199e-05	0.19804
BCL2L10	1	1	0.796788	1	0.0203525	1	0.955447	0.0624043
BCL2L11	1	1	1	0.707118	-0.0311813	1	1	-0.0565563
BCL2L12	1	1	1	0.215624	-0.016754	1	0.2158	0.130318
BCL2L13	1	1	1	1	0.064945	1	0.965753	0.0674997
BCL2L14	1	1	1	0.313111	0.132214	0.936476	0.928763	-0.032619
BCL2L15	1	1	1	1	0.0781162	1	0.857804	0.087319
BCL2L2	1	1	1	1	0.000489875	1	0.78673	0.124586
BCL3	1	1	1	0.110847	0.29443	1	0.173873	0.188865
BCL6	0.387094	1	1	0.0890499	0.326697	1	0.0691871	0.16467
BCL7A	1	1	1	0.9948	-0.118656	1	0.677052	0.051535
BCL7B	1	1	1	1	-0.100892	1	0.805302	0.112285
BCL9	1	1	1	0.602262	0.138727	1	0.800866	0.0639263
BCLAF1	1	1	1	1	-0.0131892	1	0.160021	0.163033
BCMO1	1	1	1	0.9948	0.0303752	1	1	-0.0161057
BDNF	1	1	1	0.521916	0.0446618	1	1	0.0455657
BEND2	1	1	1	1	0.0714085	0.856394	1	-0.115737
BEX1	1	1	1	1	0.111539	1	1	0.0344677
BIN1	1	1	1	1	-0.0392873	1	0.676633	0.00693947
BIN3	1	1	0.62484	1	-0.087478	1	1	0.0670403
BIRC3	1	1	0.479306	0.755906	-0.085229	1	1	0.056803
BIRC5	1	1	1	0.56828	0.277892	0.113198	1	-0.160293
BIRC6	1	1	0.664721	1	-0.10118	1	1	0.006453
BIVM	1	1	1	0.747805	0.137783	1	0.620785	0.0685327
BLM	1	1	0.203847	1	-0.297976	1	1	-0.0260961
BLNK	1	1	1	1	-0.0632705	0.595734	1	-0.117274
BLOC1S2	1	1	0.753948	0.633785	-0.046234	1	0.925537	0.0836606
BLOC1S3	1	1	1	1	-0.0932522	1	0.059829	0.133865
BMF	1	1	0.888982	1	0.0234975	1	1	0.0082811
BMP2	1	1	0.5772	0.767583	0.0212452	1	0.40284	0.0971077
BMP4	1	1	1	0.875592	-0.0444353	1	1	-0.0434098
BMP7	1	1	0.295663	1	-0.168748	1	1	-0.0221067
BNIP1	1	1	1	0.755906	0.0216215	1	0.34781	0.163789
BNIP2	1	1	0.867075	1	-0.042482	1	1	-0.130253
BNIP3	1	1	1	1	0.0768552	1	1	0.0207759
BNIP3L	1	1	1	1	0.0459208	1	0.682993	-0.06647
BOD1	1	1	1	1	0.115957	1	1	-0.00279027
BOK	1	1	0.553315	0.475329	0.105883	0.824384	1	0.069548
BORA	1	1	1	1	0.0570983	1	1	0.0083214
BPGM	1	1	0.95226	1	-0.105322	1	1	0.0878907
BRAT1	1	1	1	0.881884	0.0827963	1	0.594409	0.0139479
BRCA1	1	1	1	1	0.044391	1	1	0.0449457
BRCA2	1	1	1	1	0.0372654	1	0.948845	0.041529
BRCC3	1	1	1	1	0.0986205	1	0.750383	0.0820917
BRD1	1	1	0.409199	1	-0.198715	1	0.375803	0.061213
BRE	1	1	0.982782	0.741755	0.0296812	0.190863	1	-0.106757
BRINP1	1	1	1	0.328131	0.224406	1	1	-0.063586
BRINP2	1	1	0.359158	1	0.00438558	1	1	0.0276633
BRINP3	1	1	1	0.607224	0.122683	1	1	-0.00567767
BRIP1	1	1	0.170645	1	-0.218196	1	1	-0.0560917
BRMS1	1	1	1	1	-0.0313047	0.806358	1	-0.0912557
BSG	1	1	0.887956	1	0.0318635	0.0214944	1	-0.182107
BTG1	1	1	0.832452	0.69664	0.0578425	1	0.535088	0.08061
BTG2	1.2984e-06	1	1	4.91765e-09	0.519975	0.374148	1	-0.110435
BTG3	1	1	1	0.408035	0.32845	1	1	0.038389
BTG4	1	1	1	1	0.0484765	1	0.819187	0.0457285
BUB3	1	1	1	1	0.0053525	0.914067	1	-0.0633032
C10orf137	1	1	0.96581	1	-0.096039	1	0.583439	0.124824
C10orf90	1	1	0.116892	0.443477	-0.348643	1	0.697555	-0.0579303
C11orf30	1	1	0.117195	1	-0.10099	0.0658162	1	-0.194047
C11orf82	1	1	1	1	-0.0624082	1	1	0.0198829
C14orf169	1	1	1	0.999446	0.126559	1	1	0.090759
C14orf178	1	1	1	1	0.0328092	0.858886	1	-0.061725
C15orf41	1	1	1	0.460609	0.223843	1	0.0850792	0.18618
C15orf57	1	1	0.782295	1	-0.067537	0.914067	1	-0.0874607
C17orf70	1	1	1	0.733593	0.210493	1	1	0.0859353
C19orf25	1	1	1	0.973021	0.082328	1	1	0.0165603
C19orf33	1	1	0.905541	0.944799	-0.0562532	1	1	-0.00395993
C19orf40	1	1	1	0.777716	0.124236	1	0.587645	0.027128
C19orf55	1	1	1	1	-0.0357188	1	1	-0.0712167
C19orf60	1	1	1	0.106565	0.39407	1	1	0.0840053
C19orf66	1	1	1	1	-0.005041	1	0.353183	0.00772167
C1orf159	1	1	0.664721	1	-0.192103	1	0.2158	0.026354
C1orf64	1	1	1	0.572163	0.2958	1	1	0.013213
C1QL1	0.173275	1	1	0.0268685	0.155489	1	0.112959	0.114866
C1QTNF9	1	1	0.979405	1	-0.00500625	1	0.162946	0.00147167
C1QTNF9B	1	1	1	0.703764	0.114332	1	1	0.00341967
C20orf96	1	1	0.804813	1	-0.183461	1	1	-0.00280733
C22orf29	1	1	0.152072	0.56828	0.0078185	0.678381	1	0.00191733
C2CD4B	1	1	1	1	0.161425	1	1	0.00263033
C3orf14	1	1	0.817871	1	-0.124233	1	1	-0.0513943
C6orf15	1	1	1	1	0.0595803	1	0.994954	-0.0535697
C7	1	1	1	0.599293	-0.0019395	1	0.179014	0.148397
C7orf26	1	1	0.884157	1	-0.0971613	1	1	-0.0853777
C7orf31	1	1	0.109781	0.219645	0.172959	1	1	-0.0879657
C7orf43	1	1	1	0.906274	0.124505	1	0.911059	0.0500767
C7orf50	1	1	1	0.82765	0.0908517	1	1	0.028504
CAB39	1	1	0.805193	0.355271	0.160943	1	1	-0.0552517
CABLES1	1	1	1	0.00484297	0.267256	0.777906	1	-0.121112
CABLES2	1	1	0.987841	1	-0.078293	1	0.421594	0.0861097
CACNA1F	1	1	1	0.417736	0.195409	1	1	-0.076298
CACNA1G	1	1	1	0.998414	0.0215592	1	1	-0.0440077
CACNA1H	1	1	1	0.213086	0.0986728	1	0.590333	0.0825733
CACNA2D3	1	1	0.314235	1	-0.106923	1	0.893545	-0.0460445
CACUL1	1	1	0.290659	1	-0.201464	1	0.857804	-0.033109
CACYBP	1	1	0.488305	1	-0.0870657	1	1	0.00842
CAD	1	1	1	0.12986	0.38319	1	0.972535	0.0771687
CADM1	1	1	0.837497	0.0890499	0.0434675	1	1	-0.047352
CADM4	1	1	1	0.568073	0.0945395	1	1	0.0130303
CALCA	1	1	1	1	0.0742793	1	1	-0.007968
CALCR	1	1	1	0.659785	0.228925	1	0.173873	-0.00271
CAMK2N2	1	1	0.0283075	1	-0.362737	1	1	-0.0193337
CAMTA1	1	1	1	0.99061	0.150105	0.0184059	1	-0.229143
CAPNS2	1	1	1	1	-0.00109183	1	1	0.009761
CARD10	1	1	1	0.0152316	0.362631	1	0.827363	0.039532
CARD11	1	1	0.946271	1	-0.10428	1	1	0.0468183
CARD14	1	1	1	1	-0.0907147	0.109856	1	-0.179177
CARD17	0.97959	1	0.57244	1	-0.209015	1	0.00275534	0.256617
CARD18	1	1	0.97177	1	-0.127345	1	0.0744898	0.104778
CARD6	1	1	1	0.436907	0.116942	1	0.953652	-0.0323177
CARD8	1	1	1	0.841679	0.0419687	1	1	0.0297964
CARD9	1	1	1	1	-0.131175	1	1	0.0415593
CARM1	1	1	0.888982	1	-0.116288	0.392	1	-0.128975
CARS	1	1	0.993805	1	0.0681875	1	0.731948	0.087963
CARS2	1	1	1	0.728806	0.286825	1	1	0.0721011
CASC5	1	1	0.57244	0.832044	-0.0298675	1	1	-0.0719497
CASP1	1	1	1	1	0.0443952	1	1	-0.123392
CASP12	1	1	1	0.510776	0.156757	1	1	0.0431727
CASP4	1	1	0.0997356	1	-0.143915	0.570164	1	-0.0230607
CASP5	1	1	0.956752	0.832044	-0.0439522	1	0.978439	0.125323
CASP8AP2	1	1	0.951669	1	-0.0529427	1	1	-0.073361
CAV1	1	1	0.945958	1	-0.158274	1	0.90095	0.050065
CBFA2T3	1	1	0.286385	0.707118	-0.114601	1	0.875655	0.0593317
CBFB	1	1	1	1	0.0896164	1	1	-0.0622337
CBL	1	1	1	0.459551	0.287087	1	0.877502	0.0614653
CBX4	1	1	0.556285	0.786725	0.147563	1	1	0.0355407
CCAR1	1	1	1	1	0.0161547	1	1	0.0687504
CCDC103	1	1	0.00824491	1	-0.275247	1	1	-0.013831
CCDC176	1	1	1	1	0.0132281	1	1	-0.0665522
CCDC6	0.0340062	1	1	0.000981937	0.349626	1	0.433585	0.119392
CCK	1	1	1	0.667632	0.0410837	1	1	0.0183855
CCKBR	1	1	0.57244	1	-0.130833	0.20359	1	-0.15842
CCL18	1	1	0.363039	1	-0.219845	0.657481	1	-0.0401167
CCL2	1	1	0.620223	1	-0.125597	1	1	-0.0434077
CCL21	1	1	1	0.507538	-0.0477319	1	1	-0.0370083
CCL3	1	1	1	0.999446	0.00858845	1	1	-0.0222157
CCL4	1	1	0.505019	0.683434	0.0243487	1	1	-0.0130493
CCL5	1	1	1	0.0689582	0.16218	1	0.273967	0.188673
CCNA1	1	1	1	0.40584	0.236073	0.149369	1	-0.21848
CCNB1IP1	1	1	0.979405	1	-0.0495395	1	1	0.0342607
CCNB2	1	1	1	1	-0.04154	1	1	0.00407933
CCNB3	1	1	1	0.850159	0.0560527	1	1	-0.0238053
CCNC	1	1	1	0.612578	0.150243	1	1	0.0397683
CCND1	1	1	0.125707	1	-0.221913	1	0.953652	-0.0182076
CCNG1	1	1	0.755059	1	-0.0725575	1	1	0.003264
CCNG2	1	1	0.288483	1	-0.0973607	1	0.320841	0.0519625
CCNH	1	1	1	1	-0.1084	1	1	0.0937077
CCNI	1	1	0.399464	1	-0.12324	0.96442	0.606503	-0.0740127
CCNK	1	1	1	0.424731	0.161094	1	1	-0.024577
CCNL1	1	1	1	1	0.01647	1	1	-0.111967
CCNO	1	1	0.179313	0.503466	0.008715	1	0.930626	-0.0346047
CCNT1	0.0195554	1	1	0.832044	0.194884	1	0.000226411	0.232643
CCNT2	1	1	1	1	-0.011233	1	1	-0.0431646
CCNY	1	1	1	1	-0.167075	0.199428	1	-0.151175
CCP110	1	1	0.877498	1	-0.145366	0.0905455	1	-0.135093
CCPG1	1	1	0.987841	1	-0.130501	1	1	-0.003413
CCZ1	1	1	1	0.930697	-0.141881	1	1	0.0762843
CCZ1B	1	1	0.147357	1	-0.081635	1	1	0.00778353
CD109	0.000570967	1	1	0.00123718	0.44763	1	0.0242346	0.22977
CD160	1	1	0.831465	1	-0.111112	1	1	-0.0302939
CD180	1	1	0.888982	1	-0.165303	1	1	-0.0372257
CD19	1	1	1	1	-0.0986712	0.673407	0.311358	-0.0629097
CD2	1	1	0.535762	1	-0.257012	0.591021	1	-0.0571787
CD27	1	1	0.90468	1	0.0344308	0.30292	0.466671	-0.00836633
CD28	1	1	1	1	0.104574	0.416252	1	-0.17234
CD2AP	1	1	1	0.0475964	0.301099	1	0.697092	0.0961443
CD36	1	1	1	1	0.033837	0.633532	1	-0.001887
CD38	1	1	1	1	0.0223148	0.854339	1	-0.111254
CD40	1	1	0.948468	0.00406883	0.0722685	1	1	-0.020011
CD40LG	1	1	0.207363	1	-0.262035	1	1	-0.0318733
CD44	1.61759e-12	1	1	6.54134e-05	0.520083	1	1.64534e-08	0.344853
CD5	1	1	1	1	0.069771	1	1	0.0877668
CD5L	1	1	0.671296	1	-0.05906	1	0.13776	0.15798
CD70	1	1	0.421489	1	-0.0853073	1	1	-0.0523354
CD79A	1	1	1	0.417736	0.103208	1	0.854624	0.103241
CD9	1	1	1	1	0.117044	1	1	-0.05945
CD99	1	1	0.662314	0.807763	-0.05093	1	0.264998	0.244047
CDAN1	1	1	0.804403	0.797169	0.0211717	1	1	-0.048607
CDC123	1	1	0.207795	0.842603	-0.082523	1	1	-0.00225433
CDC16	1	1	1	0.92822	0.0386258	1	0.535073	0.0402745
CDC20	1	1	0.0477722	0.879491	-0.389782	1	1	-0.0971257
CDC23	1	1	0.205812	1	-0.234643	1	0.853515	0.132064
CDC27	1	1	1	0.377764	0.09129	1	0.721297	0.140915
CDC34	1	1	0.870302	0.507538	0.0476295	1	0.910037	-0.0245997
CDC37	1	1	0.443949	1	-0.151398	0.316773	1	-0.0516163
CDC37L1	1	1	1	0.211478	0.27319	1	0.479782	0.143288
CDC42	1	1	1	0.497817	0.191186	1	1	-0.0473397
CDC45	1	1	1	0.278461	0.228219	1	1	0.000621667
CDC5L	1	1	1	1	-0.0957868	1	1	-0.109637
CDC6	1	1	0.956899	1	-0.0537538	0.914067	1	-0.054136
CDC73	1	1	0.00234489	1	0.0087125	1	1	0.0498283
CDCA2	1	1	1	0.706667	0.0992303	1	1	-0.124913
CDCA3	1	1	1	0.930697	0.0476675	1	0.948845	0.102449
CDCA5	1	1	1	0.826617	0.160648	1	1	0.0817841
CDCA8	1	1	1	0.0469827	0.298985	0.785328	1	0.0735327
CDH1	1	1	1	1	0.105199	1	1	-0.061317
CDH11	1	1	1	1	-0.0242198	1	1	0.025944
CDH13	1	1	1	1	0.120584	1	0.332617	-0.0710427
CDH2	1	1	0.870302	1	-0.129191	1	1	0.0191057
CDH4	1	1	1	0.865057	-0.0414	1	0.0261055	0.00405967
CDIP1	1	1	1	1	-0.0580835	1	1	-0.040438
CDIPT	1	1	0.890794	0.667632	-0.0584353	1	1	0.060199
CDK2AP1	1	1	1	0.521916	0.08472	1	0.0783727	0.190648
CDK5RAP2	1	1	1	0.853249	0.063956	1	0.778905	0.060487
CDPF1	1	1	0.13091	1	-0.283149	0.0936488	1	-0.186517
CDR1	1	1	1	1	-0.069033	1	1	0.0168607
CDR2	1	1	1	0.683434	0.174737	1	1	-0.0452017
CDT1	1	1	1	1	-0.0219126	1	1	-0.084854
CDX2	0.123299	1	0.863537	0.00190055	0.332566	1	0.574897	0.0255466
CEBPB	1	1	1	0.763048	-0.0304398	1	0.243048	0.177539
CEBPG	1	1	0.170645	1	0.00506825	0.914067	1	-0.065256
CENPE	1	1	0.790308	1	-0.175157	1	0.716697	0.0661757
CENPF	1	1	0.955385	1	-0.097038	0.769606	1	-0.0939163
CENPI	1	1	1	0.1533	0.0863813	1	1	0.01965
CENPJ	1	1	1	0.633785	0.152976	1	0.353183	-0.100192
CENPL	1	1	0.661246	1	-0.0598885	1	1	-0.0317147
CENPM	1	1	1	0.821358	0.0405975	1	1	0.00919667
CENPN	1	1	0.75861	1	-0.034078	0.330722	1	-0.0213417
CENPQ	1	1	1	1	0.0115505	1	1	-0.0247033
CENPV	1	1	1	0.99061	0.167521	0.834373	1	-0.0750613
CEP128	1	1	1	1	-0.0799975	1	0.00369692	0.237533
CEP135	1	1	1	1	0.0903015	1	1	-0.0543197
CEP152	1	1	0.279914	0.974623	-0.02211	1	0.576598	0.0189723
CEP192	1	1	0.807914	1	-0.0908512	1	1	-0.0888093
CEP250	1	1	1	0.335885	0.100975	1	1	0.02609
CEP350	1	1	0.601865	1	-0.088001	0.228346	0.965753	-0.127773
CEP41	1	1	0.186445	1	-0.14554	1	0.911059	0.0990077
CEP55	1	1	1	1	0.136191	1	0.0691871	0.190677
CEP57	1	1	0.255391	1	-0.22696	1	1	-0.0795057
CEP63	1	1	0.203626	1	-0.232832	1	0.893545	0.04827
CEP68	1	1	0.979963	1	-0.0383785	1	0.732064	0.107288
CEP72	1	1	0.998819	1	0.0166743	1	1	-0.116721
CEP76	1	1	1	0.831207	0.193715	1	0.2158	0.189197
CEP78	1	1	0.69912	1	-0.155309	0.902615	0.138232	0.0853557
CES3	1	1	1	1	0.0736632	1	1	-0.066509
CES5A	1	1	1	1	0.00216175	0.319513	1	-0.0596953
CETN1	1	1	1	1	0.0292887	1	0.966158	-0.0204436
CETN2	1	1	1	1	-0.00954575	1	0.535875	0.0323077
CETN3	1	1	1	1	0.0697963	1	1	-0.015801
CFP	1	1	0.987841	1	-0.030858	1	0.918563	0.0604767
CGB	1	1	1	0.989188	0.0363638	1	0.845134	0.0462737
CGB5	1	1	1	0.327855	-0.013592	1	0.965753	-0.0228569
CGREF1	1	1	0.662314	1	-0.145969	0.766739	0.66794	-0.0656097
CGRRF1	1	1	1	0.657456	0.169844	1	1	0.073969
CHAF1A	1	1	0.303346	0.976452	-0.0205615	0.349456	1	-0.18584
CHAF1B	1	1	1	1	0.159262	1	0.910037	0.087778
CHAT	1	1	1	0.40584	0.239471	1	0.160021	0.116664
CHD9	1	1	0.982782	1	-0.158617	1	0.2158	0.019431
CHFR	1	1	1	1	-0.0179525	1	1	-0.109264
CHI3L1	1	1	0.753948	1	0.00990875	1	1	0.0217839
CHIC2	1	1	1	1	0.0474038	1	0.410728	0.071044
CHN1	0.195666	1	1	0.0124854	0.225055	1	0.213507	0.186863
CHP2	1	1	1	1	0.165105	1	1	0.074417
CHPF	1	1	0.680132	0.730996	0.0394248	1	1	-0.0892393
CHST1	1	1	0.890836	0.906274	0.01194	1	0.972535	0.104956
CHST12	1	1	0.4688	1	-0.060792	1	1	0.0344543
CHST13	1	1	0.734276	1	-0.0464842	1	1	0.0134358
CHST14	1	1	1	1	0.0164912	1	0.469788	0.150869
CHST4	1	1	1	1	0.0991837	1	1	0.0612583
CHST6	1	1	1	0.891245	0.0686685	1	1	-0.0451777
CHST7	1	1	1	0.357227	0.13602	1	0.805469	-0.00231333
CHSY3	1	1	0.76275	0.927718	-0.0144085	1	1	-0.0336561
CIB1	1	1	1	1	-0.010291	1	0.800866	0.0346837
CIC	1	1	0.0327866	1	-0.209625	1	1	0.0506717
CIDEA	1	1	1	0.754083	0.200635	1	0.280825	-0.00280707
CIDEB	1	1	0.888982	1	-0.020738	1	1	-0.0522117
CIDEC	1	1	0.523926	0.728806	-0.0224235	1	1	-0.050548
CIITA	1	1	0.637048	1	-0.001826	0.595734	1	-0.0787637
CILP2	1	1	1	0.998414	-0.0376965	1	1	-0.0481593
CITED2	1	1	0.240545	1	-0.154646	1	1	-0.00418633
CKAP2	1	1	1	0.656209	0.138749	0.771579	1	-0.070414
CKAP5	1	1	1	0.667632	0.175465	1	1	-0.00712133
CLASP1	0.309345	1	1	0.0531646	0.258984	1	0.0935627	0.08561
CLASP2	0.866752	1	0.592818	0.00303205	0.277804	1	1	-0.0314193
CLDN3	1	1	0.979963	0.110847	0.0943833	1	1	0.102203
CLDN4	1	1	1	1	-0.0433585	1	1	-0.0671583
CLDN5	1	1	0.207795	1	-0.160778	1	0.788213	-0.0501107
CLEC2B	1	1	0.905541	1	-0.038411	0.0954791	1	-0.142428
CLGN	1	1	0.976313	1	-0.0543917	1	1	-0.00144767
CLIC2	1	1	0.941639	1	-0.090222	1	0.854624	-0.106019
CLIC5	1	1	0.330287	1	-0.211431	0.95112	1	-0.0271677
CLIC6	1	1	0.173507	1	-0.128484	1	1	-0.123539
CLP1	1	1	1	1	-0.0595297	1	1	0.007739
CLSPN	1	1	1	0.930697	-0.117828	1	0.955447	0.00624507
CLU	1	1	0.69861	1	0.00029825	1	0.0392404	-0.0132163
CLYBL	1	1	1	0.628117	0.114916	1	0.562072	0.0117453
CMBL	1	1	0.832452	1	-0.153559	1	0.67791	0.151619
CMYA5	1	1	1	0.926291	0.0186592	1	1	-0.017148
CNBP	1	1	1	0.0302241	0.291175	1	0.47472	0.114702
CNKSR2	1	1	1	0.816026	0.188705	1	1	0.00241667
CNOT2	1	1	1	0.387615	0.110474	1	0.382054	0.0900397
CNOT6L	1	1	1	0.879669	0.093237	1	1	0.0077963
CNOT8	1	1	1	1	0.0887297	1	0.476484	0.0613953
CNPY4	1	1	0.987841	1	-0.157337	1	0.477571	0.0358777
CNTF	1	1	1	1	0.0389442	1	1	-0.038976
CNTN1	1	1	0.817871	1	-0.0350627	1	0.67791	0.097812
CNTN3	1	1	0.362449	0.807164	-0.0674798	1	0.0644107	0.164405
CNTN4	1	1	0.75252	1	-0.109076	1	1	-0.0283767
CNTN5	1	1	1	0.553872	-0.0083325	1	1	-0.0801553
CNTN6	1	1	1	1	-0.023015	1	1	0.0541361
CNTRL	1	1	0.951669	1	-0.0603508	1	1	-0.0226893
CNTROB	1	1	1	1	0.109223	1	1	-0.083179
COASY	1	1	1	1	0.0892923	1	0.148835	0.133005
COCH	1	1	1	1	0.20944	1	1	0.0505563
COL11A1	1	1	0.762089	1	-0.161004	1	1	0.0165367
COL18A1	1	1	0.94048	1	0.00056475	1	1	-0.0629839
COL19A1	1	1	0.366234	1	-0.031329	1	0.750383	-0.0445563
COL1A1	5.56716e-06	1	1	4.75515e-08	0.69248	1	0.955447	-0.0517538
COL1A2	1	1	1	0.932138	0.114455	1	0.96271	0.079739
COL3A1	1	1	0.759972	1	-0.0738183	1	1	-0.0476623
COL4A1	1	1	1	1	0.0618023	1	1	0.0657192
COL4A3	0.0168903	1	0.831094	0.861888	0.0942132	1	0.000203397	0.0715517
COL4A4	0.445725	1	1	0.0964836	0.418167	1	0.0692868	0.224505
COL4A6	1	1	0.376121	1	-0.0578548	0.721449	1	-0.0901297
COL5A3	1	1	0.95226	0.930697	-0.0869102	1	1	-0.028732
COL6A2	1	1	1	1	0.0250702	1	1	-0.0494565
COL7A1	1	1	1	1	0.0935928	1	1	-0.106787
COL9A3	1	1	1	0.92822	0.113923	1	1	-0.0371813
COMMD1	1	1	0.993805	1	-0.0395247	1	0.923576	-0.0149603
COMMD4	1	1	1	1	0.0108575	1	1	0.068283
COMMD5	1	1	1	0.945879	-0.0276312	1	1	0.0435243
COMT	1	1	0.945995	1	0.000917	1	1	-0.0311755
COPS2	1	1	1	1	0.0532291	1	1	0.0401034
COPS5	1	1	1	0.742482	0.0552807	1	0.14665	0.129902
COQ6	1	1	1	1	0.0288815	1	1	0.0387853
COX19	1	1	1	1	0.0641893	1	1	0.0752013
COX4I1	1	1	1	1	0.144768	1	1	-0.0681607
COX6C	1	1	1	1	0.0841982	1	1	0.0260963
CPAMD8	1	1	1	1	0.031353	1	1	-0.0256027
CPNE8	1	1	1	0.865057	0.177852	0.914067	0.948845	-0.0889067
CPT1A	1	1	1	1	-0.010099	1	1	-0.0104463
CPT1B	1	1	0.0978137	1	-0.0928262	1	0.615962	0.0576467
CREB1	1	1	0.75712	1	-0.178405	1	1	0.0314529
CREBBP	0.598375	1	1	0.0475964	0.410758	1	0.156195	0.178551
CRISPLD1	1	1	0.575411	1	-0.149646	1	0.964641	-0.0263413
CRK	1	1	0.42777	0.926026	-0.078315	0.876312	1	-0.00170233
CRNKL1	1	1	1	1	0.0389393	1	1	0.0369537
CROCC	1	1	1	1	0.00666275	1	0.88882	0.0315631
CRTC1	1	1	0.661263	1	-0.181672	1	1	-0.141269
CRYL1	1	1	1	0.836871	0.135763	1	1	0.0289143
CSAG2	1	1	1	0.474954	0.138595	0.866798	1	-0.0260287
CSF1	1	1	1	1	0.0776555	1	0.0465646	0.2266
CSF3	1	1	0.540651	1	-0.0805725	1	0.526166	0.08548
CSF3R	1	1	1	0.497817	0.0490818	1	0.280825	0.16395
CSGALNACT2	1	1	0.524586	1	-0.203535	1	0.627103	0.143905
CSMD3	1	1	1	0.997555	0.0844235	0.657481	1	-0.125021
CSPP1	1	1	1	1	0.123211	1	1	-0.0856933
CSRNP1	1	1	0.948109	1	-0.0662418	1	1	-0.011467
CSRP2BP	1	1	1	1	-0.027436	1	0.0762187	0.133783
CST3	1	1	0.0141924	1	-0.193343	1	1	-0.0167979
CST4	1	1	1	0.619041	0.0699417	1	0.996998	0.0318613
CST5	1	1	1	0.440989	0.101506	1	0.955447	0.0446933
CST8	1	1	0.237888	0.836871	-0.210296	1	1	-0.031953
CSTA	1	1	0.832452	1	-0.191665	1	0.116101	0.112074
CSTB	1	1	1	1	0.0623097	1	1	0.00857837
CTAG2	1	1	1	1	-0.0260175	1	1	-0.0753293
CTBP1	1	1	0.83498	1	-0.0542767	1	0.904579	0.040004
CTBP2	1	1	0.00864299	1	-0.167672	1	0.331508	-0.0451667
CTCF	1	1	1	1	0.062954	0.657481	0.910037	-0.0794221
CTGF	1	1	0.861774	1	-0.0290523	1	1	-0.072739
CTHRC1	1	1	0.412414	1	0.0700435	1	0.951056	0.0574027
CTNNA1	1	1	0.0719737	1	-0.26917	1	0.237529	0.177665
CTNNA2	1	1	1	1	-0.0184185	1	0.111412	0.16104
CTNNA3	1	1	1	0.357227	0.0655437	1	0.853515	0.0685717
CTNNB1	1	1	1	1	-0.0561105	1	1	-0.1933
CTNND1	1	1	1	0.707118	0.132392	1	0.138232	0.0843511
CTNND2	1	1	0.0777855	0.556423	-0.144533	0.890098	0.244775	0.0957173
CTSB	1	1	1	1	0.0380775	1	0.622253	0.066365
CTSD	1	1	0.955385	0.145088	-0.070922	1	1	0.0832573
CUL2	1	1	0.0115689	1	-0.3402	0.824384	1	-0.114417
CUL3	1	1	1	0.0951751	0.366885	1	0.300736	0.178263
CUL4A	1	1	0.832452	1	-0.02707	0.167693	1	-0.1516
CUL4B	1	1	0.124205	0.989124	-0.0760625	1	1	0.00867933
CUL5	1	1	0.861774	1	-0.0618747	1	1	0.0467866
CUL7	1	1	1	0.842603	0.203747	1	0.124631	0.0715563
CUX1	1	1	0.816865	0.363382	0.24325	1	1	-0.04323
CUZD1	1	1	0.754564	1	-0.00280207	1	1	-0.0712223
CXCL12	1	1	1	0.997109	0.115179	1	0.90601	0.054743
CXCL14	1	1	1	0.375995	0.0541074	1	1	-0.0955407
CXCL2	1	1	0.979963	1	-0.0427568	1	1	-0.04082
CXCL5	1	1	1	0.396473	0.040927	0.914067	1	-0.0722747
CXCL9	1	1	1	1	0.122753	1	0.476484	0.07574
CXCR4	1	1	0.170645	1	-0.191172	1	1	-0.0311711
CXorf22	1	1	1	1	0.0921022	1	1	0.0112072
CXorf36	1	1	0.690971	1	-0.0511535	1	0.888768	0.0483093
CYB5R3	1	1	1	1	0.135539	1	0.400963	0.0970183
CYCS	1	1	0.755059	1	-0.0792733	0.0373231	1	-0.0577104
CYLD	1	1	0.218222	1	-0.23649	1	1	-0.044441
CYP11A1	1	1	0.777114	1	-0.0165955	1	1	0.0601567
CYP11B1	1	1	1	1	-0.0753397	0.774654	0.910037	0.000659767
CYP17A1	1	1	1	1	-0.0531465	1	0.2158	0.195407
CYP19A1	1	1	1	1	0.054481	0.228346	1	-0.046562
CYP1A1	1	1	0.122472	1	-0.23958	1	0.89648	-0.0243387
CYP1A2	1	1	1	1	0.00671425	1	1	-0.0710167
CYP1B1	1	1	0.100415	1	-0.174694	1	1	-0.077851
CYP21A2	1	1	1	1	0.027367	0.348607	1	-0.133309
CYP24A1	1	1	1	0.24853	0.259832	1	0.267665	0.114326
CYP27B1	1	1	1	0.612578	0.0686647	1	0.300598	0.0692831
CYP2A13	1	1	1	1	0.117093	1	1	-0.0359657
CYP2A6	1	1	1	0.887703	0.0664093	1	0.2158	0.007916
CYP2A7	1	1	1	1	-0.0696047	0.938299	0.641624	0.116942
CYP2B6	1	1	1	0.670634	0.19534	1	0.83444	0.0228063
CYP2J2	1	1	0.569661	1	-0.057708	0.733938	1	-0.163923
CYP3A4	1	1	1	0.763978	0.219633	1	0.577473	0.145941
CYP51A1	1	1	0.788001	1	-0.0765987	1	1	-0.0461326
DAB1	1	1	1	0.728806	0.076871	0.666534	1	-0.0674583
DAB2	1	1	0.445384	1	-0.118066	1	1	0.0501955
DAB2IP	1	1	1	0.667632	0.106518	1	1	-0.0785073
DACT1	1	1	0.832614	1	-0.00740108	1	0.282984	0.132421
DAP	1	1	1	1	0.111527	0.0044972	0.90601	-0.168619
DAP3	1	1	1	1	0.160087	1	0.692512	0.0793685
DAXX	1	1	1	1	0.0512418	1	1	-0.000266333
DBP	1	1	1	0.450736	0.198895	0.0529608	1	-0.156001
DCAF12L1	1	1	1	0.274074	0.228436	0.404951	1	-0.113254
DCAF12L2	1	1	0.637049	0.667632	0.227123	1	0.853515	0.0880293
DCAF4	1	1	1	1	0.0165366	1	1	0.00910167
DCC	1	1	0.75252	1	-0.031279	1	1	0.0310818
DCLRE1A	1	1	0.967924	0.733593	0.064497	1	1	0.00806067
DCLRE1B	1	1	1	1	0.102126	1	1	0.0377107
DCLRE1C	1	1	1	0.998414	0.0691175	1	1	0.063964
DCN	1	1	1	1	0.0374975	1	1	0.032316
DCT	1	1	1	0.435575	0.246809	1	1	-0.0303824
DCTN2	1	1	1	1	0.119409	1	1	0.0044289
DCTN3	1	1	0.832614	1	-0.0264283	1	0.91003	0.0712247
DCTN4	1	1	1	0.800149	0.026537	1	1	-0.0406021
DCX	1	1	0.664721	1	-0.00943983	1	1	0.0185383
DDB1	1	1	0.565677	1	-0.097489	0.798012	1	-0.0809683
DDB2	1	1	0.359138	1	-0.0768632	1	0.89648	0.112383
DDIT4	1	1	1	0.733593	0.0796802	1	0.599654	0.166239
DDO	1	1	0.275988	1	-0.0298162	1	1	-0.044542
DDX10	1	1	1	0.787868	-0.060965	0.826505	0.750383	-0.0630795
DDX11	1	1	1	1	0.136925	1	1	-0.0395747
DDX18	1	1	0.453886	1	-0.085843	1	1	-0.00633533
DDX20	1	1	0.755059	1	-0.098055	1	0.402386	-0.0109877
DDX23	1	1	0.152072	1	-0.224353	1	1	-0.00406077
DDX3Y	1	1	0.922466	1	-0.0449031	1	1	0.058359
DDX4	1	1	1	1	0.109302	1	1	-0.104129
DDX54	1	1	1	1	0.0534855	1	1	-0.00619387
DDX6	1	1	0.314235	1	-0.122689	1	0.951158	0.018279
DEC1	1	1	1	0.0705032	0.0702003	1	0.720242	0.165753
DEDD	1	1	1	0.203155	0.225458	1	0.935828	0.0671707
DEDD2	1	1	1	1	-0.0412993	1	1	0.0223561
DEFB1	1	1	1	1	0.100775	1	1	0.03224
DEK	1	1	0.129273	1	-0.06629	1	0.817368	0.0768387
DENND2A	1	1	1	0.521916	-0.0267065	1	1	-0.0797727
DENND4A	1	1	0.00806863	1	-0.249645	1	1	-0.0126063
DERA	1	1	1	0.930697	0.0607092	1	0.877502	0.0513293
DES	1	1	0.0561485	1	0.00771325	1	1	-0.041337
DET1	1	1	0.828925	0.553872	0.034294	1	0.280825	0.0916492
DFFA	1	1	0.755059	1	-0.0280332	0.652163	1	-0.0595023
DFFB	1	1	0.174181	1	-0.125258	0.050542	1	-0.103985
DGCR6L	1	1	1	0.930697	0.069292	1	0.213507	-0.003638
DHCR24	1	1	0.91645	1	0.0397203	1	0.54422	0.16449
DHDH	1	1	1	1	0.055062	1	1	-0.0014619
DHFR	1	1	1	1	-0.0987344	1	1	0.0604713
DHRS2	1	1	1	0.977563	0.0988916	1	1	0.00244933
DHRS3	1	1	1	1	0.103756	1	0.106864	0.18579
DHRS7	1	1	0.680009	0.865057	-0.0797435	1	0.750383	0.070011
DHX16	1	1	1	0.467402	0.0633175	1	0.596069	0.0253293
DIABLO	1	1	0.755059	1	-0.0736095	1	1	-0.0108717
DIAPH2	1	1	1	0.472214	0.149427	0.0849617	1	-0.0645907
DICER1	1	1	1	1	0.0473825	1	1	-0.0497197
DIP2C	1	1	0.888212	1	-0.118623	1	1	-0.0129844
DIRAS1	1	1	1	0.683434	0.120273	1	0.400963	0.222414
DIRAS3	1	1	0.926275	1	-0.015064	1	1	-0.13989
DIS3	1	1	0.0657253	1	-0.0300341	1	1	-0.101905
DISC1	1	1	0.124205	0.751051	-0.246824	1	0.882664	-0.0227257
DKK1	1	1	0.003871	1	-0.256365	1	1	0.0427673
DKK2	1	1	1	1	0.0916235	1	0.80027	-0.0218297
DKK3	1	1	0.00889349	1	-0.249493	1	0.882664	-0.00645733
DKK4	1	1	0.89681	1	-0.15719	1	1	0.0372093
DLC1	1	1	1	0.683434	0.233885	1	1	0.0681481
DLEC1	1	1	0.816469	1	-0.0014375	1	0.248392	0.114348
DLG1	1	1	1	0.349476	0.260162	1	0.0663405	0.0633483
DLGAP5	1	1	1	1	-0.0480372	1	1	-0.005203
DLL1	1	1	0.0139667	1	-0.31622	1	1	-0.0417073
DLL3	1	1	1	0.209939	0.130116	1	1	-0.100705
DLST	1	1	1	0.693259	-0.166655	1	1	0.145469
DMBT1	1	1	1	0.891245	-0.0318893	1	1	-0.0178092
DMC1	0.147526	1	1	0.00116169	0.364425	1	0.883693	0.0484863
DMTF1	1	1	1	0.884998	-0.0681787	1	1	-0.073445
DNA2	1	1	1	1	4.35e-05	1	0.0801941	0.160863
DNAH8	1	1	0.328381	1	-0.0508033	1	1	0.0590547
DNM1	1	1	0.399464	0.707118	-0.157778	1	1	-0.0118393
DNM2	1	1	1	1	-0.0745077	1	0.484443	0.049133
DNM3	1	1	1	0.830761	0.19253	1	1	-0.0125583
DNMT1	1	1	0.890794	1	-0.0130308	1	1	-0.0115314
DNMT3A	1	1	1	0.475329	0.209495	1	1	-0.024261
DNMT3B	1	1	1	0.815568	0.0400517	1	1	0.0442307
DOCK1	1	1	0.0049462	1	-0.205713	0.914067	1	0.149927
DOCK9	1	1	0.4688	1	-0.199118	1	1	0.0394547
DOT1L	1	1	1	0.634146	0.247622	1	1	0.0199003
DPAGT1	1	1	1	1	0.0999562	1	0.496132	0.0800073
DPH1	1	1	1	0.634146	0.143055	1	1	0.0473563
DPP10	1	1	1	0.751051	0.008772	1	1	-0.0427753
DPYD	1	1	1	0.0606559	0.231028	1	0.358397	0.106409
DPYSL4	1	1	0.922466	1	-0.0487523	1	1	-0.00380667
DSCAML1	1	1	0.559283	1	-0.0300363	1	1	0.0046276
DSN1	1	1	1	1	0.0595145	1	1	-0.0437135
DST	1	1	1	1	-0.0987528	1	1	-0.0460913
DTL	1	1	1	1	-0.010226	1	1	0.0102357
DTX1	1	1	0.861774	0.667632	0.208008	1	0.170353	0.17942
DTX4	1	1	0.752125	1	-0.10508	1	0.920878	0.0506237
DUSP26	1	1	0.931996	1	-0.0778545	1	1	-0.036292
DUSP9	1.48606e-07	1	0.137301	5.63924e-07	0.277562	0.895025	0.0225291	-0.156295
DYNC1H1	1	1	1	1	-0.00539425	1	1	-0.0114153
DYNC1LI1	1	1	1	0.619826	0.186573	1	0.629674	0.066426
DYNLL1	1	1	1	0.881884	0.241365	1	0.280825	0.0516337
DZANK1	1	1	1	1	-0.0176601	1	1	0.0209979
E2F1	0.394218	1	1	0.00156073	0.512423	1	1	0.0780133
E2F2	1	1	1	1	0.158307	0.890098	0.997932	-0.00993667
E2F3	1	1	1	0.612578	0.148007	1	1	0.0101545
E2F4	1	1	0.276958	1	-0.0703152	1	0.342617	0.13582
E2F7	1	1	0.926275	0.0420911	0.612073	1	0.394787	0.0947653
E2F8	1	1	1	1	-0.0966068	1	1	-0.0613617
E4F1	1	1	1	1	-0.0702283	1	0.243048	0.118848
ECHS1	1	1	1	0.725569	0.21206	1	1	0.0849587
ECM2	1	1	0.0500407	1	-0.31788	1	1	0.0157293
ECT2	1	1	0.438695	0.143854	-0.133219	1	1	0.059681
EDA2R	1	1	1	0.0144296	0.363827	0.858709	1	-0.188534
EDAR	1	1	1	1	-0.0143377	1	1	0.051564
EDDM3B	1	1	1	0.896297	-0.0961615	1	1	0.0626947
EDIL3	1	1	1	1	0.0153802	1	1	-0.0727397
EDN1	1	1	1	1	0.108459	1	1	0.0179853
EDN2	1	1	1	0.832044	0.0901192	1	0.658611	0.060351
EDNRA	1	1	0.314235	1	-0.158987	1	0.955447	0.0743088
EDNRB	1	1	1	0.92822	0.118142	1	1	0.013661
EEF1A1	1	1	0.837497	0.619041	0.250347	0.0775518	1	-0.0792297
EEF1A2	1	1	1	0.553872	0.276155	0.283378	1	-0.177955
EEF1E1	1	1	0.72021	0.99061	-0.00362075	1	1	0.0299175
EFCAB2	1	1	0.374719	1	-0.148076	1	1	0.076471
EFEMP2	1	1	1	1	0.0339235	1	0.854624	0.0708043
EGF	1	1	0.796788	0.497771	0.0283	1	0.215284	0.125701
EGFL6	1	1	0.595264	1	0.0326608	1	0.414475	0.0904637
EGFLAM	1	1	0.592818	1	0.0680435	1	1	0.0873987
EHMT1	1	1	0.0922325	1	-0.233965	1	1	-0.047928
EHMT2	1	1	0.939209	0.507538	0.135948	1	1	0.036752
EI24	1	1	1	0.92822	0.217185	1	1	0.0443917
EID1	1	1	1	0.357227	0.122978	0.99657	1	-0.119251
ELF1	0.799138	1	0.0978137	0.00733037	0.308611	1	0.698229	0.0237023
ELF4	1	1	0.0576087	1	-0.0706617	0.228346	1	-0.213587
ELK1	1	1	1	0.658812	0.160949	1	1	0.0784027
ELK3	1	1	0.664859	1	-0.10719	1	1	-0.110108
ELK4	1	1	0.0991204	1	-0.267068	1	1	0.112348
ELL	1	1	1	0.335885	0.041705	0.189384	1	-0.205167
ELN	1	1	0.74303	1	-0.0776215	1	0.953406	0.06595
ELOVL2	1	1	1	0.619041	0.294415	1	1	0.0675633
EME1	1	1	1	1	-0.0582591	0.420333	1	-0.0709547
EML4	1	1	0.895242	1	-0.192609	1	0.965753	-0.0521558
EMP1	1	1	1	0.712794	0.206067	0.905399	0.155677	0.102524
EMP2	1	1	1	0.347785	0.158523	1	1	0.0664287
EMP3	1	1	1	1	0.123067	1	1	-0.060878
ENDOG	1	1	1	1	-0.0609885	1	1	0.0506353
ENDOV	1	1	1	0.185481	0.174842	1	0.257761	0.056448
ENGASE	1	1	1	1	-0.047001	1	0.827363	0.0991423
ENO1	1	1	1	1	-0.0008505	1	1	-0.0974163
ENO2	1	1	0.992749	0.0689582	0.294897	1	0.465673	-0.005163
ENPP4	1	1	0.67014	1	-0.110904	1	0.867157	0.00491167
ENTPD5	1	1	0.0125679	1	-0.384153	1	1	0.0579557
ENTPD6	1	1	1	1	-0.050734	1	0.460259	0.0761637
EP300	4.20019e-06	1	1	0.0287559	0.46168	1	1.8001e-05	0.348797
EP400	1	1	1	0.930697	0.171138	1	0.430773	0.170293
EPC2	1	1	0.89681	0.865057	0.0254702	0.0201664	1	-0.189173
EPG5	1	1	1	1	0.040399	1	1	-0.0347642
EPN2	1	1	1	0.930697	-0.142294	0.00696641	1	-0.0771663
EPO	1	1	1	1	0.0253676	1	1	0.0524357
EPS15	1	1	1	0.224036	0.0670532	1	0.948845	0.0121305
ERBB2IP	1	1	0.192611	0.998414	-0.182738	0.797154	1	-0.122565
ERC1	1	1	0.191279	1	-0.171523	0.552773	0.950395	-0.154052
ERCC1	1	1	1	1	0.0369315	1	1	-0.0180233
ERCC2	1	1	1	1	-0.017021	0.890098	1	-0.0758136
ERCC3	1	1	1	1	0.0440448	0.230226	1	-0.0389677
ERCC4	1	1	1	1	-0.00830136	1	1	0.0507113
ERCC5	1	1	0.322377	0.67114	-0.0793777	0.914067	0.90873	-0.142233
ERCC6	1	1	0.257918	1	-0.188287	1	1	-0.0608697
ERCC8	1	1	0.202174	0.751051	-0.0689106	1	1	-0.00142633
EREG	1	1	1	0.612578	0.0299363	1	1	-0.100271
ERG	1	1	1	1	-0.0129382	1	0.966158	0.0462983
ERRFI1	1	1	1	0.865057	0.142645	1	0.0691871	0.203093
ESCO1	1	1	1	0.728806	0.258888	1	0.930626	0.0289833
ESCO2	1	1	1	0.612578	0.132105	0.846275	1	0.00932633
ESPL1	1	1	0.664721	1	-0.137699	1	0.581288	-0.00999767
ESR1	1	1	1	1	0.0815432	1	1	-0.0251943
ESR2	1	1	0.95226	1	0.0387785	1	1	0.0342924
ESRRA	1	1	1	0.997555	0.220938	1	1	0.096622
ETS2	1	1	0.00337604	1	-0.290363	1	1	0.046829
ETV5	1	1	0.131912	1	-0.224957	1	0.853515	0.0708347
ETV6	0.0161228	1	1	5.85568e-05	0.450295	1	1	0.0278203
EVI5	1	1	1	1	-0.0192185	1	0.414475	0.126965
EWSR1	1	1	0.00758322	1	-0.388145	1	1	-0.0837723
EXO1	1	1	1	0.449185	0.138909	1	0.724724	-0.0328807
EXO5	1	1	0.861774	1	-0.0966913	1	0.576598	0.0581824
EXT1	1	1	0.888212	1	-0.189399	0.876099	1	-0.003434
EXT2	1	1	1	1	0.0530145	0.472492	1	-0.0893783
EZH2	1	1	0.369189	1	-0.17972	0.786742	1	-0.121135
F8	1	1	1	1	0.0173165	1	1	0.000243667
FADD	0.0114232	1	1	0.000966831	0.421295	1	0.225079	0.152186
FAIM	1	1	1	0.547334	0.160971	1	1	0.0261697
FAIM2	1	1	1	0.890832	0.0583509	1	1	0.00219867
FAIM3	1	1	1	1	0.109204	1	1	0.0452517
FAM110A	1	1	0.38181	1	-0.14442	1	1	-0.051377
FAM110B	1	1	1	1	0.180451	1	1	0.0255264
FAM110C	1	1	0.817871	1	0.125306	1	1	0.0211227
FAM118A	1	1	0.732623	1	-0.13562	1	0.948845	0.0690447
FAM127C	1	1	1	0.314291	0.251346	1	1	-0.0929227
FAM161A	1	1	0.634405	1	-0.0710755	1	1	0.114915
FAM171B	1	1	0.669598	1	-0.0801725	1	1	0.0176257
FAM175B	1	1	0.98833	0.438651	-0.0120944	1	1	-0.0036645
FAM184A	1	1	1	0.156407	0.0303185	1	1	0.0191787
FAM193B	1	1	1	1	-0.13568	1	1	-0.0779033
FAM19A5	1	1	1	1	-0.111847	1	1	-0.0308023
FAM220A	1	1	0.753612	1	-0.103817	1	1	-0.048144
FAM53B	1	1	1	0.429426	0.103934	1	1	0.075594
FAM64A	1	1	1	1	-0.0336693	1	0.948845	0.0265957
FAM71D	0.477174	1	1	0.00145338	0.34981	1	1	0.0540903
FANCA	1	1	0.993805	1	0.0774327	1	1	-0.018537
FANCB	1	1	0.409761	1	-0.0743363	0.737017	1	-0.0546793
FANCC	1	1	1	0.712794	0.00686858	1	1	-0.0172397
FANCD2	1	1	0.623576	1	-0.155669	1	0.0788383	0.00287367
FANCE	1	1	1	1	-0.0094355	1	1	0.000397
FANCF	1	1	1	1	0.020857	1	0.342236	0.094926
FANCG	1	1	0.987841	0.335885	-0.0705825	0.936476	1	-0.0589373
FANCI	1	1	0.359312	0.922582	-0.0547393	0.14915	1	-0.100329
FANCL	1	1	1	0.420749	0.0542282	1	1	0.00871333
FANCM	1	1	1	0.99061	0.146621	1	1	-0.083038
FASLG	1	1	0.702045	1	-0.0296205	0.204343	1	-0.128632
FASN	1	1	1	0.196103	0.284917	1	1	-0.0673413
FBLN1	1	1	1	1	-0.100605	1	1	0.106232
FBLN5	1	1	0.264457	1	-0.211898	1	1	-0.0217507
FBN2	1	1	1	1	0.0374275	1	1	-0.0958433
FBXL18	1	1	1	1	0.199643	1	0.204267	0.12199
FBXL20	1	1	0.0910319	1	-0.18774	1	1	0.0625325
FBXO24	1	1	1	1	-0.154791	1	1	0.004186
FBXO5	1	1	1	0.496181	0.188864	1	1	0.0475207
FBXW11	1	1	1	1	-0.0424835	1	1	-0.0458945
FBXW2	1	1	0.969479	1	0.0148625	0.914067	0.95874	0.0418799
FBXW7	1	1	0.888982	1	-0.0670323	1	0.534961	0.0954
FCGBP	1	1	1	1	0.0540974	1	0.081284	0.188823
FCGR1A	1	1	0.753948	1	-0.154113	1	0.606503	0.120382
FCGR2A	1	1	1	0.147105	0.242854	1	1	-0.0791803
FCGR2B	1	1	1	1	0.0380562	1	0.581288	0.072472
FCGR2C	1	1	1	1	-0.0218535	1	1	-0.0588492
FCRL4	1	1	0.888982	1	-0.0807853	0.0897343	0.345787	-0.17215
FDPS	1	1	1	1	-0.079735	0.530918	1	-0.109011
FEM1B	1	1	1	1	-0.0606855	1	0.536074	0.124435
FEN1	1	1	0.753948	1	0.046986	1	1	-0.0791993
FEV	1	1	1	0.053931	0.398165	0.927102	1	-0.0242475
FEZ1	1	1	0.572376	0.879669	0.103586	1	0.629674	0.0254577
FGF1	1	1	1	1	0.0185088	1	1	0.0555087
FGF13	1	1	1	0.549066	0.059198	1	0.67791	0.0350152
FGF14	1	1	1	1	-0.0043475	1	1	-0.0488566
FGF2	1	1	1	0.930697	-0.0728957	0.74116	0.271375	0.0976843
FGF20	1	1	0.888982	1	0.0104148	1	0.822693	-0.0209443
FGF23	1	1	1	1	-0.0237905	1	1	0.028481
FGF7	1	1	1	1	-0.174182	1	1	0.0464148
FGF9	1	1	1	1	0.154802	1	1	-0.0106297
FGFR1OP	1	1	1	0.861888	0.00967375	0.837323	0.730842	0.0553993
FH	1	1	0.37839	1	-0.215046	1	1	-0.097362
FHIT	1	1	0.842493	1	-0.0750905	1	1	-0.0513163
FHL1	1	1	1	1	-0.0321175	1	1	-0.0203693
FHL2	1	1	1	0.0749513	0.335224	1	1	-0.00201743
FICD	1	1	1	1	-0.0510911	1	1	0.0096115
FIGF	1	1	1	1	0.117776	1	1	-0.0043244
FIP1L1	1	1	1	1	0.0962517	1	1	-0.0518277
FJX1	1	1	0.753948	1	-0.167337	1	0.297573	0.0950617
FKBP1A	1	1	1	1	-0.0838773	1	1	-0.064016
FKBP8	1	1	1	0.307605	0.193971	1	1	-0.011988
FKBP9	1	1	1	0.807763	0.156264	0.652163	1	-0.117805
FLAD1	1	1	0.922466	1	0.010966	1	1	-0.0447837
FLCN	1	1	1	0.899966	0.174308	0.0110856	1	-0.142396
FLI1	1	1	0.817871	0.0189882	0.173535	1	0.853515	-0.0805945
FLII	1	1	0.888557	1	-0.149526	1	1	-0.0116525
FLJ44635	1	1	0.0887032	1	-0.127192	1	1	0.0171283
FLNA	1	1	0.376121	1	0.0542515	1	0.994778	0.0535847
FLNB	1	1	0.535762	1	-0.0684798	1	0.732064	-0.096211
FLNC	1	1	1	0.733593	0.198827	1	1	-0.0181673
FMOD	1	1	0.705635	1	-0.0630852	1	1	0.134552
FN1	1	1	0.75252	1	0.082167	1	1	0.00305767
FNBP1	1	1	0.0334443	1	-0.24703	1	1	-0.024522
FOS	1	1	0.861774	0.86218	-0.0585938	1	1	-0.0697993
FOSB	0.394483	1	0.769344	0.00143857	0.127261	1	1	0.040901
FOSL1	9.6512e-05	1	1	0.00417786	0.184136	1	0.00178603	0.0705457
FOXC1	1	1	1	0.728806	0.173355	1	0.014092	0.266413
FOXG1	1	1	0.0836509	0.909503	0.133339	0.0965836	0.965753	-0.17316
FOXI1	1	1	0.877498	1	-0.0670163	1	1	0.0485881
FOXL2	1	1	0.945478	1	-0.092591	1	1	0.0825153
FOXN3	1	1	0.0922325	1	-0.0849735	0.639632	1	-0.00489767
FOXO1	1	1	1	0.479946	0.187982	1	0.951056	0.012864
FOXO3	1	1	1	1	-0.038393	1	1	0.0277461
FOXO4	1	1	1	0.071864	0.248492	1	0.259606	0.0817208
FPGT	1	1	0.103634	1	-0.258798	0.28318	1	-0.16756
FRAT1	1	1	1	1	-0.110521	0.291508	1	-0.197183
FREM1	1	1	1	1	-0.0420945	1	0.953652	-0.0391187
FRMPD4	1	1	1	1	-0.0101355	1	0.59681	0.111087
FRS2	1	1	0.979405	1	-0.044053	1	1	0.108035
FRY	1	1	0.992749	0.733593	0.173124	0.212507	1	-0.141519
FSCB	1	1	0.987841	1	-0.0876391	1	0.978439	0.0356423
FSIP2	0.727871	1	0.924121	1	-0.00459675	1	0.00290679	0.179244
FSTL3	1	1	0.192816	0.832044	-0.0224455	0.389164	0.946148	-0.0916343
FSTL5	1	1	1	0.420749	0.0518043	1	0.615962	0.130796
FURIN	1	1	1	1	0.0377798	0.349456	0.59681	0.00402823
FUS	1	1	1	0.112568	0.325785	1	1	-0.0325163
FUT11	1	1	1	0.605184	0.206953	0.623796	1	-0.0848993
FUT3	1	1	1	1	0.129849	1	0.249281	0.0391387
FUT8	1	1	0.220944	1	-0.220535	1	0.329594	0.073781
FXR1	1	1	0.992749	0.0489651	0.2903	1	1	0.00844233
FXYD1	1	1	1	1	0.0867918	1	1	-0.0246069
FZD1	1	1	1	0.229014	0.30184	0.82867	1	-0.0338597
FZD10	1	1	1	0.112934	0.0750785	1	0.904579	-0.0134577
FZD3	1	1	1	0.298251	0.208085	1	0.0745136	0.200944
FZD6	1	1	1	0.932858	0.083025	1	1	0.0480324
FZD7	1	1	0.948948	1	-0.0908842	1	0.282064	0.0933463
FZD8	1	1	1	1	0.0461635	1	1	0.0125607
G0S2	1	1	0.817871	1	0.0394318	1	1	0.009692
G6PD	1	1	1	0.0606559	0.311549	1	0.496132	0.0390693
GAB1	1	1	0.411029	1	0.01212	0.737017	1	-0.0876624
GABARAPL2	1	1	0.313826	1	-0.0917338	1	0.965753	0.0429237
GADD45A	1	1	1	1	0.119891	1	0.660219	-0.0106083
GADD45B	1	1	0.982845	0.427937	0.140435	1	0.579661	-0.0423613
GADD45G	1	1	1	0.82765	0.205835	1	0.0140351	0.230108
GADD45GIP1	1	1	1	0.706667	0.21996	1	0.527201	0.074972
GAL3ST1	1	1	1	0.358932	0.254914	1	1	-0.0184123
GALNS	1	1	0.369698	1	-0.126572	1	1	0.053704
GALNT10	1	1	0.00528947	1	0.180952	1	1	-0.00729735
GALNT4	1	1	0.24267	0.683434	-0.160697	1	0.0579468	0.089806
GALNT5	1	1	0.905541	1	-0.0494225	1	1	0.0216506
GALNT6	1	1	0.0609367	1	0.081031	1	0.966158	0.0758307
GALNTL5	1	1	1	1	0.112082	0.824384	1	-0.0493967
GALNTL6	1	1	1	0.82765	0.118602	1	0.2158	0.134777
GALT	1	1	1	1	-0.031893	0.161925	1	-0.100783
GAMT	1	1	1	1	-0.10316	1	0.669383	-0.0173837
GANAB	1	1	0.976444	0.707118	0.18989	1	1	-0.0809297
GARNL3	1	1	1	0.96483	0.141154	1	0.0242346	0.165785
GAS1	1	1	0.832452	0.836871	0.126685	1	0.689649	0.11462
GAS2	1	1	1	0.14311	0.048729	1	0.709319	0.093298
GAS2L1	1	1	1	0.832044	0.127904	1	0.0843945	0.209733
GAS2L3	1	1	0.305643	1	-0.11661	1	1	-0.0421193
GAS6	1	1	0.0841697	1	-0.286905	1	1	0.0163857
GAS7	1	1	1	1	-0.0804263	1	0.0116313	0.20517
GAST	1	1	1	1	0.2124	1	0.187264	0.0978477
GATA3	1	1	0.87774	1	-0.0444317	1	1	0.0574203
GBA3	1	1	1	1	0.0325605	1	0.881893	0.0677113
GBE1	1	1	0.702307	1	-0.0349338	1	1	0.0576473
GBGT1	1	1	1	0.865057	0.123158	1	0.996998	0.101451
GCLC	1	1	1	0.143854	0.320779	1	0.116101	0.188846
GCLM	1	1	1	0.785018	0.218955	1	1	-0.024178
GCNT1	1	1	1	0.641898	0.19818	1	1	0.096864
GCNT4	1	1	0.57244	1	-0.071831	1	1	0.0159823
GDA	1	1	1	1	-0.014262	1	0.535088	0.129121
GDF1	1	1	1	1	0.0840185	1	1	-0.00373933
GDF15	1	1	1	0.842603	0.108787	1	1	0.0313937
GDF6	1	1	1	0.254848	0.189202	1	0.78673	0.0964871
GFAP	1	1	1	0.314291	0.157077	0.914067	1	-0.0648487
GFI1	1.91813e-06	1	0.905541	1.30403e-08	0.425922	1	1	-0.0737907
GFI1B	1	1	1	0.278461	0.303325	0.853152	1	-0.132847
GFOD1	1	1	1	1	0.0201245	1	0.955447	-0.00449803
GFRA1	1	1	1	1	0.129939	1	1	0.0651887
GFRAL	1	1	1	0.730996	0.0547515	1	0.464506	0.065789
GGT1	1	1	1	1	0.106065	1	1	0.00294033
GH1	1	1	0.0572329	1	-0.124246	0.652163	1	-0.163301
GH2	1	1	1	1	-0.00371425	1	1	-0.0543697
GHR	1	1	1	1	-0.0771275	0.298449	1	-0.172487
GHRH	1	1	1	0.835543	0.0503147	1	1	-0.0983627
GIGYF1	1	1	1	1	0.0129771	1	1	0.059808
GINS1	1	1	0.569661	0.165696	0.279692	1	1	0.0304223
GINS2	1	1	1	0.712794	0.071281	1	0.774953	0.139133
GINS4	1	1	1	0.619041	0.107064	1	1	0.039639
GJA1	1	1	1	0.768431	0.183944	1	0.854624	0.002372
GLCCI1	1	1	1	1	-0.151609	1	1	0.018435
GLG1	1	1	1	0.960944	0.0626215	1	0.853515	0.146707
GLI1	1	1	1	0.493102	0.0214655	1	0.0593834	0.18377
GLI3	1	1	0.0841697	1	-0.234694	0.808554	1	-0.117884
GLO1	1	1	1	0.683434	0.21583	1	0.853515	0.0459147
GLRX3	1	1	1	0.0606559	-0.00853975	1	1	0.0742359
GLT1D1	1	1	1	0.249305	0.20067	1	0.845134	0.0507363
GLTSCR1	1	1	0.173577	0.505481	0.0054825	0.453594	1	-0.0721567
GML	1	1	1	1	-0.0297175	1	0.689649	0.105833
GMNN	1	1	1	0.337543	0.273392	1	1	0.004505
GMPR2	1	1	1	0.56828	0.104463	1	1	-0.00484627
GMPS	1	1	0.75252	1	-0.128891	1	1	0.0237323
GNA12	1	1	0.65438	1	-0.0687575	1	1	0.0422843
GNAI1	1	1	1	1	0.039619	1	0.67791	0.13972
GNAS	1	1	1	0.102283	0.349094	1	1	-0.019963
GNB2	1	1	0.445384	1	-0.12585	1	1	0.0514137
GNB5	1	1	1	1	0.042912	1	1	0.0280277
GNG10	1	1	0.779943	1	-0.0900897	1	0.772995	0.062394
GNG11	1	1	0.982845	1	-0.127322	1	1	-0.03531
GNG3	1	1	1	1	0.148207	1	0.573071	0.0430917
GNG7	1	1	0.922466	0.206856	0.0337988	1	0.615446	0.103742
GNG8	1	1	1	1	-0.0076425	1	1	0.0103827
GNL1	1	1	0.0218367	1	-0.190025	0.67291	1	-0.0958303
GNPDA2	1	1	1	1	0.0249023	1	1	-0.00750633
GNRH1	1	1	1	0.873993	0.0691423	1	1	0.092988
GNRH2	1	1	1	1	-0.00783475	0.166379	1	-0.030369
GOLGA5	1	1	0.955385	1	0.0131275	1	0.778905	0.000273333
GOPC	1	1	0.941115	1	-0.0964705	1	1	-0.00151193
GPC3	1	1	1	0.146877	0.112851	1	0.112959	0.16126
GPHN	1	1	1	1	0.12736	1	0.778905	0.0965973
GPI	1	1	1	1	-0.134962	0.324263	1	0.02929
GPLD1	1	1	1	1	-0.0686655	1	0.280825	0.0139512
GPR112	1	1	1	0.989124	-0.113888	1	0.40284	0.126863
GPR132	1	1	0.664721	1	-0.145576	1	1	-0.088609
GPR158	1	1	1	0.850159	0.0582145	1	1	0.0563383
GPRASP1	1	1	1	1	0.002527	1	1	0.0141819
GPS1	1	1	1	0.800889	0.0385957	1	0.68378	0.0183982
GPS2	1	1	1	0.612578	0.10627	1	0.237529	0.0827783
GPT	1	1	0.9025	0.944799	0.0826731	1	0.920756	0.0921581
GPX4	1	1	1	1	0.038969	1	0.78673	-0.077684
GRB10	0.000464212	1	0.895242	0.00668983	0.258565	1	0.0042124	0.150309
GRB2	1	1	1	1	0.09743	1	0.88882	0.0615141
GREM2	1	1	0.769128	1	0.0031875	0.623041	1	-0.142001
GRHPR	1	1	0.287861	1	-0.168426	1	0.471207	0.095637
GRIA4	1	1	0.922466	1	-0.195532	1	1	-0.0825243
GRIK1	1	1	1	1	-0.083534	1	1	-0.0523077
GRIN2A	1	1	1	0.343405	0.115232	1	1	0.0255602
GRM1	1	1	0.905541	1	-0.174319	1	0.18986	0.115029
GRM3	1	1	0.868012	1	-0.112845	0.65067	1	-0.167413
GRM5	1	1	1	1	-0.142413	1	0.965753	0.0928613
GRP	1	1	1	1	0.02471	1	0.629674	0.079479
GSE1	1	1	0.982845	1	0.149231	1	1	-0.0249224
GSN	1	1	1	1	-0.0301235	1	1	0.0496877
GSPT1	1	1	1	0.619041	0.148381	1	0.50443	0.165929
GSPT2	0.498274	1	1	0.00118221	0.3896	1	1	-0.103241
GSTA1	1	1	1	0.358932	0.177046	1	1	-0.0244773
GSTM1	1	1	1	0.427991	0.225058	1	1	0.024485
GSTM2	0.138712	1	1	0.357227	0.0587543	1	0.00617278	0.185173
GSTM3	1	1	1	1	0.183708	1	0.972398	0.046132
GSTM5	1	1	1	0.944799	0.0995475	1	1	-0.106736
GSTP1	1	1	0.378398	1	-0.020409	1	1	0.10225
GSTT1	1	1	0.890794	1	-0.18012	1	1	-0.0616793
GSTZ1	1	1	0.945478	1	0.0315595	0.778574	1	-0.043366
GTF2B	1	1	0.656028	1	-0.056026	0.384929	1	-0.0581201
GTF2H1	1	1	1	1	0.086632	1	1	-0.00672557
GTF2H2C	1	1	1	1	0.102052	0.107618	1	-0.0137727
GTF2H3	1	1	0.542557	1	0.0770518	0.99657	0.407225	0.0720907
GTF2H4	1	1	1	1	-0.098569	1	1	0.0273361
GTF2H5	1	1	1	0.82765	0.115101	1	1	-0.0537923
GTPBP4	1	1	1	0.0209222	0.369174	0.57985	1	-0.146533
GTSE1	1	1	1	0.383828	0.0557783	1	1	-0.0404107
GUCY1A2	1	1	1	0.95508	0.123356	1	0.0591168	0.0451213
GUCY1A3	1	1	1	0.778209	0.102226	0.0775518	1	-0.123135
GUCY1B3	1	1	0.931996	1	-0.0789143	1	1	0.0321253
H2AFX	1	1	0.433543	1	-0.112397	1	1	-0.124778
H2AFY	1	1	1	0.666583	0.146725	1	1	-0.0662927
H3F3A	1	1	1	0.384213	0.159368	1	1	0.039455
H3F3B	1	1	0.992749	1	0.05144	1	1	-0.0284863
H3F3C	1	1	0.408925	1	-0.179715	1	1	-0.0422837
HADHB	1	1	0.286287	1	-0.156518	1	1	-0.034889
HAGHL	1	1	0.113335	1	-0.243764	0.136007	1	-0.154527
HAPLN1	1	1	1	0.667213	0.120283	1	0.160021	0.175107
HAS3	1	1	0.31388	1	-0.157012	1	1	0.019953
HAUS1	1	1	1	1	0.0225247	1	0.599654	0.0482372
HAUS2	1	1	0.44386	1	-0.039785	1	0.877502	-0.00486742
HAUS5	1	1	1	0.944799	0.087581	1	1	-0.116407
HBA2	1	1	0.329642	0.417736	0.141211	1	0.030876	0.128104
HBP1	1	1	0.756071	1	0.0848886	1	1	-0.0170985
HCFC1	1	1	1	0.147105	0.257232	1	1	0.0151357
HDAC1	1	1	1	0.954338	0.159636	1	1	-0.0570877
HDAC10	1	1	1	1	0.0375552	1	1	-0.002621
HDAC2	1	1	1	1	0.016895	0.457659	1	-0.130276
HDAC3	1	1	1	1	-0.0721853	1	0.505498	0.169564
HDAC5	1	1	0.0436616	0.667213	-0.0938482	1	1	-0.0204855
HDAC6	1	1	1	1	-0.0622362	1	1	0.0734723
HDAC8	1	1	1	0.539717	-0.0750765	1	1	0.00165867
HDAC9	1	1	0.176951	1	-0.169517	0.623796	1	-0.00693133
HEATR2	1	1	1	1	0.0790077	1	1	-0.067195
HECW1	1	1	1	1	-0.0458903	1	0.923576	0.00275433
HELLS	1	1	1	0.0606559	0.341205	1	1	-0.0296158
HEPACAM	1	1	1	0.800149	0.096725	1	1	-0.0123836
HEPH	1	1	1	1	0.073622	0.735453	1	-0.13142
HERC2	1	1	1	0.973777	0.0509993	0.0680856	1	-0.223993
HGF	0.0295826	1	1	8.91636e-05	0.546772	1	1	-0.063637
HIRA	1	1	0.552549	1	-0.0227007	1	1	0.066888
HIST1H4I	1	1	0.993805	0.334787	0.186431	1	0.137745	0.185967
HLA-DQA1	1	1	1	1	0.074355	1	1	-0.00735667
HLA-DRA	1	1	1	1	-0.005773	1	1	-0.02109
HLA-F	1	1	0.75252	1	-0.0234508	0.601535	0.85127	0.00117633
HLA-G	1	1	1	1	0.0136747	1	1	-0.114298
HLF	1	1	1	1	-0.059575	1	0.923576	0.00551
HMBS	1	1	0.621791	1	0.07363	0.555867	1	-0.0786093
HMG20B	1	1	1	0.727836	0.140961	0.854339	1	-0.0570423
HMGA1	1	1	1	0.411291	0.196502	1	1	0.0157593
HMGA2	1	1	1	0.612578	0.131982	1	1	-0.0118737
HMGB2	1	1	1	0.0606559	0.132239	1	0.2158	0.107227
HMOX1	1	1	1	0.778209	0.137491	1	1	-0.0229443
HN1	1	1	1	1	-0.0151413	0.107567	1	-0.099414
HNF1A	1	1	0.715934	1	-0.137443	0.76203	1	-0.0731367
HNF4A	4.41415e-07	1	1	4.91765e-09	0.762565	1	0.941223	-0.029835
HNRNPA0	1	1	1	0.0308812	0.397045	1	0.965753	0.0791667
HNRNPA2B1	1	1	0.101598	0.364119	0.152684	1	1	-0.0988833
HNRNPA3	1	1	0.948948	1	-0.132483	1	1	-0.0531603
HOMER3	1	1	0.815325	1	-0.140639	1	1	-0.109485
HOOK1	1	1	0.899775	0.0605047	0.103811	0.651928	1	-0.105744
HOXA11	0.0603313	1	0.863537	1	-0.109203	1	0.000212397	0.114463
HOXA13	0.265135	1	1	0.00118221	0.143146	0.902615	1	-0.0955365
HOXA9	1	1	0.882113	0.962496	-0.0759298	1	0.805858	0.0321084
HOXC11	1	1	0.351854	0.526835	-0.133422	1	0.403182	0.137814
HOXC13	1	1	0.0327866	0.0185967	0.25725	0.226082	1	-0.24399
HOXD11	1	1	1	1	-0.0211185	1	1	-0.00482467
HOXD13	0.159381	1	1	0.000966831	0.454835	1	1	0.000456343
HPCA	1	1	1	1	0.025267	1	1	-0.0126597
HPCAL4	1	1	1	1	0.171967	1	0.351133	0.146748
HPGD	1	1	1	0.520771	0.204668	0.460205	1	-0.076398
HPSE	1	1	1	1	0.0289975	0.595147	1	-0.022297
HPSE2	1	1	0.108003	1	-0.148011	1	0.840355	-0.0134907
HRAS	1	1	0.508048	1	-0.0476896	1	1	0.0747613
HRASLS	1	1	1	0.328131	0.218103	1	0.923576	0.0668527
HRK	1	1	0.057565	1	-0.173038	0.235987	1	-0.140096
HRNR	1	1	1	1	-0.0237881	1	0.215284	0.150848
HS3ST5	1	1	1	0.521916	0.162328	1	1	-0.00499593
HS6ST1	1	1	0.905541	1	-0.0456198	1	0.946119	0.0566625
HS6ST3	1	1	0.890794	1	-0.076226	1	0.581288	0.105412
HSD11B1	1	1	1	1	0.11084	0.131736	1	-0.14578
HSD17B1	1	1	1	1	-0.0688277	1	0.978439	-0.0271283
HSD17B2	1	1	1	0.707118	0.0570883	1	1	0.0673467
HSD17B3	1	1	1	1	0.148168	1	0.663319	0.060987
HSD17B4	1	1	1	1	0.060752	1	0.239636	0.129867
HSD3B1	1	1	1	0.960598	0.016115	1	1	0.0223117
HSD3B2	1	1	1	1	0.0670343	1	1	-0.067662
HTATSF1	1	1	0.905541	0.707118	-0.197979	1	1	-0.081923
HUS1	1	1	1	0.930697	0.122639	1	1	0.012656
HUS1B	1	1	1	1	0.0054861	1	1	0.0748917
HUWE1	1	1	1	0.74002	0.178154	1	1	0.0914963
HYI	1	1	1	1	0.0637905	1	1	-0.0283329
ICAM1	0.0111388	1	0.951669	0.774121	0.212952	1	0.000185866	0.364453
ICAM3	1	1	0.861774	1	0.00769939	1	1	0.0038
ICAM5	1	1	1	1	-0.133878	1	0.0728509	0.156337
ID2	1	1	0.864202	1	-0.136445	0.835974	1	-0.0626813
ID4	1	1	0.237732	1	-0.212548	1	0.444059	0.101496
IDH1	1	1	1	1	-0.131908	1	1	0.03476
IDH2	1	1	1	1	0.0476035	1	1	-0.018554
IDI2	1	1	0.100415	0.700148	-0.135582	1	0.132016	0.142788
IDO1	1	1	0.445384	1	-0.192746	0.168909	0.981787	-0.089596
IDO2	1	1	1	0.842603	0.125142	0.674894	0.405092	-0.0465415
IDUA	1	1	1	1	-0.0698958	1	1	-0.113385
IER3	1	1	0.993805	1	-0.0473375	1	0.890231	0.112702
IFI16	0.00378731	1	0.126278	1.84806e-05	-0.0667323	0.551981	1	-0.203402
IFI6	1	1	0.922142	1	-0.051148	1	1	-0.0188352
IFNA2	1	1	0.108588	1	-0.148813	1	0.965753	0.0810613
IFNAR1	1	1	1	1	-0.051999	0.947719	1	0.022655
IFNW1	1	1	1	0.741755	0.139765	0.96442	0.0169205	0.0059858
IFT43	1	1	1	1	-0.124311	1	1	0.0249737
IFT57	1	1	1	1	0.165546	1	0.965753	0.070057
IGF1	1	1	1	0.585768	-0.144964	1	0.496132	0.107115
IGF2	1	1	0.637049	1	-0.109789	1	1	-0.0732963
IGF2BP1	1	1	0.00652302	0.865057	-0.249268	1	1	0.032158
IGF2R	1	1	1	0.99061	0.155705	1	1	-0.0571387
IGFALS	1	1	1	0.842603	-0.0255536	1	0.465673	0.179347
IGFBP1	1	1	1	0.388143	0.022335	1	0.88882	0.0576727
IGFBP2	1	1	0.557702	1	-0.122194	1	1	0.024666
IGFBP3	1	1	0.0561517	1	-0.143415	1	1	-0.000210667
IGFBP5	1	1	1	1	0.0361568	1	0.965753	0.070161
IGFBP6	0.0969161	1	1	0.553419	0.193406	1	0.00234782	0.219323
IGSF22	1	1	1	1	0.0560823	1	1	0.0335361
IKZF1	1	1	0.979963	0.96483	0.0896026	1	0.948845	-0.0210927
IKZF3	0.709074	1	0.98766	0.450736	0.0370875	1	0.0173994	0.21414
IL10	1	1	0.44249	1	-0.141413	1	0.77336	0.0359986
IL10RB	1	1	1	1	-0.176847	1	0.651956	0.0313003
IL12A	1	1	0.297722	1	-0.083872	0.914067	1	-0.100241
IL12B	1	1	0.102221	1	-0.175121	1	1	-0.0418199
IL13	0.102326	1	0.886038	0.164429	-0.0805748	1	0.0140351	0.104789
IL13RA2	1	1	0.993805	1	0.024138	1	1	-0.0633179
IL15	1	1	0.00528947	1	-0.509775	0.90369	1	-0.163639
IL17A	1	1	1	1	0.129953	0.472492	0.89648	0.0548497
IL17B	1	1	1	1	0.156053	1	1	0.0548139
IL17D	1	1	1	0.728806	0.130026	0.786372	1	-0.0825577
IL18	1	1	1	1	0.0584999	1	1	0.0295467
IL19	1	1	1	1	-0.0117252	1	0.478754	0.0809673
IL1A	1	1	1	1	0.130037	1	0.173005	0.0548283
IL1B	1	1	1	0.74002	0.102634	1	0.238514	0.19283
IL1R1	1	1	0.0847144	0.270841	-0.281152	1	1	-0.117401
IL1RAPL1	1	1	1	0.40584	0.10153	0.569156	1	-0.051428
IL1RN	1	1	0.967924	1	-0.0970468	1	1	0.055416
IL2	1	1	0.922968	1	-0.00599775	1	0.352185	0.102408
IL21R	1	1	0.492161	1	-0.0897722	0.207728	1	-0.1502
IL24	1	1	1	0.29939	0.124268	1	1	0.000643
IL2RA	1	1	1	1	0.07479	1	1	-0.006213
IL3	1	1	0.905541	0.556199	-0.0919762	0.198139	1	-0.138251
IL31RA	1	1	1	1	-0.037389	1	1	0.0064297
IL4	1	1	1	1	-0.100871	1	0.853515	0.086652
IL6	1	1	1	0.706667	0.0152272	1	1	-0.0996273
IL6ST	1	1	1	1	0.0508789	1	0.682993	0.0207743
IL7R	1	1	1	0.417736	0.255737	1	0.953652	0.0175173
IL8	1	1	1	1	0.163625	0.508757	1	-0.0561733
IMPA2	1	1	1	1	0.0542895	1	1	-0.027673
IMPDH1	1	1	0.142127	1	-0.0029649	1	1	0.057208
IMPDH2	1	1	1	1	-0.050694	0.1541	1	-0.16354
INCENP	1	1	1	1	-0.0473818	1	1	0.0207117
INF2	1	1	1	0.691276	0.183395	1	1	0.00248607
ING1	1	1	1	1	0.0193973	1	0.515516	0.0355887
ING4	1	1	1	1	-0.0392365	1	1	-0.0267654
ING5	1	1	1	1	0.107955	0.416252	0.918109	0.009191
INHA	1	1	1	1	-0.0528055	1	1	-0.0938103
INHBA	1	1	1	0.313104	0.15695	0.656217	1	-0.153157
INHBB	0.11097	1	1	0.881884	0.0201725	1	0.00106235	0.187093
INHBE	1	1	0.975576	1	-0.000777475	1	1	0.0682233
INMT	1	1	0.849972	1	0.00890575	1	1	-0.032196
INPP4A	1	1	1	1	-0.0742837	1	1	0.035489
INSC	1	1	0.804403	1	-0.08982	1	1	0.0212857
INSL3	1	1	1	0.451049	0.0585898	1	0.285601	0.180546
INTS1	1	1	1	1	0.0680654	1	1	-0.0722437
IPMK	1	1	0.855084	1	-0.14806	1	1	0.066505
IPO11	1	1	1	1	0.0861825	1	0.948845	0.0606827
IPO5	1	1	0.832614	1	-0.03055	1	1	-0.0982303
IPPK	1	1	0.971883	0.993975	0.070469	0.0663124	0.094612	-0.103702
IQGAP1	1	1	1	0.497817	-0.034887	1	1	0.016643
IREB2	1	1	1	1	0.0532857	1	0.854624	0.125256
IRF2BPL	1	1	1	1	0.133537	0.401382	1	-0.110734
IRS1	1	1	0.86754	0.930697	-0.124565	0.289969	1	-0.0796317
IRS2	1	1	0.156324	1	-0.161276	1	0.460259	0.131983
ITGA5	1	1	1	0.807763	0.129942	1	1	0.000227667
ITGA8	1	1	0.888557	1	-0.0455225	1	0.0741347	0.0700943
ITGAV	0.0378004	1	0.129273	1	-0.0819275	1	0.000226411	0.199603
ITGB1	1	1	1	1	0.0779093	1	1	-0.0818013
ITGB1BP1	1	1	1	1	0.0821188	1	1	0.0301355
ITGB2	1	1	0.363039	1	-0.164567	1	1	-0.111691
ITGB3	1	1	1	1	-0.186652	1	1	-0.120012
ITGB3BP	1	1	1	1	-0.056573	1	1	0.0439575
ITGB5	1	1	1	0.683434	0.097674	1	0.407225	0.113468
ITIH6	1	1	0.52654	1	-0.285545	1	1	-0.001392
ITM2A	1	1	1	0.420749	0.116486	1	1	-0.085842
ITPR1	1	1	1	1	0.0891835	1	1	0.057774
ITPR2	1	1	1	0.314291	0.210023	1	0.349689	0.0896119
IVD	0.683795	1	1	0.358932	0.113946	1	0.0236435	0.20739
JAG2	1	1	1	1	-0.039516	1	1	-0.015922
JAZF1	0.00497687	1	1	0.0371146	0.418795	1	0.00573491	0.23886
JKAMP	1	1	1	1	0.026674	1	0.360332	0.0711959
JMJD7	1	1	0.472922	1	0.0283373	1	1	-0.0329607
JMY	1	1	1	0.976702	0.161257	1	1	0.0495697
JPH3	1	1	1	1	0.000170925	1	1	0.0341367
JUN	6.65306e-11	1	1	1.64198e-11	0.874883	1	0.317052	0.165429
JUNB	1e-14	1	1	1.06037e-10	0.92688	1	0.000185866	0.206719
JUND	0.0757091	1	1	0.000549678	0.393332	0.770554	0.968203	-0.166977
JUP	1	1	0.924121	0.520436	0.19612	0.388695	1	-0.139019
KANK1	1	1	1	0.491061	0.102607	1	1	0.0251493
KAT2B	1	1	0.86701	1	0.043268	1	0.910037	-0.0324559
KAT6A	1	1	0.418018	1	0.0139695	1	0.697092	0.0618
KAT6B	1	1	1	0.443477	0.11447	1	0.774953	0.0880017
KAT7	1	1	0.699033	1	-0.147362	1	1	0.026468
KATNA1	1	1	1	1	0.0457022	1	0.0322821	0.173113
KATNB1	0.0731377	1	0.442603	0.977669	-0.094053	1	0.000581733	0.322213
KCNB1	1	1	0.755059	1	-0.0673403	0.0547098	1	-0.109244
KCNIP1	1	1	1	0.529917	0.228751	0.551981	1	-0.15412
KCTD11	1	1	0.735145	1	-0.0214145	1	1	0.0435236
KDELR2	1	1	0.453524	1	-0.247642	1	0.452917	0.112752
KDM1A	1	1	1	1	-0.018017	1	0.893545	-0.0453421
KDM4B	1	1	1	1	0.0310445	1	1	-0.0628463
KDM5B	1	1	1	0.162816	0.305207	1	0.0847711	0.217963
KDM6B	1	1	1	0.742482	0.177739	0.0173929	1	-0.134552
KDSR	1	1	0.987841	1	0.14355	0.943005	1	0.0236887
KEAP1	1	1	0.0559852	1	-0.0618667	1	1	0.047082
KIAA0226L	1	1	1	0.0811214	0.106826	1	1	0.0226637
KIAA0368	4.31318e-06	1	1	1.80718e-08	0.632255	1	1	-0.0652417
KIAA0513	1	1	1	1	0.0296653	1	1	-0.036298
KIAA0556	1	1	0.72021	1	-0.00315696	1	0.893545	0.101992
KIAA0586	1	1	1	1	0.054055	0.107618	1	-0.0993577
KIAA0930	1	1	1	0.364119	0.159532	1	0.450647	0.0758697
KIAA1009	1	1	0.755059	0.906015	0.110167	1	0.239636	0.120849
KIAA1210	1	1	1	0.705137	0.120442	1	0.965753	0.016313
KIAA1598	1	1	1	1	-0.112183	1	1	-0.0854268
KIAA1737	1	1	1	1	0.0484188	1	0.944853	0.027683
KIAA2022	1	1	1	1	0.00564825	1	1	-0.065321
KIF11	1	1	0.145465	1	-0.135871	0.189384	1	-0.169429
KIF15	1	1	1	0.521152	0.27337	0.555867	0.916943	0.060095
KIF18A	1	1	0.662314	0.717148	0.212533	1	0.888903	0.0526423
KIF20B	1	1	1	0.733656	0.208803	1	1	0.00780767
KIF23	1	1	1	0.741755	0.0859017	1	0.565697	0.0453833
KIF2A	1	1	1	0.998414	0.13527	1	0.14665	0.185827
KIF2B	1	1	1	1	-0.0852715	1	1	0.0411737
KIFC1	1	1	1	0.221032	0.102971	1	1	-0.0541118
KIN	1	1	1	0.328131	0.0286226	1	0.769534	-0.0445389
KITLG	1	1	0.9025	1	-0.133831	1	0.881958	0.0846087
KL	1	1	1	1	0.0826397	1	0.962226	0.055175
KLF4	2.59898e-08	1	1	7.39686e-09	0.427475	1	0.146809	0.113097
KLF6	1	1	1	0.286687	0.322198	1	1	-0.0328589
KLHDC8A	1	1	0.949616	1	-0.106442	1	0.692512	0.126413
KLK10	0.00160973	1	1	0.92822	0.0469979	1	2.15478e-05	0.255907
KLK3	1	1	0.75252	1	-0.181073	1	1	0.0105733
KLK7	1	1	1	1	-0.039848	1	1	-0.0872113
KNDC1	1	1	1	1	0.0968892	1	1	-0.0146057
KNG1	1	1	1	1	0.0996482	1	1	-0.0108143
KNSTRN	1	1	0.22712	1	-0.106818	0.737017	0.805469	0.00306047
KNTC1	1	1	1	0.82765	0.184702	1	0.574464	0.122738
KPNA2	1	1	0.905541	1	0.041527	0.601535	1	-0.0835627
KPNA5	1	1	0.445384	1	-0.197537	1	1	-0.0187853
KPNA6	1	1	0.982845	1	-0.217581	0.0889214	1	-0.133502
KRAS	1	1	0.662314	1	0.0447417	1	1	-0.0380937
KRIT1	1	1	0.922466	0.612578	0.106951	1	1	0.0237833
KRT18	1	1	1	0.465107	0.158233	1	0.96271	0.0649217
KTN1	1	1	1	0.927718	0.101862	1	0.196061	0.12343
L1CAM	1	1	1	0.136093	0.198326	0.570164	1	-0.127149
L3HYPDH	1	1	0.317133	0.800889	-0.165673	0.198139	1	-0.317287
L3MBTL4	1	1	0.948948	1	-0.0716538	1	1	0.008502
LAMA1	1	1	1	0.700148	0.186733	1	0.256307	0.114983
LAMA2	1	1	1	0.345807	0.241615	1	0.159313	0.217297
LAMA3	1	1	1	1	0.064743	1	1	-0.0443271
LAMA4	1	1	0.75252	1	-0.198843	1	0.160021	0.095982
LAMA5	1	1	0.982845	1	-0.146803	1	0.697092	0.0729963
LAMB1	1	1	0.0836509	0.191228	0.0147975	1	1	-0.0565088
LAMB3	1	1	1	0.439841	0.0746538	1	0.155641	0.118551
LAMB4	1	1	1	1	0.0792237	1	0.0655002	0.12138
LAMC1	1	1	0.879617	1	-0.0323283	1	0.875655	0.0402323
LAMC3	1	1	1	1	0.185603	0.830996	1	-0.0487877
LAMP1	1	1	1	1	-0.0919873	0.741386	1	0.00267867
LAMTOR4	1	1	1	0.641089	0.0211892	1	0.311358	0.098323
LAMTOR5	1	1	0.122886	1	-0.26939	1	0.474575	0.13061
LANCL2	1	1	1	0.612578	0.194832	0.914067	0.962226	-0.092726
LASP1	1	1	1	1	-0.088032	1	0.146802	0.182711
LCP1	1	1	1	1	0.00183325	0.652163	1	-0.0422587
LDHA	1	1	1	0.774121	0.001334	0.488443	1	-0.123007
LDHB	1	1	1	0.727836	-0.0063985	1	1	-0.0517847
LDLR	1	1	0.948948	1	-0.150098	0.739273	1	-0.0144073
LDOC1L	1	1	1	1	0.0764535	1	1	0.0547707
LEF1	1	1	0.993805	1	-0.145273	1	1	-0.044105
LENG1	1	1	1	0.143854	0.0554912	1	1	0.0259035
LFNG	1	1	1	0.313104	0.116455	1	1	0.0468713
LGALS1	1	1	1	1	0.0352725	1	0.91003	0.0052186
LGALS3	1	1	1	0.602262	0.285517	1	0.953406	0.074653
LGALS3BP	1	1	0.680009	0.82765	-0.023349	0.296288	1	-0.0778783
LGI1	1	1	1	0.670634	0.106917	0.721449	1	-0.0900233
LHFP	1	1	1	1	-0.0982808	1	1	-0.0902973
LIF	1	1	1	1	-0.0801282	1	1	-0.0181173
LIFR	3.2363e-13	1	1	1.06037e-10	0.954388	1	0.00150177	0.151691
LIG1	1	1	1	1	-0.065696	1	1	-0.00494343
LIG3	1	1	1	0.79717	0.0258315	1	1	0.0162625
LIG4	1	1	0.1429	1	-0.14661	1	1	0.0110443
LIMS1	1	1	0.113463	1	-0.0369493	1	1	-0.0057433
LIN37	1	1	1	1	0.0797387	1	1	0.00124801
LIN52	1	1	1	0.976702	0.250727	1	1	0.0703893
LIN9	1	1	0.36211	0.496181	-0.165158	1	0.233854	0.133367
LINGO2	1	1	1	1	-0.0657838	1	0.180527	0.0758897
LLGL2	1	1	1	1	0.0769525	1	1	-0.0621923
LMLN	1	1	0.0230621	1	-0.244565	1	0.562072	0.0934837
LMNB1	1	1	1	0.998414	0.115442	1	1	-0.0525297
LMNB2	1	1	0.861774	1	0.0664898	0.737017	1	-0.0902103
LMO1	1	1	1	0.333211	0.180358	1	1	0.013781
LMO2	1	1	0.0675632	1	-0.242418	1	0.034363	0.156893
LMO7	1	1	1	0.328131	0.268428	1	1	-0.133594
LMX1A	1	1	0.0391173	1	-0.283306	0.745435	1	-0.116276
LNX2	1	1	0.176951	1	-0.0340866	1	0.565697	-0.0212433
LOC100653515	1	1	0.8206	1	0.046786	1	0.213507	0.114707
LOX	1	1	0.439645	0.986236	-0.220904	1	0.819187	0.030607
LOXL2	1	1	0.909691	0.832106	-0.0098175	1	1	0.0521413
LPAR1	0.307061	1	1	0.519702	0.289075	1	0.00621306	0.211547
LPHN3	1	1	1	0.363382	0.0878557	1	0.827363	-0.038509
LPO	1	1	1	1	0.039177	1	1	-0.0360937
LPP	1	1	1	1	0.143103	1	0.966158	0.0306915
LRBA	1	1	1	1	-0.100918	1	1	-0.0499283
LRGUK	1	1	1	1	-0.123165	1	0.88882	0.106546
LRP1B	1	1	1	1	-0.0834552	1	1	0.0443933
LRP2	1	1	0.753948	1	-0.121717	1	0.806375	0.0317213
LRP5	1	1	0.933095	0.605973	0.169971	1	0.51909	-0.0635197
LRP6	1	1	1	0.699171	0.26301	1	1	0.000186
LRPPRC	1	1	1	0.733593	0.110446	1	0.85127	0.0474267
LRRC16A	1	1	0.75252	1	0.0044405	1	0.918563	0.0238801
LRRC41	1	1	1	1	-0.0323255	1	0.213507	0.138633
LRRC7	1	1	1	1	0.0975195	1	1	0.0621743
LSM14A	1	1	0.409199	1	-0.090243	1	1	-0.0474953
LSM3	1	1	1	1	0.058194	1	1	-0.0100175
LTB	1	1	1	0.99061	-0.001396	1	0.0788516	0.124122
LTBP1	1	1	1	0.951352	0.158464	0.858709	1	-0.028258
LTBR	1	1	0.170645	1	-0.201963	1	1	0.0337027
LUM	1	1	1	1	0.161663	1	1	-0.0219077
LY6H	1	1	1	1	0.129277	1	1	-0.00166133
LY86	1	1	0.888557	1	-0.0367172	1	0.0452349	0.211537
LYL1	1	1	1	0.768431	0.0253547	1	0.618685	0.0983027
LYZL1	1	1	1	0.277572	0.0770762	0.529777	1	-0.0113133
LZTS1	1	1	1	0.751452	0.0625167	1	1	0.0537303
LZTS2	1	1	0.924121	1	0.0999287	1	1	-0.0395194
MAB21L1	1	1	1	1	-0.0733083	1	1	-0.0731087
MACF1	1	1	1	1	-0.0940325	1	1	0.0377738
MAD1L1	1	1	0.987841	0.797072	-0.0314782	1	1	0.043508
MAD2L1BP	1	1	1	1	-0.00922675	1	1	-0.026704
MAD2L2	1	1	1	0.67114	0.218191	1	0.0417694	0.122387
MADCAM1	0.443175	1	0.534649	0.14311	0.202872	1	0.0516807	0.112384
MAEA	1	1	1	1	0.0335087	1	0.718865	0.070885
MAF	1	1	0.019442	0.497771	-0.0787175	0.704093	0.994954	-0.069794
MAFB	1	1	0.0270214	1	-0.167468	0.30292	1	-0.202423
MAFK	1	1	0.681762	1	-0.13464	0.593417	1	-0.121834
MAGEA1	1	1	1	0.147105	0.374598	0.00888543	1	-0.162445
MAGEA2	1	1	1	0.728806	0.150394	1	1	-0.0722477
MAGEA2B	1	1	1	1	0.100415	0.0268185	1	-0.102362
MAGEA4	1	1	1	0.665255	0.109005	0.700183	1	-0.155763
MAGEA6	1	1	1	1	-0.167865	0.145012	1	-0.249073
MAGEB10	1	1	0.945478	1	-0.109669	1	1	-0.0293283
MAGEC2	1	1	1	1	0.136485	1	0.935828	0.068363
MAGEC3	1	1	1	0.733593	-0.0402225	0.14761	0.930626	-0.086607
MAGEE1	1	1	0.817871	1	0.131167	1	0.677052	0.0724442
MAGEH1	1	1	0.755059	1	-0.0186405	0.472492	1	-0.013992
MAGI1	1	1	1	0.274074	0.219751	0.0106908	1	-0.25022
MALT1	1	1	1	1	0.114161	1	0.724724	0.143008
MAML1	1	1	1	1	-0.00322825	1	1	0.000215333
MAML2	1	1	1	0.894143	0.00587095	1	0.864358	0.0301177
MAN2B2	0.0408632	1	1	0.282946	0.0537175	1	0.00324565	0.29747
MAOA	1	1	1	1	0.051583	0.282	0.862103	-0.013874
MAP1LC3A	1	1	1	1	0.08524	0.20306	1	-0.0892357
MAP2	1	1	0.637048	0.875592	0.0125416	1	0.904579	0.097953
MAP7D2	1	1	1	1	0.0920622	0.180109	1	-0.16114
MAP7D3	1	1	0.882204	1	-0.0476291	1	0.854624	0.0419507
MAP9	1	1	0.679473	1	-0.062105	1	1	-0.00815063
MAPRE2	1	1	0.917226	1	-0.0939375	1	1	-0.070642
MAPRE3	1	1	1	0.930697	0.143404	1	0.864358	-0.00255427
MARS	1	1	1	1	-0.0503912	1	1	0.012543
MARS2	1	1	1	0.497817	0.195021	1	0.2158	0.00964533
MAS1	1	1	0.8206	1	-0.114583	1	0.906522	0.079213
MATR3	1	1	0.577212	0.727355	0.0130942	0.0833891	1	-0.170807
MAU2	1	1	0.955207	0.619041	0.195038	1	0.930626	-0.0984567
MAX	1	1	1	0.619041	0.126501	1	0.2158	0.20898
MBD2	0.354085	1	1	0.0694361	0.382827	1	0.0788516	0.149357
MBD4	1	1	0.177228	1	-0.101615	0.521527	1	-0.0699393
MBP	1	1	0.129829	1	-0.0238093	1	1	0.031968
MCAT	1	1	0.397505	0.768431	-0.242723	1	1	0.0461703
MCC	1	1	1	1	-0.063096	1	1	0.116557
MCL1	1e-14	1	1	1.26389e-11	0.815767	1	3.73441e-10	0.45788
MCM2	1	1	0.755059	0.970162	-0.107934	1	1	0.0364667
MCM3	1	1	1	1	-0.0002915	1	0.811547	0.0165473
MCM3AP	1	1	1	0.0805113	0.197492	1	0.381274	0.073969
MCM4	1	1	1	0.626326	0.0909415	1	0.898731	0.004265
MCM5	1	1	1	0.99061	0.182168	1	1	-0.0339097
MCM6	1	1	1	1	-0.019617	1	0.778905	0.0489797
MCM7	1	1	0.957352	0.653908	-0.0570823	0.0514343	1	-0.164677
MCM8	1	1	0.176951	1	-0.111783	0.192478	1	-0.150463
MCPH1	1	1	0.922466	1	0.044865	1	0.845134	0.125921
MCTS1	1	1	1	1	-0.0305445	1	1	-0.0500538
MDC1	1	1	1	0.851103	0.0925616	1	0.149353	0.159954
MDH1	1	1	0.753948	0.868775	-0.0808097	0.551981	1	-0.163483
MDH2	1	1	1	1	0.112588	1	0.955574	0.089325
MDK	1	1	1	1	0.111793	1	0.0197631	0.0582167
MDM2	1	1	0.174181	1	-0.176805	1	0.0357058	0.133695
MDM4	1	1	1	1	-0.0343217	1	0.138232	0.186067
ME1	1	1	0.842493	1	-0.0305809	1	1	0.00219333
MECOM	1	1	0.330581	1	0.01845	1	0.996998	0.085773
MEF2C	1	1	0.987841	1	-0.094469	0.715245	1	-0.10714
MEN1	1	1	1	0.777716	0.175162	1	0.689649	0.0842623
MEOX2	1	1	1	0.835543	0.13527	1	0.0381516	0.201023
MEPCE	1	1	0.214565	1	-0.165526	1	1	0.0282583
METTL10	1	1	0.924121	1	-0.0459663	1	0.615962	0.0576987
METTL14	1	1	1	0.0475964	0.239483	1	0.918563	0.0796243
METTL7B	1	1	1	1	-0.142472	1	0.918614	0.0579288
MFN2	1	1	1	0.707118	0.0301322	1	1	-0.0205827
MFNG	1	1	1	0.715652	-0.0101703	1	0.938717	0.040052
MGA	1	1	0.861774	1	0.0507345	1	0.856777	0.107023
MGEA5	1	1	1	0.667213	0.192406	1	1	-0.0871637
MGMT	1	1	1	1	-0.08919	0.324263	0.980847	-0.162118
MICU3	1	1	1	0.807763	-0.058339	1	1	-0.0605507
MIF	1	1	0.0525062	0.667632	0.0362507	1	1	0.0171903
MIOX	1	1	1	1	0.0240806	1	1	-0.0426273
MKI67	1	1	1	1	0.0452933	0.652163	1	-0.130833
MKL1	1	1	1	0.873353	0.128004	1	0.778905	0.0489775
MLF1	1	1	1	1	0.0374507	0.273656	1	-0.064193
MLF1IP	1	1	0.523606	0.832044	-0.1793	1	1	-0.0133083
MLH1	1	1	0.0162202	1	-0.29589	1	1	-0.0717477
MLH3	1	1	0.890836	0.930697	0.0717575	1	1	0.0578374
MLLT1	1	1	1	0.543882	0.266876	1	0.136768	0.154007
MLLT10	1	1	1	0.497817	0.204476	1	0.213507	0.148973
MLLT11	1	1	0.637048	1	-0.0512177	1	1	-0.080666
MLLT3	0.0161077	1	1	5.40368e-05	0.550524	1	1	0.076633
MLLT6	0.000925859	1	1	0.00245502	0.385757	1	0.0186672	0.20232
MMP14	1	1	1	1	0.109761	1	0.186233	0.148701
MMP15	1	1	0.864202	1	-0.239662	1	1	0.0989337
MMP2	1	1	0.326985	1	-0.0873193	1	1	-0.065664
MMP9	1	1	0.130303	1	-0.0980545	0.655987	1	-0.085912
MMS19	1	1	0.888982	0.450736	0.120283	0.203184	1	-0.161879
MN1	1	1	1	0.836871	-0.0124332	0.10637	1	-0.0987887
MNAT1	1	1	1	1	0.0199205	0.107567	1	-0.128109
MNT	1	1	0.576603	0.927995	-0.00880325	1	0.882664	0.0336586
MNX1	1	1	1	0.0930127	0.20168	1	1	-0.0546123
MOAP1	1	1	1	1	0.0842415	1	1	-0.02612
MOB1A	1	1	1	1	-0.043239	0.914067	1	0.00622733
MOB1B	1	1	1	1	0.0845402	1	1	-0.117928
MOB2	1	1	0.872465	1	-0.10481	0.914777	1	-0.00842267
MOB3A	1	1	0.993805	1	0.00978303	1	0.965753	-0.0338333
MOB3B	1	1	0.384337	1	-0.123581	1	1	-0.0302317
MOB3C	1	1	1	1	-0.0474455	1	0.948845	-0.0381724
MOB4	1	1	0.203206	0.9204	-0.0427925	0.559732	1	-0.114661
MOG	1	1	0.0638	1	-0.210686	0.854339	1	-0.0598953
MOV10L1	1	1	1	0.836871	0.149141	1	0.853515	-0.001566
MPDZ	1	1	1	1	-0.0698638	0.995984	1	-0.0497867
MPG	1	1	0.919544	0.335885	0.155428	1	0.980847	0.00738867
MPHOSPH6	1	1	0.755059	1	0.111415	1	0.0593834	0.142497
MPHOSPH8	1	1	1	1	0.0207377	1	1	0.058665
MPHOSPH9	1	1	1	0.797248	0.127323	1	1	0.0056076
MPI	1	1	1	0.612578	0.178285	1	1	0.0866393
MPL	1	1	0.680009	1	-0.159638	1	1	-0.0536533
MPO	1	1	0.817871	1	-0.218453	1	0.856777	0.0548053
MPP5	1	1	1	1	-0.0489132	1	0.948845	0.078275
MRE11A	1	1	0.397505	1	-0.146022	1	1	-0.018358
MRPL41	1	1	0.968118	1	0.042707	1	0.615446	-0.00120933
MRPL46	1	1	1	1	-0.038255	1	1	-0.0521698
MRPS11	1	1	1	0.881884	0.274113	1	0.888903	0.145743
MRPS26	1	1	0.00512743	1	-0.0109277	1	1	-0.0207488
MRPS31	1	1	1	1	0.201788	1	0.697092	0.12857
MRPS35	1	1	1	1	-0.0114182	0.905399	1	-0.0077588
MRPS9	1	1	1	0.743577	0.0243105	0.914067	1	0.0272497
MSH2	1	1	1	1	0.0730897	0.431424	1	-0.0365326
MSH3	1	1	1	0.901991	0.156921	1	1	-0.0720603
MSH6	1	1	0.716755	1	-0.0951078	1	1	0.0379633
MSI1	1	1	1	0.0595835	0.20478	1	0.228164	0.167759
MSI2	1	1	0.975576	0.936923	0.0016925	0.0432839	1	-0.188151
MSLN	1	1	0.152951	1	-0.160431	1	1	0.0661887
MSN	1	1	1	0.193574	0.272697	1	1	0.0209582
MST1	1	1	1	1	-0.0540742	1	1	0.029953
MT1G	1	1	0.9025	1	-0.161706	1	1	0.0425745
MT1H	1	1	1	0.956011	0.070668	1	1	0.0484557
MT2A	1	1	0.75252	1	-0.0121585	1	1	-0.0631903
MTBP	1	1	0.72021	1	-0.200546	1	0.788213	0.0920023
MTCP1	1	1	0.0997356	1	-0.69986	1	1	0.159285
MTHFD1	1	1	1	1	0.0684753	1	1	-0.070838
MTHFR	1	1	0.0413591	1	-0.102222	1	1	-0.0425207
MTL5	1	1	1	0.816026	0.119451	1	0.873766	0.090855
MTSS1	1	1	0.575524	1	-0.132684	1	0.418198	0.07147
MTUS1	1	1	1	0.730996	-0.045468	1	1	-0.026565
MTUS2	1	1	0.71924	1	-0.102465	1	0.222992	0.123567
MUC1	1	1	0.917226	0.0728183	0.269267	1	0.951056	0.040982
MUC5AC	1	1	0.439645	1	-0.193666	0.521376	1	-0.0505987
MUM1	0.0011597	1	0.861774	0.686516	0.0939438	1	2.81766e-05	0.233577
MUM1L1	1	1	1	0.327855	0.14139	0.180109	1	-0.136153
MUS81	1	1	0.75252	1	-0.0865297	1	1	0.06577
MUTYH	1	1	0.334457	1	0.060764	0.943005	1	-0.061993
MX1	1	1	0.20262	1	-0.170797	1	1	-0.0575963
MX2	1	1	1	1	0.111315	0.416056	1	-0.006233
MXRA5	1	1	0.779943	0.87661	-0.0849982	0.530918	1	-0.0893207
MYB	1	1	1	0.450551	0.14726	1	0.255926	0.151528
MYBL1	1.60084e-07	1	1	1.12539e-09	0.66527	1	1	-0.039334
MYBL2	1	1	1	1	-0.00234275	1	1	-0.0301542
MYCBP2	1	1	0.015812	0.476517	0.0329202	1	0.0663405	0.115089
MYCL	1	1	0.993805	0.352692	-0.108802	1	0.923576	0.0084322
MYCN	1	1	0.275988	1	-0.175477	0.914067	1	-0.069063
MYD88	1	1	1	0.619041	0.110113	1	0.599654	-0.0105383
MYH11	2.38864e-05	1	1	1.29619e-07	0.761443	1	1	-0.0122783
MYH9	1	1	1	0.165696	0.373259	1	0.0952249	0.23543
MYO16	1	1	0.832452	0.958488	-0.0988465	1	1	0.018754
MYO18B	1	1	0.00849574	0.983224	0.01537	0.656217	1	-0.11506
MYO6	1	1	0.552549	1	-0.142453	1	0.687713	0.137842
MYOD1	1	1	0.736361	0.930697	-0.0197273	0.326001	1	-0.12362
N4BP1	1	1	1	1	-0.0333772	1	0.576598	0.14285
N4BP2	1	1	1	1	0.182668	1	1	-0.0029393
N4BP2L1	1	1	0.762878	1	-0.184434	1	0.90601	0.0535017
NAA10	1	1	0.44249	1	-0.0918775	0.889021	1	-0.138627
NAA20	1	1	1	1	0.0105868	1	0.554176	0.142265
NACA	1	1	1	1	0.050785	1	1	-0.00430553
NAE1	1	1	1	1	-0.122595	1	1	-0.0644973
NAIP	1	1	0.993805	0.728806	-0.0527615	1	0.310214	0.054186
NAMPT	1	1	0.582665	1	-0.160224	1	1	-0.087839
NANP	1	1	1	1	0.194437	1	1	-0.067907
NAP1L1	1	1	0.746782	1	-0.108831	1	1	-0.0236633
NAP1L2	1	1	0.0467958	1	-0.218746	1	0.787177	0.13759
NAP1L3	1	1	0.731649	1	-0.149546	1	1	0.0317
NAP1L5	1	1	1	1	-0.062217	1	0.342617	0.110155
NASP	1	1	1	1	-0.0259198	0.368243	1	-0.0565269
NAT1	1	1	0.668635	1	-0.105637	1	1	-0.0132487
NAT2	1	1	1	1	-0.124054	1	0.805469	0.123451
NAT6	1	1	1	0.667213	0.163974	1	1	-0.0936797
NAV3	1	1	0.89681	0.657994	0.08651	1	0.145352	0.0685675
NBAS	1	1	0.597198	0.92822	0.058981	1	0.0694977	0.0980428
NBL1	1	1	1	1	0.0104847	1	1	0.0950263
NBN	1	1	0.170645	1	-0.169238	1	1	-0.092622
NBR1	1	1	0.321338	1	-0.249577	1	1	0.00624167
NCAM1	0.213644	1	1	0.182138	0.293744	1	0.0224085	0.0949843
NCAPD2	1	1	1	1	-0.06464	1	1	0.0182987
NCAPD3	1	1	1	1	-0.007911	1	1	0.0169374
NCAPG	1	1	0.664721	1	-0.0784725	0.289969	1	-0.14878
NCAPG2	1	1	1	1	0.102903	1	0.0850752	0.253427
NCAPH	1	1	1	0.780944	0.186774	1	1	-0.0184593
NCAPH2	1	1	0.276119	1	-0.280208	1	1	0.0636183
NCDN	1	1	0.69861	0.0469827	0.220921	0.760292	1	0.08425
NCK1	1	1	1	1	0.0218475	1	1	-0.0436162
NCKIPSD	1	1	1	1	0.0784413	1	1	-0.0567747
NCL	1	1	1	1	0.130691	1	0.383508	0.0405693
NCOA1	1	1	0.950627	1	-0.029713	1	1	0.0565357
NCOA2	1	1	0.310527	1	-0.17702	1	0.173873	0.145508
NCOA3	1	1	1	0.357227	0.288675	1	0.857804	-0.0177048
NCOA4	1	1	0.950428	1	-6e-05	1	0.320841	0.117695
NCOA6	1	1	1	0.633785	0.258748	1	1	-0.00346437
NCOR1	1	1	0.52654	1	-0.206877	1	1	-0.026792
NCOR2	1	1	1	1	-0.0465675	1	0.910037	0.0559217
NDC80	1	1	1	0.96483	0.090016	0.741386	1	-0.0725687
NDE1	1	1	1	0.811748	0.0561647	1	0.380756	-0.0195467
NDEL1	1	1	1	1	-0.0204637	1	0.955447	0.0501483
NDN	1	1	1	1	0.0184815	1	1	-0.0460617
NDRG2	1	1	1	1	0.063705	1	0.0410164	0.213153
NDRG3	1	1	1	1	0.104071	1	0.264998	0.086382
NDUFA13	1	1	0.888212	1	-0.133032	1	0.541764	0.00981967
NDUFA3	1	1	1	1	-0.140221	1	0.466671	0.15748
NDUFA4	1	1	0.761854	1	0.036061	1	0.724724	-0.0210093
NDUFB2	1	1	0.755059	1	-0.0782922	0.623041	1	-0.105658
NDUFB8	1	1	1	0.619826	0.041053	1	1	0.0467263
NDUFS7	1	1	1	1	0.044358	1	1	-0.0388063
NEDD4	1	1	1	1	-0.0534585	1	0.862103	0.0861933
NEDD9	1	1	1	1	0.0117823	1	0.662888	0.039913
NEIL1	1	1	1	1	0.067572	0.993077	1	-0.072132
NEIL2	1	1	1	0.689591	0.138328	1	1	0.0734313
NEIL3	1	1	1	0.450736	0.125499	1	0.140808	0.178317
NELL2	1	1	1	1	0.0510336	1	1	0.0532493
NES	1	1	1	0.990403	0.125005	1	0.124398	0.152533
NEURL	0.372902	1	1	1	0.0289915	1	0.00148479	0.052492
NEURL4	1	1	0.192611	1	-0.12727	0.743191	1	-0.0643553
NF1	1	1	1	1	0.063451	1	1	0.0860207
NF2	1	1	0.449561	1	0.024845	1	1	-0.0654023
NFATC1	1	1	1	0.999469	0.178273	1	1	0.027808
NFKB1	1	1	1	0.989188	0.0737185	1	1	-0.00996197
NFKB2	1	1	1	0.0470956	0.302508	1	0.926735	0.016625
NFKBIA	1	1	1	1	0.0921353	1	1	-0.0373753
NFKBIB	1	1	1	1	0.0184805	1	0.320841	0.118512
NGEF	1	1	1	0.621402	0.105599	1	1	-0.044388
NGFRAP1	1	1	0.0133196	0.658472	-0.0420382	1	1	-0.00763267
NHEJ1	1	1	1	0.299238	0.207425	1	1	0.0273058
NIN	1	1	1	0.657456	0.140546	1	1	-0.0108793
NINL	1	1	1	0.989188	0.0384295	1	0.910501	0.123674
NKX2-1	1	1	0.77342	1	-0.04144	1	1	0.0854917
NKX3-2	1	1	0.736361	1	-0.193942	1	1	-0.120486
NLRC4	1	1	1	1	-0.150867	1	1	-0.079594
NLRP1	1	1	0.680132	1	-0.116181	0.434086	1	-0.121348
NLRP10	1	1	1	0.621402	-0.0682762	1	1	-0.029158
NLRP12	0.701033	1	1	0.993975	-0.144471	1	0.00397088	0.202677
NLRP2	1	1	1	0.797248	0.07953	1	0.0163292	0.215537
NLRP3	1	1	0.524528	1	-0.118383	0.173881	1	-0.11225
NLRP4	1	1	0.653364	1	-0.121927	1	0.261901	-0.02242
NMBR	1	1	0.992967	1	-0.11828	1	1	-0.0532103
NMNAT2	1	1	0.924839	1	0.0724175	1	1	-0.0039493
NMRK1	1	1	0.52358	1	0.0848223	0.424011	1	-0.073816
NMRK2	1	1	1	0.865057	0.205802	1	0.709319	0.100222
NOD1	1	1	0.606832	1	-0.136961	1	1	0.0544197
NOD2	1	1	1	0.491017	0.158418	1	1	0.0222483
NODAL	1	1	1	0.973777	0.070438	1	0.284293	0.144173
NOL3	1	1	1	0.815218	0.109888	1	1	-0.0191887
NOL9	1	1	1	1	0.106175	1	1	-0.0816982
NOLC1	1	1	1	0.865057	0.258404	1	1	0.0788527
NONO	1	1	1	0.182615	0.300415	1	0.948845	-0.015308
NOS1	1	1	0.992749	1	0.024017	1	0.615962	0.078532
NOS2	1	1	0.0509994	1	-0.230037	0.458698	1	-0.0328235
NOS3	1	1	0.338263	1	-0.029492	1	0.923576	0.094034
NOTCH1	1	1	0.46038	0.99061	0.0399175	0.0203101	1	-0.157503
NOTCH2	1	1	0.606832	1	-0.280095	0.30292	1	-0.114508
NOTCH2NL	1	1	1	1	0.043124	1	1	-0.002689
NOTCH3	1	1	0.207795	1	-0.201164	0.651928	1	-0.122919
NOTCH4	1	1	1	0.99061	0.154862	1	1	0.058339
NOV	1	1	1	0.836871	0.188191	0.858709	1	-0.0431687
NOX5	1	1	1	0.485222	0.223156	0.876312	1	0.01
NOXRED1	1	1	1	1	0.0922387	0.107618	1	-0.177367
NPAP1	1	1	0.351854	1	-0.166709	1	1	0.0639207
NPAT	1	1	0.887358	1	0.0586298	1	1	0.0513883
NPNT	1	1	1	0.99061	0.104493	1	1	-0.0274003
NPRL2	1	1	1	0.733593	-0.0008385	1	0.925537	0.0215117
NPTX2	1	1	1	1	0.0721601	1	0.968203	0.002327
NPY	1	1	0.0087898	1	-0.0631215	1	1	0.00523467
NR0B1	1	1	0.0335147	1	-0.261647	1	1	-0.0581473
NR0B2	1	1	1	1	-0.0736347	1	1	0.0662303
NR2C2AP	1	1	0.963164	0.927718	0.105912	1	1	-0.058218
NR2E1	1	1	1	1	-0.0387706	0.316773	1	-0.120768
NR2F1	1	1	1	0.165696	0.323539	1	0.955574	0.07171
NR2F2	1	1	1	0.0443099	-0.008299	1	1	0.0223896
NR2F6	1	1	0.566689	1	-0.2319	1	1	-0.0393237
NR3C1	1	1	1	0.730996	0.0579353	1	1	-0.093615
NR5A1	1	1	1	1	0.093475	0.704093	1	-0.0768509
NRAS	1	1	1	1	-0.00096265	1	1	-0.14242
NRG2	1	1	0.3072	1	-0.105053	1	1	-0.054125
NRP1	1	1	0.664721	0.0993663	0.212982	0.835974	1	-0.179167
NRP2	1	1	1	0.807763	0.160386	1	0.918614	0.00544033
NSD1	1	1	0.540471	0.998414	-0.0738257	1	0.0924448	0.181673
NSL1	1	1	1	1	-0.0358313	1	1	-0.0164545
NSMCE1	1	1	0.715934	1	-0.121865	0.901508	1	-0.0749257
NSMCE2	1	1	0.267432	0.612578	0.124912	1	0.978439	-0.0290667
NSUN2	1	1	1	1	-0.065145	1	0.622253	0.116136
NT5C1A	1	1	0.409761	1	-0.239665	0.674445	1	-0.151766
NT5C1B	1	1	1	1	-0.0202872	1	0.453959	0.11412
NT5E	1	1	1	1	0.159158	1	0.783939	0.155117
NTAN1	1	1	0.056812	1	-0.167287	0.182294	1	-0.113297
NTHL1	1	1	1	1	-0.008581	1	1	0.0188957
NTNG1	1	1	1	0.641936	0.237656	1	0.579661	0.0486623
NTSR1	1	1	1	1	-0.0521423	1	1	0.0356
NUDC	1	1	0.575411	1	-0.204173	1	0.697092	-0.0731667
NUDCD3	1	1	0.0580043	0.396473	-0.108765	1	1	0.0805383
NUDT1	1	1	1	0.375995	0.301256	1	0.414475	0.0984473
NUDT2	1	1	1	0.815218	0.0707987	0.434128	1	-0.0654415
NUDT21	1	1	1	1	-0.0220932	1	1	0.024835
NUF2	1	1	1	1	-0.0050175	1	0.732556	0.04887
NUMA1	1	1	0.310628	0.0281986	-0.038491	1	1	-0.133277
NUMB	1	1	0.868012	1	-0.124848	1	1	0.0342077
NUP133	1	1	1	1	0.00368875	1	0.264998	0.0662067
NUP153	1	1	0.49116	0.375995	-0.0949108	1	1	0.0104142
NUP214	1	1	0.180777	1	-0.116693	1	1	-0.007435
NUP54	1	1	0.887956	0.835543	-0.0746727	0.856394	1	-0.0974363
NUP62	1	1	1	1	-0.11918	1	0.918109	0.0841513
NUP85	1	1	0.987841	0.260054	0.101868	0.170261	0.869201	0.0186627
NUP98	1	1	0.955385	1	-0.128861	1	1	0.0614727
NUPL1	1	1	1	0.254848	0.29513	1	1	-0.083376
NUSAP1	1	1	0.442603	0.262488	0.233907	0.186009	1	-0.26699
NUTM1	1	1	0.887358	1	0.047199	1	1	-0.0397473
NYX	1	1	1	1	0.0479808	0.369842	1	0.00864233
OAZ1	1	1	0.636294	1	-0.220884	1	1	-0.063598
OCRL	1	1	0.0467958	1	-0.377045	1	1	0.0714387
ODF2	1	1	0.0507118	1	-0.0427193	1	0.774953	0.115009
OFD1	1	1	1	0.886779	0.161115	1	1	-0.0572067
OGFR	1	1	1	1	0.021916	1	1	-0.116947
OGG1	1	1	0.954588	1	-0.111356	1	1	0.075388
OLFM3	1	1	1	1	-0.0542043	0.198139	1	-0.14511
OLIG1	1	1	1	1	-0.075238	1	1	0.0729953
OLIG2	0.0335709	1	1	0.0783836	0.25372	1	0.0128155	0.247817
OMD	1	1	0.979963	0.865057	0.115715	1	0.249281	0.0465373
OMG	1	1	1	1	0.184435	1	0.155677	0.113185
OR10J3	1	1	1	0.865057	0.0516025	0.389164	1	-0.0132537
OSM	1	1	1	0.314291	0.204932	1	0.631121	0.16839
OSMR	1	1	1	1	-0.0002545	0.876312	1	-0.0647887
OVCA2	1	1	1	1	0.13432	1	1	0.022934
OVGP1	1	1	0.810939	1	0.0144627	0.338785	1	-0.0409728
P2RX7	1	1	0.242551	1	-0.084528	1	1	0.0138773
P2RY1	1	1	1	0.443477	0.0967888	1	0.515993	0.112696
PA2G4	1	1	0.992749	1	-0.0248307	1	1	0.0337963
PAFAH1B1	1	1	1	0.82765	0.116386	1	0.923576	-0.0461983
PAFAH1B2	1	1	0.0133196	1	-0.338608	0.389164	1	-0.10431
PAFAH1B3	1	1	0.461674	1	-0.125509	1	0.1369	0.154437
PAGE1	1	1	0.409761	1	-0.311903	0.389731	1	-0.0752985
PALB2	1	1	0.103934	1	-0.143819	1	1	-0.0377788
PALM2-AKAP2	1	1	0.0507118	1	-0.225233	1	0.137205	0.0630665
PAPD5	1	1	0.413155	0.607224	0.045951	1	1	0.038627
PAPLN	1	1	1	0.602262	0.0944268	1	1	-0.0437967
PAPSS2	1	1	1	0.434978	0.299652	0.404951	1	-0.196626
PARD3	1	1	0.946078	1	-0.0565667	0.838096	1	-0.118502
PARD3B	1	1	1	1	0.108333	1	1	-0.0139796
PARD6G	1	1	1	1	0.077861	1	1	-0.0430847
PARG	1	1	1	0.932858	0.097565	1	1	0.01094
PARK2	1	1	1	1	-0.00292	1	1	0.00102803
PARP1	1	1	0.987841	0.345807	0.17934	1	1	-0.0237363
PARP2	1	1	1	1	0.059686	0.745487	0.862103	-0.0370027
PARP3	1	1	1	1	0.0421783	1	0.862103	0.081544
PARP4	1	1	1	0.865057	0.135651	1	1	-0.0598017
PATZ1	1	1	0.363039	1	-0.116449	1	1	0.0172791
PAX2	1.55183e-11	1	1	2.59259e-12	1.01752	1	0.709319	-0.0170744
PAX5	1	1	1	0.9463	0.0649322	1	0.0470448	0.189813
PAX7	1	1	0.035966	1	-0.272412	1	1	-0.0542747
PAXIP1	1	1	0.57244	0.0993663	0.303435	1	0.883077	-0.0210457
PBX1	1	1	1	0.693259	0.185476	1	0.57964	0.0764067
PC	1	1	1	0.874868	0.139014	1	1	0.0242263
PCBP1	1	1	0.0657253	1	-0.0433518	1	0.733818	-0.000542667
PCBP4	1	1	0.0282847	1	-0.21733	1	1	-0.0208419
PCCA	1	1	0.778911	1	-0.0477453	1	1	0.0411847
PCDHA9	1	1	1	1	0.0906819	1	1	0.0165083
PCGF5	1	1	1	0.612578	0.126159	1	0.467165	0.0711433
PCID2	1	1	0.890794	1	0.0504838	1	1	-0.0276178
PCM1	1	1	1	1	0.0361583	0.263821	1	-0.0547523
PCNA	1	1	1	0.707118	0.0529085	1	1	0.00358133
PCNP	1	1	1	1	-0.0257299	1	0.474575	0.150482
PCNT	1	1	0.948948	1	-0.148111	1	1	-0.019773
PCNXL4	1	1	1	1	0.134103	1	1	-0.014757
PCOLCE2	1	1	0.00810754	1	-0.0782945	1	1	0.0836677
PCP4	1	1	0.902936	1	-0.08019	1	1	0.0651313
PCSK6	1	1	1	1	-0.0893375	1	0.709319	0.133844
PCSK7	1	1	0.0252943	0.785018	-0.153316	1	1	0.0040986
PDAP1	1	1	1	1	0.0383742	1	1	0.0555257
PDCD1	1	1	0.717915	0.998414	0.0410675	0.107618	1	-0.134818
PDCD10	1	1	1	1	0.134265	1	1	0.0450453
PDCD5	1	1	1	0.836871	0.0729338	0.635923	1	0.0138683
PDE1A	1	1	1	1	0.0990463	1	1	0.035762
PDE1C	1	1	1	0.619041	0.0416868	1	1	-0.0326224
PDE2A	1	1	1	1	-0.0566663	1	1	0.016514
PDE4A	1	1	1	0.120732	0.16795	1	0.282064	-0.00807967
PDE4D	1	1	0.179313	1	-0.215992	1	0.347483	0.187133
PDE4DIP	1	1	1	1	0.117041	1	1	0.0265303
PDE5A	1	1	0.95226	0.746326	0.198347	1	1	-0.0112297
PDE6D	1	1	0.905541	0.934708	0.0611	1	0.0843945	0.0354013
PDGFA	1	1	0.863537	0.0606559	0.178503	1	1	0.00204233
[truncated: 921 more rows]

## Sheet: Table_S2c_CRISPRa_baseline
Table S2c: CRISPRa ex vivo screen gene activation effect on cell fitness quantified by comparing cells without targeting T cell exposure (i.e., in monoculture or co-culture with non-specific wildtype T cells) to initial cell population (t0) via MAGeCK.
Genes	pos.padj	neg.padj	S2.padj.neg	S2.padj.pos	S2.log2FC	S1.padj.neg	S1.padj.pos	S1.log2FC
IRS4	0	1	1	0	1.12556	0.99995	0.130038	0.0900223
MYC	0	1	1	0	2.92862	0.0100408	0.00252625	-0.04699
TFAP2A	0	1	1	0	0.734483	0.99995	0.999981	0.0358441
CRKL	9.71223e-13	1	1	6.48148e-14	0.830527	0.99995	0.999981	0.101763
TBX3	1.29452e-12	1	1	6.48148e-14	0.98715	0.99995	0.904527	0.074975
ITGAV	2.34228e-10	1	1	5.40124e-13	1.07393	0.981169	0.999981	-0.0518125
ETV1	1.30935e-08	1	1	7.22685e-11	0.939195	0.99995	0.999981	-0.0055205
NR4A2	7.68829e-08	1	1	3.52913e-09	0.55535	0.99995	0.999981	0.0116435
TNC	6.87899e-07	1	0.54263	1.15267e-08	0.271197	0.573987	0.999981	0.0350985
MDM2	1.01007e-06	1	1	6.00481e-09	0.75645	0.99995	0.999981	-0.014184
ETS2	2.7443e-05	1	1	5.89072e-08	0.791297	0.99995	0.999981	0.015949
CST3	4.17193e-05	1	1	2.09317e-06	0.604638	0.99995	0.964965	0.10693
PHOX2B	5.28951e-05	1	1	1.70445e-05	0.815148	0.99995	0.44191	0.0715659
MYCBP2	7.45642e-05	1	0.913725	1.68985e-05	0.71353	0.99995	0.523786	0.133742
SPIN1	0.000218426	1	0.662248	0.0498489	0.13987	0.981169	0.00241278	0.132875
BCAR1	0.000258218	1	0.0208229	1.30998e-06	0.568858	0.99995	0.999981	0.0123678
WNT3A	0.000279299	1	1	1.73228e-05	0.482212	0.99995	0.826064	0.125049
PYCARD	0.00108587	1	1	3.68139e-06	-0.124186	0.981169	0.999981	-0.0198886
WNT1	0.00126703	1	1	5.51658e-06	0.281367	0.99995	0.999981	0.0203655
PPARA	0.0023346	1	1	0.00299246	0.431503	0.99995	0.130038	0.2763
PAX8	0.00313593	1	1	9.74611e-06	-0.0122971	0.99995	0.999981	0.0238258
ID1	0.00356219	1	0.809885	1.47324e-05	0.703973	0.99995	0.999981	0.0209481
WNT6	0.00452914	1	1	1.20229e-05	0.495103	0.99995	0.999981	-0.0319743
RASSF5	0.00807376	1	1	7.13552e-05	0.62375	0.99995	0.999981	0.0195994
ZFPM2	0.0108127	1	1	0.000271163	0.521268	0.906038	0.999981	0.022879
TRPS1	0.0128138	1	0.23688	0.000313813	0.607357	0.99995	0.970956	0.08118
CKAP2	0.015684	1	0.00589234	0.000787626	-0.127696	0.99995	0.788846	0.129635
PLA2G5	0.0160601	1	1	2.80375e-05	0.331142	0.0100408	0.999981	-0.052073
IGF2	0.024317	1	1	0.000154406	0.504315	0.99995	0.999981	0.003182
VIM	0.0277814	1	0.554096	0.000344104	0.048091	0.99995	0.999981	-0.043431
IGF2BP1	0.0341144	1	1	7.04084e-05	0.522745	0.99995	0.999981	-0.066723
ABCA5	0.0372906	1	1	0.000279317	0.0862665	0.981169	0.999981	-0.0102936
ABCA4	0.0407911	1	1	0.000101662	0.464778	0.981169	0.999981	-0.0225893
SPC25	0.0424699	1	1	0.000160397	0.489953	0.99995	0.999981	0.0219835
WISP2	0.0670173	1	0.866495	0.000141377	-0.0571035	0.99995	0.999981	-0.023964
WRN	0.0799878	1	1	0.0089527	0.514721	0.99995	0.426194	0.13106
MGAT4A	0.0834298	1	1	0.000271163	-0.0414955	0.673363	0.999981	-0.0734295
MYCN	0.0897542	1	1	0.00228003	0.30811	0.997817	0.87235	0.0472875
POU5F1	0.124307	1	1	0.000941474	0.434605	0.99995	0.999981	0.0552865
CORO6	0.145788	1	0.631576	0.00022858	0.118467	0.906038	0.999981	-0.0320853
AIM1	0.154467	1	1	0.000292618	0.00294545	0.99995	0.999981	-0.022217
SH3BP4	0.163076	1	1	0.000334749	0.433456	0.99995	0.999981	-0.0354555
SETDB1	0.174886	1	1	0.000313813	0.521073	0.99995	0.999981	-0.0003805
COL5A1	0.192411	1	1	0.00029678	0.0817639	0.964905	0.999981	-0.063114
TCF7L2	0.222411	0.00579778	1.58525e-05	0.221319	-0.804883	0.997817	0.0544925	-0.122868
B4GALT5	0.228855	1	1	0.0336708	0.0652402	0.99995	0.338419	0.0891245
P2RY1	0.241365	1	1	0.000941474	0.56388	0.99995	0.999981	-0.001589
RHOG	0.24142	1	1	0.000392526	0.56249	0.99995	0.999981	0.0302951
DOCK1	0.248689	1	1	0.00037409	0.253078	0.99995	0.999981	-0.0275334
NR4A3	0.283318	1	1	0.000640037	0.443705	0.99995	0.999981	0.0275385
SFRP2	0.304934	1	0.737259	0.00147298	0.422928	0.99995	0.999981	0.0960545
RCC2	0.343839	1	1	0.0186357	0.086541	0.99995	0.532093	0.0909425
SIRT2	0.356123	1	1	0.000787626	-0.11354	0.99995	0.999981	-0.088913
C1orf159	0.360808	1	0.86556	0.172205	0.0998567	0.981169	0.0868136	-0.00041
DTX3L	0.373013	1	1	0.000640037	0.442267	0.685512	0.999981	0.0438015
TMSB15B	0.374219	1	0.851998	0.00260679	0.321607	0.99995	0.999981	0.038129
PRMT2	0.375464	1	0.913725	0.0409431	-0.0125662	0.0100408	0.358137	0.14572
NDEL1	0.425945	1	1	0.0033785	0.375702	0.99995	0.999981	0.0294258
APP	0.442252	1	1	0.00732958	0.411785	0.99995	0.923922	0.065877
CCND1	0.478893	1	1	0.0012156	0.337085	0.99995	0.999981	-0.006278
CCR1	0.50419	1	1	0.000947607	0.564895	0.99995	0.999981	0.0655865
NUDCD3	0.521592	1	1	0.00164369	0.071127	0.99995	0.999981	-0.0163717
TES	0.565392	1	1	0.003894	0.272128	0.99995	0.999981	-0.00121314
NCF1	0.568647	1	0.79108	0.013054	-0.0564585	0.99995	0.814362	0.115032
RAB11FIP4	0.578227	1	1	0.00129141	0.47791	0.981169	0.999981	-0.0204145
MCAT	0.623819	1	1	0.000813878	0.235783	0.99995	0.999981	-0.0272949
LOX	0.62568	1	0.0408003	0.278957	-0.045195	0.99995	0.0700484	0.17109
PDS5B	0.635434	1	1	0.000941474	0.394885	0.99995	0.999981	0.014598
PRDM16	0.665661	0.563305	0.00482025	0.0681803	-0.56948	0.884365	0.342733	-0.022655
SMARCA2	0.681483	1	1	0.0107915	0.427615	0.99995	0.904527	0.100516
MSN	0.695192	1	1	0.0935269	0.220738	0.99995	0.298231	0.162725
SPDYA	0.712135	1	1	0.000941474	0.233353	0.854797	0.999981	-0.0137955
RELB	0.73858	1	1	0.0255945	0.317202	0.634234	0.642912	0.0272145
FASLG	0.833081	1	0.434891	0.121254	0.329805	0.99995	0.256077	0.130845
RAC1	0.849493	1	1	0.00105378	0.391417	0.99995	0.999981	-0.0478935
ETV4	0.852494	1	1	0.00114871	0.524962	0.99995	0.999981	-0.00517515
NGFRAP1	0.880716	0.653461	0.000365044	0.00408681	-0.362922	0.99995	0.999981	0.021247
HEYL	0.918195	1	0.510175	0.00371842	-0.119594	0.550689	0.999981	0.0245413
CNTN1	0.991046	1	1	0.00124877	0.334848	0.99995	0.999981	-0.024201
A2M	1	1	0.893033	0.804591	0.154058	0.981169	0.999981	-0.112187
A4GALT	1	1	0.0103423	1	-0.520214	0.99995	0.999981	-0.0288575
AACS	1	1	0.99376	0.399252	0.171823	0.99995	0.999981	-0.013809
AATF	1	1	0.447563	1	0.00608225	0.99995	0.999981	0.0478535
ABCA1	1	1	1	1	0.0201745	0.99995	0.999981	0.0240092
ABCA13	1	1	0.663237	0.786713	-0.146779	0.99995	0.999981	0.0322395
ABCA3	1	1	0.299461	0.357655	0.198377	0.99995	0.999981	0.0825965
ABCA6	1	1	1	1	0.177288	0.99995	0.788846	0.0687155
ABCA7	1	1	0.235325	0.503029	0.0348178	0.99995	0.999981	-0.0168945
ABCA9	1	1	1	0.972062	0.0338997	0.99995	0.999981	0.0170778
ABCB1	1	1	0.684547	1	-0.155885	0.99995	0.999981	-0.028084
ABCB10	1	1	0.00503091	1	-0.2447	0.99995	0.999981	0.074739
ABCB11	1	1	0.401826	0.877712	-0.110659	0.99995	0.999981	0.028722
ABCB8	1	0.0124204	0.000168738	1	-0.115391	0.854797	0.999981	-0.0548305
ABCC1	1	1	0.978811	0.902415	-0.108846	0.99995	0.999981	-0.0078105
ABCC3	1	1	0.88275	0.410652	0.00523925	0.99995	0.999981	-0.031663
ABCC4	1	1	0.517722	0.884234	-0.00750763	0.99995	0.999981	-0.0330815
ABCD2	1	1	1	0.85815	0.18134	0.981169	0.999981	-0.0911425
ABCD4	1	1	0.23582	1	-0.148354	0.997817	0.999981	-0.114988
ABCG2	1	1	0.00589234	1	-0.290835	0.960527	0.999981	-0.0299315
ABHD17A	1	1	0.639893	1	-0.103765	0.99995	0.919861	0.078019
ABI1	1	1	0.947856	1	0.0422395	0.99995	0.999981	-0.0727075
ABLIM2	1	1	0.978811	1	-0.0315435	0.99995	0.999981	-0.022485
ABTB1	1	1	1	1	0.0539258	0.99995	0.999981	0.0841425
ACADM	1	1	0.47315	1	-0.0965898	0.99995	0.904527	0.111665
ACKR3	1	1	0.975317	1	0.0313602	0.685512	0.999981	-0.0840665
ACO2	1	1	0.99376	0.307518	0.0721253	0.99995	0.999981	0.0368663
ACOT6	1	1	1	1	0.102785	0.960527	0.999981	-0.0091473
ACSBG1	1	1	0.453373	1	-0.0727152	0.815056	0.999981	-0.0820255
ACSL5	1	1	1	1	0.17471	0.99995	0.609252	0.0265305
ACSL6	1	1	1	1	-0.0320305	0.981169	0.999981	-0.0223905
ACSS1	1	1	0.76488	1	-0.0278723	0.99995	0.999981	0.0783775
ACTA2	1	1	0.0903827	1	-0.18428	0.997817	0.999981	0.0416653
ACTB	1	1	1	0.808396	0.165088	0.99995	0.999981	0.015037
ACTG1	1	1	0.832092	0.652821	-0.0727747	0.99995	0.999981	0.014814
ACTL6B	1	1	0.0386295	1	-0.31505	0.99995	0.999981	-0.002486
ACTR3	1	1	1	1	0.184162	0.985954	0.529341	-0.020893
ACTR3B	1	1	0.632676	1	-0.00858	0.964905	0.999981	-0.099951
ACTR8	1	1	1	0.351281	0.216878	0.99995	0.999981	0.021917
ACYP1	1	1	1	0.0353353	0.0874185	0.99995	0.999981	-0.0178948
ADA	1	1	1	0.0536771	0.271562	0.99995	0.999981	-0.055065
ADAM12	1	1	0.811586	1	0.0184825	0.997817	0.999981	-0.017173
ADAM15	1	1	0.675079	1	-0.0416212	0.99995	0.999981	-0.051813
ADAM17	1	1	0.215502	1	0.140304	0.99995	0.999981	-0.0334345
ADAM19	1	1	0.537485	1	-0.0950668	0.99995	0.999981	-0.0096846
ADAM22	1	1	0.0353215	1	-0.303945	0.99995	0.999981	0.057776
ADAM28	1	1	0.87365	1	-0.0166412	0.834061	0.999981	-0.0587705
ADAMTS12	1	1	0.910368	0.29436	0.129667	0.99995	0.947942	0.11301
ADAMTS20	1	1	1	0.60828	0.171664	0.99995	0.999981	0.0014425
ADAMTSL1	1	1	1	0.823717	0.289827	0.99995	0.999981	-0.0233523
ADAMTSL3	1	1	0.43914	1	0.0508393	0.99995	0.999981	0.0654495
ADAMTSL5	1	1	1	0.470455	0.030489	0.99995	0.999981	0.0588965
ADAR	1	1	1	0.224197	0.152981	0.981169	0.999981	-0.0193401
ADCY1	1	1	1	0.307518	0.195853	0.747138	0.999981	-0.0472063
ADCY10	1	1	0.69785	1	-0.101703	0.960527	0.999981	-0.0148595
ADCY2	1	1	1	0.696956	-0.022999	0.915213	0.999981	-0.112575
ADCY3	1	1	1	0.135063	0.221748	0.981169	0.999981	0.0033705
ADCY4	1	1	1	1	0.003415	0.99995	0.999981	0.018442
ADCY5	1	1	1	0.349625	0.060352	0.99995	0.999981	0.0753095
ADCY6	1	1	1	0.00147298	0.34663	0.99995	0.999981	-0.0733345
ADCY7	1	1	1	0.0256424	0.265935	0.99995	0.999981	0.0185385
ADCY8	1	1	1	0.169371	0.290793	0.99995	0.999981	-0.044218
ADCY9	1	1	1	0.0257865	0.215359	0.739026	0.999981	-0.0492305
ADCYAP1	1	1	1	0.700887	0.241977	0.981169	0.999981	0.0190618
ADD1	1	1	0.878608	1	0.0872895	0.99995	0.999981	0.0049035
ADH1A	1	1	1	1	0.0310962	0.99995	0.727991	0.0535863
ADH6	1	1	0.0727002	1	-0.188365	0.99995	0.999981	-0.059654
ADH7	1	1	0.255583	1	-0.24131	0.99995	0.999981	0.0230935
ADHFE1	1	1	1	0.0791188	0.353602	0.99995	0.999981	0.0796465
ADIRF	1	1	1	1	-0.083512	0.99995	0.999981	0.124074
ADM	1	1	1	0.490927	0.26297	0.573987	0.999981	-0.0449275
ADM2	1	1	0.266194	0.182735	-0.0728475	0.99995	0.814362	0.16235
ADPRHL1	1	1	0.334932	1	-0.113456	0.99995	0.847696	0.091143
ADSS	1	1	0.325896	1	-0.094744	0.99995	0.999981	0.0404405
AFAP1L2	1	1	0.247131	0.607386	-0.141654	0.99995	0.999981	0.0581695
AFF1	1	0.15365	0.000404347	1	-0.538672	0.992418	0.999981	-0.0388135
AFF3	1	0.278643	0.00912684	1	-0.434785	0.634234	0.999981	-0.0583595
AFF4	1	1	0.453373	1	-0.0921095	0.99995	0.883163	0.00035975
AFMID	1	1	0.230813	1	-0.201777	0.964964	0.833817	-0.0861265
AFP	1	1	1	0.464589	0.221971	0.99995	0.999981	-0.007579
AGAP2	1	6.87229e-05	1.47001e-07	0.802366	-0.705128	0.99995	0.999981	-0.038882
AGFG2	1	1	0.417598	0.76485	-0.106721	0.99995	0.999981	-0.056696
AGPAT2	1	1	0.115978	1	-0.166255	0.99995	0.999981	0.027661
AGT	1	1	1	1	0.021146	0.99995	0.999981	0.0391975
AHCYL2	1	1	0.452306	1	-0.160883	0.964905	0.999981	-0.128745
AHNAK	1	1	0.0129547	1	-0.195468	0.99995	0.999981	0.034968
AHR	1	1	1	0.0240853	0.389692	0.99995	0.999981	0.083837
AICDA	1	1	0.439797	1	-0.299126	0.529218	0.999981	-0.110764
AIF1	1	1	0.99376	1	0.0201563	0.981169	0.999981	-0.0691675
AIFM1	1	1	0.346013	1	-0.122988	0.99995	0.904527	0.10737
AIFM2	1	1	0.793347	1	0.00670927	0.997817	0.999981	-0.0465224
AJUBA	1	1	0.00228711	1	-0.504533	0.99995	0.999981	-0.0678555
AKAP2	1	1	0.798681	0.970463	0.175696	0.854797	0.999981	-0.101996
AKR1C1	1	1	1	1	-0.0551302	0.99995	0.833817	0.057738
AKR1C2	1	1	1	0.692555	0.232678	0.99995	0.999981	0.017817
AKR1C3	1	1	0.50845	0.951287	0.0509185	0.99995	0.999981	0.103493
AKR1C4	1	1	1	1	0.11737	0.99995	0.999981	0.0567845
AKR1D1	1	1	1	0.913231	0.238902	0.99995	0.999981	0.0318255
ALAD	1	1	1	1	-0.0704775	0.99995	0.999981	0.105608
ALCAM	1	1	0.756484	1	-0.087105	0.99995	0.999981	0.0720465
ALDH1A1	1	1	1	1	0.144741	0.99995	0.999981	0.0664625
ALDH1A3	1	1	0.187176	1	-0.19223	0.99995	0.999981	-0.0121193
ALDH2	1	1	1	0.450455	0.226057	0.981169	0.999981	-0.0855315
ALDH3B2	1	1	1	0.398596	0.149506	0.95668	0.999981	-0.065801
ALDH6A1	1	1	1	1	0.06722	0.99995	0.999981	0.0440748
ALDH7A1	1	1	0.257063	0.314497	-0.115326	0.964905	0.999981	-0.0366365
ALDOA	1	1	0.148348	1	-0.194353	0.981169	0.999981	-0.0681351
ALDOB	1	1	0.769766	1	-0.00472775	0.99995	0.823166	0.02939
ALDOC	1	1	0.327766	1	0.0152201	0.99995	0.999981	-0.0031
ALG12	1	1	0.941515	1	-0.089106	0.99995	0.999981	0.0624745
ALKBH2	1	1	1	1	0.161014	0.99995	0.999981	0.0234138
ALKBH3	1	1	1	1	0.10102	0.99995	0.999981	0.0686185
ALMS1	1	1	0.962817	0.342411	0.0159173	0.99995	0.999981	0.0102731
ALOX12	1	1	1	0.612952	0.0822525	0.99995	0.999981	0.050946
ALOX15	1	1	1	1	-0.116862	0.99995	0.999981	0.0294983
ALOX15B	1	1	0.406343	1	-0.110351	0.95668	0.999981	0.0265526
ALPP	1	1	1	0.262635	0.361099	0.99995	0.999981	0.0781645
ALS2	1	1	1	1	0.142972	0.981169	0.999981	-0.0527577
AMBP	1	1	1	0.365798	0.26829	0.99995	0.999981	0.0684235
AMD1	1	1	1	0.0298034	0.50816	0.985502	0.999981	-0.0075025
AMER1	1	1	0.875214	1	-0.0759412	0.99995	0.999981	-0.0142369
AMER2	1	1	0.977931	1	-0.0424192	0.812752	0.999981	-0.139662
AMFR	1	1	1	1	-0.015886	0.99995	0.999981	-0.0633035
AMH	1	1	1	1	0.181061	0.573987	0.999981	-0.0285102
AMPD1	1	1	0.612044	0.102879	-0.055197	0.964905	0.999981	-0.0726485
AMPD2	1	1	0.150777	1	0.0549662	0.99995	0.767586	0.0564315
AMPD3	1	1	0.0398339	1	-0.132725	0.99995	0.999981	-0.031063
ANAPC1	1	1	1	1	-0.092874	0.99995	0.999981	-0.0120583
ANAPC10	1	1	0.0107001	1	-0.279083	0.99995	0.999981	0.116712
ANAPC11	1	1	0.0899728	1	-0.0869023	0.99995	0.780033	0.08324
ANAPC13	1	1	0.329792	1	-0.11991	0.942249	0.999981	-0.097211
ANAPC2	1	1	0.902586	1	-0.0929148	0.981169	0.999981	0.00997645
ANAPC4	1	1	1	1	0.115569	0.999032	0.999981	0.0701275
ANAPC5	1	1	1	0.845372	0.149716	0.99995	0.39242	0.12699
ANAPC7	1	1	1	0.249672	0.120294	0.99995	0.999981	0.0469254
ANG	1	1	1	1	0.00361075	0.99995	0.999981	0.0319735
ANGEL1	1	1	0.953943	0.838779	-0.0766	0.99995	0.999981	0.0099725
ANGPT1	1	1	1	1	0.095808	0.99995	0.999981	0.0676985
ANGPT2	1	1	0.20301	1	-0.175097	0.99995	0.999981	0.0481565
ANGPTL1	1	1	0.945227	0.0404699	0.250335	0.981169	0.999981	0.0555443
ANLN	1	0.427101	0.00223307	1	-0.429708	0.964905	0.999981	-0.0083375
ANO3	1	1	0.813728	1	-0.0726045	0.964905	0.94563	-0.0735915
ANP32B	1	1	0.586279	1	-0.226995	0.906038	0.999981	-0.0497465
ANPEP	1	1	1	0.786713	0.0224571	0.99995	0.999981	-0.030551
ANXA1	1	1	1	0.984011	0.196764	0.99995	0.904527	0.0461621
ANXA4	1	1	1	1	-0.14113	0.99995	0.999981	0.035137
ANXA8	1	1	1	1	-0.122056	0.987957	0.999981	-0.020207
AOC2	1	1	1	0.714486	0.261284	0.99995	0.999981	-0.041187
AOC3	1	1	1	0.621852	0.301455	0.935199	0.999981	-0.0379933
APAF1	1	1	0.163786	1	-0.167182	0.99995	0.999981	-0.044456
APBB1	1	1	0.92161	1	0.0273816	0.99995	0.923922	0.0114341
APBB1IP	1	1	1	0.845372	0.187945	0.99995	0.999981	0.00886805
APBB2	1	0.751061	0.00524087	1	-0.257982	0.906038	0.999981	-0.0783455
APC	1	1	0.181251	0.596072	0.0929732	0.99995	0.523786	-0.022716
APC2	1	1	1	0.893187	0.172486	0.95668	0.999981	-0.0822885
APCDD1L	1	1	1	1	-0.0399629	0.99995	0.999981	-0.038821
APEX1	1	1	0.133854	0.221405	0.141082	0.99995	0.999981	0.0370519
APEX2	1	1	0.798681	1	0.0905023	0.99995	0.999981	0.0027505
API5	1	1	0.667676	0.278957	0.081232	0.993493	0.999981	-0.0975835
APLF	1	1	1	1	0.185782	0.981169	0.999981	-0.0169658
APOBEC3A	1	4.07933e-05	1.91597e-07	0.648642	-0.953662	0.981169	0.0700484	-0.0752365
APOBEC3C	1	1	1	1	-0.142642	0.99995	0.999981	0.0077935
APOBEC4	1	1	1	0.338342	0.0983103	0.99995	0.999981	0.0642859
APOD	1	1	1	0.399252	0.288087	0.982999	0.999981	-0.05765
APPL1	1	1	0.0850012	1	-0.107202	0.99995	0.999981	-0.005543
APPL2	1	1	1	1	0.211613	0.99995	0.999981	0.0301135
APTX	1	1	1	0.510079	0.0993258	0.964905	0.999981	-0.0750005
AQP1	1	1	0.540498	1	-0.032876	0.99995	0.999981	0.030095
AQR	1	1	0.441724	1	-0.182666	0.99995	0.999981	0.0272368
AR	1	1	0.124386	1	-0.27308	0.981169	0.999981	-0.0160155
ARAP1	1	1	1	0.874016	0.25295	0.99995	0.999981	0.0263245
ARG1	1	1	1	1	0.0444517	0.99995	0.999981	-0.0429605
ARG2	1	1	1	1	-0.0823632	0.99995	0.999981	0.0916075
ARGLU1	1	1	1	1	-0.043979	0.99995	0.904527	0.041751
ARHGAP11A	1	1	0.279577	1	-0.0107677	0.99995	0.999981	0.0582975
ARHGAP20	1	0.0911196	0.000117893	1	-0.424325	0.99995	0.999981	0.046902
ARHGAP25	1	1	1	1	0.0858763	0.99995	0.999981	-0.01747
ARHGAP29	1	1	0.149824	1	-0.331968	0.981169	0.999981	-0.027818
ARHGAP35	1	1	0.324793	1	-0.0656175	0.99995	0.999981	0.0624565
ARHGEF12	1	1	1	0.0197604	0.413757	0.981169	0.999981	-0.0631745
ARHGEF25	1	1	0.0351862	1	-0.206614	0.960527	0.999981	0.038494
ARHGEF40	1	1	1	1	0.0626845	0.964905	0.999981	-0.0942715
ARHGEF6	1	1	0.188645	1	-0.254047	0.99995	0.999981	0.0344935
ARHGEF7	1	1	1	0.893401	0.067412	0.99995	0.999981	0.0211899
ARID1A	1	2.67138e-10	5.59764e-13	1	-2.3718	0.99995	0.999981	-0.015422
ARL2BP	1	1	0.50845	0.156245	-0.160091	0.99995	0.999981	-0.0246913
ARL5A	1	1	1	0.947941	0.219222	0.99995	0.602561	0.0376495
ARL9	1	1	0.20849	1	-0.190588	0.99995	0.999981	0.0402675
ARMC6	1	1	1	0.893187	0.128703	0.99995	0.999981	-0.028245
ARNT	1	1	1	0.24061	0.195407	0.99995	0.999981	-0.020793
ARNT2	1	1	0.651249	1	0.027243	0.99995	0.999981	0.0489225
ARPC1A	1	1	0.815292	1	-0.219246	0.99995	0.547109	0.0919995
ARRDC4	1	1	0.00360326	1	-0.277268	0.99995	0.999981	0.0508275
ARSD	1	1	0.88275	0.665038	-0.0955968	0.99995	0.999981	-0.0377188
ARSJ	1	1	1	1	0.0310755	0.99995	0.999981	-0.0086632
ASCC3	1	1	0.937473	0.784767	-0.0435393	0.99995	0.999981	0.030585
ASF1A	1	1	1	0.972125	0.130225	0.92273	0.999981	-0.0783555
ASL	1	1	0.0853712	1	-0.378935	0.99995	0.358137	0.0759169
ASMT	1	1	1	1	0.0318213	0.99995	0.999981	-0.0559625
ASNS	1	1	0.823571	1	0.0147828	0.964905	0.999981	-0.008255
ASPH	1	1	0.855481	0.989412	-0.0893475	0.954104	0.999981	-0.080339
ASPM	1	1	0.941515	1	-0.124142	0.906038	0.999981	-0.0378265
ASPSCR1	1	1	0.224157	0.365798	0.0392247	0.981169	0.999981	-0.0028405
ASTN1	1	1	1	0.0720861	0.22427	0.99995	0.999981	-0.005375
ATF1	1	1	0.230813	1	-0.261622	0.747138	0.999981	-0.075531
ATG10	1	1	1	0.0735147	0.068438	0.99995	0.999981	0.0473495
ATG12	1	1	0.664264	0.278957	-0.176122	0.634234	0.999981	-0.166935
ATG14	1	1	1	1	0.153735	0.99995	0.999981	-0.0542839
ATG3	1	1	0.0823723	1	-0.184073	0.981169	0.999981	0.034754
ATG4A	1	1	1	0.162389	0.262466	0.99995	0.814362	0.0407
ATG5	1	1	1	1	0.0130355	0.981169	0.826064	0.0688025
ATG7	1	1	1	0.678554	0.112206	0.99995	0.327056	0.069347
ATIC	1	1	1	0.537207	0.200691	0.99995	0.999981	0.0571435
ATOH7	1	1	0.0199986	1	-0.013567	0.99995	0.999981	0.128698
ATP11A	1	1	1	0.984022	-0.030802	0.984893	0.999981	0.005671
ATP13A1	1	1	1	0.428727	0.302838	0.99995	0.999981	-0.107375
ATP5D	1	1	0.317349	0.893187	-0.0902042	0.99995	0.999981	0.013308
ATP5J2	1	1	1	0.295704	0.315003	0.99995	0.999981	0.0264089
ATP6V0A1	1	1	1	1	0.132402	0.99995	0.999981	0.0394796
ATP6V0A4	1	1	1	0.582922	0.158553	0.954104	0.999981	0.044382
ATP6V1D	1	0.779916	0.00223307	1	-0.502278	0.981169	0.999981	-0.0686025
ATP6V1E1	1	1	1	0.882657	0.266302	0.99995	0.426194	0.088695
ATP6V1G1	1	1	0.586279	1	-0.0698863	0.99995	0.999981	0.12355
ATP6V1G2	1	1	0.964445	0.893187	0.108794	0.99995	0.999981	0.0216815
ATP6V1G3	1	1	0.508157	1	-0.139611	0.964905	0.999981	-0.07797
ATP8A2	1	1	0.665417	1	0.0335057	0.981169	0.999981	0.0058415
ATRAID	1	1	0.899766	0.7099	0.0505212	0.981169	0.999981	-0.0267664
ATRNL1	1	1	1	0.460284	0.27807	0.982999	0.999981	0.0401975
ATRX	1	1	0.662248	1	-0.191692	0.634234	0.999981	-0.11402
ATXN10	1	1	0.88014	1	0.055805	0.981169	0.999981	0.0122945
ATXN3	1	1	1	1	-0.0708125	0.99995	0.999981	0.041154
AVEN	1	1	0.537485	1	-0.0720295	0.996121	0.999981	0.0196705
AVPI1	1	1	1	1	0.132447	0.99995	0.999981	0.075653
AXIN1	1	1	1	1	0.0438163	0.99995	0.999981	-0.020972
AXIN2	1	1	0.92161	0.923966	-0.0360432	0.99995	0.999981	0.0149775
AZI1	1	1	1	1	0.0553657	0.981169	0.999981	-0.001463
B3GALT4	1	1	0.990808	1	-0.0667953	0.99995	0.999981	0.0452095
B3GAT1	1	1	1	1	0.137489	0.99995	0.999981	0.0101485
B3GAT3	1	1	0.843004	0.961705	-0.0196613	0.99995	0.999981	0.0170721
B3GNT3	1	0.140884	0.000417654	1	-0.415617	0.981169	0.789093	-0.00019
B3GNT6	1	1	1	1	0.070431	0.984893	0.999981	-0.0383865
B3GNT7	1	1	0.944517	0.856788	0.0315122	0.99995	0.999981	-0.037255
B4GALT6	1	1	1	1	-0.0476055	0.981169	0.999981	-0.00383
BAAT	1	1	0.894568	0.970788	0.112619	0.99995	0.999981	-0.0063495
BAD	1	1	1	0.880456	0.325205	0.99995	0.999981	-0.0274145
BAGE	1	1	0.260853	1	-0.117998	0.99995	0.961005	0.114186
BAI1	1	1	1	0.893187	0.181943	0.918965	0.837817	-0.0235375
BAI3	1	1	0.418151	1	-0.011069	0.99995	0.999981	0.0114736
BAK1	1	1	0.137458	0.0752228	-0.0708343	0.634234	0.495388	-0.039845
BANP	1	1	0.102251	1	0.0279	0.99995	0.999981	-0.007092
BARD1	1	1	0.910066	0.984468	-0.0214645	0.854797	0.999981	-0.0850535
BAX	1	1	0.0754141	1	-0.169218	0.99995	0.999981	-0.0239925
BBC3	1	1	0.0103423	1	-0.363313	0.99995	0.999981	0.002086
BBS4	1	1	1	0.371231	-0.0177103	0.99995	0.999981	-0.0449235
BCAS1	1	1	0.80444	1	0.041889	0.981169	0.999981	0.0635335
BCAS2	1	1	1	1	0.204047	0.99995	0.999981	0.025554
BCAS3	1	1	1	1	0.074051	0.99995	0.999981	0.046741
BCAT1	1	1	1	0.714486	0.116891	0.981169	0.999981	0.0617355
BCCIP	1	1	0.378278	1	0.05677	0.960527	0.999981	-0.072642
BCL10	1	1	0.953943	1	0.180906	0.99995	0.999981	-0.0517635
BCL11A	1	1	1	1	-0.0227368	0.812752	0.999981	-0.060713
BCL11B	1	0.000801755	6.97328e-06	1	-0.417222	0.954104	0.999981	0.020445
BCL2	1	1	1	0.835171	0.0333333	0.99995	0.999981	-0.063816
BCL2A1	1	1	0.140355	1	-0.240808	0.99995	0.531738	0.0806
BCL2L1	1	1	1	1	7.2e-05	0.981169	0.999981	-0.004378
BCL2L10	1	1	1	0.376672	0.335707	0.99995	0.999981	0.0428875
BCL2L11	1	1	0.141943	1	-0.212512	0.996121	0.999981	-0.0169065
BCL2L12	1	1	1	1	0.143016	0.99995	0.338419	0.198171
BCL2L13	1	1	1	0.668022	0.155228	0.99995	0.999981	0.06175
BCL2L14	1	1	0.42637	1	0.048055	0.981169	0.999981	0.029094
BCL2L15	1	1	0.891571	1	-0.0367113	0.954104	0.999981	-0.148443
BCL2L2	1	1	0.506226	0.972125	0.06155	0.99995	0.999981	-0.03289
BCL3	1	1	0.387954	1	-0.254099	0.984893	0.999981	-0.115105
BCL6	1	1	0.893033	1	-0.138476	0.99995	0.999981	-0.0383935
BCL7A	1	1	0.133854	1	-0.175375	0.99995	0.999981	-0.11461
BCL7B	1	1	1	0.930447	0.123712	0.99995	0.999981	0.023861
BCL9	1	1	1	0.177211	0.429602	0.99995	0.999981	0.050461
BCLAF1	1	1	1	1	0.0576303	0.99995	0.999981	-0.0201704
BCMO1	1	0.28373	0.0140247	1	-0.38584	0.573987	0.999981	-0.158875
BDNF	1	1	0.907864	0.835171	0.038039	0.99995	0.999981	-0.0162845
BEND2	1	1	0.257722	1	-0.163569	0.99995	0.999981	-0.0809705
BEX1	1	1	1	1	-0.0948053	0.99995	0.999981	-0.029434
BID	1	1	0.114592	1	-0.320106	0.981219	0.999981	-0.151044
BIK	1	1	0.204997	0.645236	-0.310603	0.99995	0.999981	-0.052262
BIN1	1	1	0.793347	1	-0.17685	0.812752	0.999981	-0.120302
BIN3	1	1	0.673506	1	-0.0923967	0.99995	0.999981	-0.053908
BIRC3	1	1	0.453373	0.00129141	-0.0459225	0.99995	0.999981	-0.0863905
BIRC5	1	1	0.894686	0.479148	-0.140839	0.99995	0.788846	-0.021627
BIRC6	1	0.00618985	0.00189129	0.778946	-0.46439	0.321693	0.999981	-0.0537365
BIVM	1	1	0.0823723	0.0591163	0.167692	0.99995	0.999981	-0.036987
BLM	1	1	0.638796	1	0.0600902	0.99995	0.999981	-0.013228
BLNK	1	1	1	1	-0.0677	0.613878	0.999981	0.0424981
BLOC1S2	1	1	0.797426	1	-0.00482725	0.99995	0.999981	0.0180435
BLOC1S3	1	1	1	0.0431392	0.260947	0.99995	0.999981	-0.023395
BMF	1	1	0.0960764	0.902415	-0.00095575	0.985954	0.999981	-0.012335
BMP2	1	1	1	0.0027831	0.197002	0.99995	0.999981	-0.0286935
BMP4	1	1	0.175912	1	-0.196635	0.99995	0.999981	-0.0013805
BMP7	1	1	1	0.950535	0.008087	0.996121	0.999981	-0.021075
BNIP1	1	1	1	0.778705	0.22863	0.99995	0.999981	0.068697
BNIP2	1	1	0.515159	1	0.0660875	0.99995	0.999981	0.00152421
BNIP3	1	1	1	1	0.0286255	0.99995	0.999981	0.0283269
BNIP3L	1	1	0.902586	1	-0.0550965	0.99995	0.999981	0.0043945
BOD1	1	1	0.761902	1	-0.175695	0.99995	0.999981	0.072693
BOK	1	1	0.0972992	0.66008	-0.0666859	0.99995	0.999981	-0.0201215
BORA	1	1	1	1	-0.044364	0.960527	0.999981	0.0350675
BPGM	1	1	0.43914	1	-0.0162265	0.997817	0.999981	-0.0900815
BRAT1	1	1	0.515159	1	-0.129912	0.966479	0.999981	-0.134488
BRCA1	1	1	0.626405	1	-0.0780562	0.99995	0.999981	-0.0058255
BRCA2	1	1	1	1	0.0227282	0.99995	0.999981	0.046835
BRCC3	1	1	1	1	0.0798693	0.99995	0.999981	0.0490605
BRD1	1	1	1	0.382688	0.135533	0.981169	0.999981	0.070374
BRE	1	1	1	1	0.005419	0.99995	0.999981	0.0627357
BRINP1	1	0.00851625	1.52195e-05	1	-0.608548	0.99995	0.999981	0.0017005
BRINP2	1	1	0.661888	1	0.0548203	0.99995	0.904527	-0.0317804
BRINP3	1	1	1	1	0.0840598	0.99995	0.999981	0.00394
BRIP1	1	1	1	1	0.0577713	0.99995	0.999981	0.0485
BRMS1	1	1	1	1	0.0183138	0.981169	0.999981	-0.0340695
BSG	1	1	0.966358	1	-0.109458	0.685856	0.999981	0.0820255
BTG1	1	0.00657523	0.00228671	1	-0.473208	0.305543	0.999981	-0.26189
BTG2	1	2.03169e-08	3.70476e-11	1	-1.07265	0.99995	0.999981	0.019052
BTG3	1	1	1	0.714486	-0.0111247	0.99995	0.999981	-0.0230615
BTG4	1	1	0.167793	1	-0.274718	0.765932	0.999981	-0.0610045
BUB3	1	1	0.723606	1	-0.129029	0.99995	0.999981	-0.0338705
C10orf137	1	1	1	0.425486	0.169225	0.99995	0.999981	0.001161
C10orf90	1	1	0.0670944	0.425238	0.027242	0.700883	0.465975	-0.007551
C11orf30	1	1	0.033405	0.464589	-0.391619	0.685512	0.999981	-0.0627795
C11orf82	1	1	1	0.899498	0.193095	0.99995	0.999981	0.029572
C14orf169	1	1	0.57544	0.466093	-0.16209	0.935199	0.999981	-0.084014
C14orf178	1	1	0.849078	0.302181	-0.090501	0.960527	0.999981	-0.01899
C15orf41	1	1	1	1	0.01831	0.99995	0.999981	0.041166
C15orf57	1	1	0.321655	1	0.0794665	0.981169	0.999981	-0.0720295
C17orf70	1	1	0.057792	1	-0.148177	0.99995	0.999981	-0.0505529
C19orf25	1	1	0.94814	1	5.575e-05	0.99995	0.999981	0.14033
C19orf33	1	1	1	0.743643	0.197429	0.99995	0.999981	0.073515
C19orf40	1	1	0.663908	1	-0.181799	0.99995	0.999981	0.0088605
C19orf55	1	1	0.61255	1	-0.182399	0.964905	0.999981	-0.1553
C19orf60	1	1	0.400755	1	-0.0990503	0.99995	0.805267	0.073819
C19orf66	1	1	1	0.149971	0.13053	0.981169	0.999981	0.0163495
C1orf64	1	1	0.555914	1	-0.0947086	0.99995	0.999981	0.0327085
C1QL1	1	1	0.894568	1	-0.145086	0.99995	0.999981	0.133618
C1QTNF9	1	1	1	0.140626	0.224837	0.99995	0.999981	0.0155545
C1QTNF9B	1	1	0.116796	1	-0.0391985	0.99995	0.999981	0.005408
C20orf96	1	1	1	1	-0.065913	0.99995	0.999981	0.0392805
C22orf29	1	1	0.76488	0.373681	0.074499	0.99995	0.0868136	0.118842
C2CD4B	1	1	0.141943	0.262635	-0.293696	0.99995	0.999981	-0.0186485
C3orf14	1	1	0.793347	1	-0.17678	0.99995	0.999981	0.0488205
C6orf15	1	1	1	1	-0.0155011	0.99995	0.999981	-0.0041085
C7	1	1	0.28838	0.944886	-0.0863311	0.99995	0.999981	0.038237
C7orf26	1	1	1	1	0.137747	0.99995	0.999981	-0.0253522
C7orf31	1	1	0.0771014	0.0276015	0.106086	0.99995	0.999981	0.101
C7orf43	1	1	0.68807	1	-0.161983	0.99995	0.999981	-0.0014765
C7orf50	1	1	0.0287365	1	-0.2815	0.906038	0.999981	-0.112227
CAB39	1	1	0.00158104	1	-0.464899	0.99995	0.999981	0.0240415
CABLES1	1	1	0.137458	1	-0.22205	0.964905	0.999981	-0.004915
CABLES2	1	1	0.931657	1	-0.056724	0.99995	0.999981	-0.0270507
CACNA1F	1	1	0.83683	1	-0.206855	0.99995	0.628685	0.16152
CACNA1G	1	1	0.174198	0.964576	-0.151713	0.99995	0.999981	0.0245225
CACNA1H	1	1	0.356029	1	-0.174439	0.7756	0.999981	-0.077644
CACNA2D3	1	1	0.174198	1	-0.171992	0.99995	0.999981	-0.127044
CACUL1	1	1	1	1	0.182939	0.99995	0.87532	0.14595
CACYBP	1	1	1	1	0.0549905	0.99995	0.999981	0.0132839
CAD	1	1	0.00247818	1	-0.468415	0.99995	0.999981	0.042399
CADM1	1	0.00591709	2.105e-05	1	-0.572765	0.981169	0.108375	0.229831
CADM4	1	1	1	1	0.112639	0.99995	0.999981	0.011628
CALCA	1	1	1	1	-0.027038	0.99995	0.999981	0.0572535
CALCR	1	1	1	0.861459	0.09289	0.954104	0.999981	-0.0528999
CAMK2N2	1	1	1	0.0581224	0.231902	0.99995	0.999981	-0.0066235
CAMTA1	1	1	1	1	-0.0703115	0.99995	0.999981	0.0283579
CAPNS2	1	1	1	1	-0.0838675	0.99995	0.512134	0.13404
CARD10	1	1	0.157292	1	-0.285247	0.981169	0.999981	-0.040037
CARD11	1	1	1	0.419059	0.228062	0.99995	0.999981	-0.0027605
CARD14	1	1	1	1	0.291903	0.99995	0.950479	0.075349
CARD17	1	1	1	0.542618	0.0372482	0.99995	0.970956	0.094408
CARD18	1	1	1	0.802366	0.129366	0.964905	0.814362	-0.0162373
CARD6	1	1	0.941515	1	-0.0515094	0.99995	0.999981	0.0089612
CARD8	1	1	1	1	0.14507	0.99995	0.999981	-0.0423311
CARD9	1	1	1	0.714486	0.161	0.99995	0.999981	-0.0238995
CARM1	1	1	1	0.138474	0.228525	0.99995	0.999981	0.0094195
CARS	1	1	1	0.481478	0.096532	0.99995	0.999981	-0.024558
CARS2	1	1	0.115978	1	-0.27547	0.964905	0.999981	-0.034797
CASC5	1	1	0.00572503	1	-0.415019	0.99995	0.999981	0.0293685
CASP1	1	1	1	0.537207	0.317167	0.99995	0.999981	-0.0162535
CASP12	1	1	0.14713	0.972062	-0.201419	0.99995	0.999981	-0.054108
CASP3	1	1	1	1	0.191995	0.812752	0.999981	-0.03862
CASP4	1	1	1	0.835171	0.196326	0.99995	0.999981	0.0581185
CASP5	1	1	0.9784	0.794286	0.07633	0.99995	0.999981	-0.0130047
CASP8	1	0	0	1	-0.841747	0.0100408	0.999981	-0.221527
CASP8AP2	1	1	0.845463	1	-0.20056	0.997817	0.999981	0.0014675
CAV1	1	1	1	0.802366	-0.00418575	0.99995	0.999981	-0.0156155
CBFA2T3	1	1	1	0.200278	0.301243	0.99995	0.999981	0.029577
CBFB	1	1	1	0.483306	0.153844	0.982999	0.999981	-0.0396315
CBL	1	1	0.980054	0.835171	0.0606595	0.99995	0.999981	-0.0371965
CBX4	1	1	0.0051232	0.739457	-0.518681	0.99995	0.816207	0.14563
CCAR1	1	1	1	1	0.131261	0.99995	0.999981	-0.012661
CCDC103	1	1	1	0.00895714	-0.0391269	0.906038	0.999981	0.0072425
CCDC176	1	1	0.859242	0.656375	0.0708132	0.981169	0.999981	-0.0251045
CCDC6	1	1	0.99376	1	0.0708335	0.99995	0.999981	0.0181327
CCK	1	1	1	1	0.0977445	0.981169	0.999981	-0.0425205
CCKBR	1	1	1	1	0.173804	0.99995	0.999981	0.0285395
CCL18	1	1	1	1	0.0766615	0.964905	0.999981	-0.007819
CCL2	1	1	1	0.893187	0.14122	0.99995	0.999981	0.0402065
CCL21	1	1	0.68807	0.7099	0.138872	0.976327	0.999981	-0.0185293
CCL22	1	1	0.565558	1	-0.281502	0.573987	0.999981	-0.078472
CCL3	1	1	0.792353	0.893187	-0.0509213	0.981169	0.999981	-0.003425
CCL4	1	1	0.351866	1	-0.133509	0.99995	0.999981	0.116362
CCL5	1	1	1	0.0660374	-0.0758568	0.99995	0.999981	-0.0455665
CCNA1	1	4.18711e-05	1.91597e-07	1	-0.52806	0.981169	0.999981	-0.097528
CCNA2	1	1.49522e-07	2.19937e-09	0.86676	-1.22454	0.954104	0.999981	-0.0881125
CCNB1	1	1	0.272364	1	-0.284655	0.99995	0.999981	-0.012078
CCNB1IP1	1	1	0.609033	1	-0.190648	0.981169	0.999981	0.030847
CCNB2	1	1	1	1	-0.050305	0.981169	0.999981	-0.00453791
CCNB3	1	1	0.811586	1	0.0205558	0.99995	0.999981	-0.0715305
CCNC	1	1	0.469196	0.793818	-0.141686	0.964905	0.999981	-0.0780355
CCND2	1	1	1	0.0583378	0.350677	0.99995	0.999981	-0.021869
CCND3	1	1	1	0.00386472	0.433742	0.976327	0.999981	0.006632
CCNE1	1	1.1216e-08	1.35349e-11	1	-0.676368	0.99995	0.999981	-0.0233991
CCNE2	1	0	1.21528e-12	1	-2.04825	0.0100408	0.999981	-0.3618
CCNF	1	1	0.398587	1	-0.155284	0.981169	0.999981	-0.0629245
CCNG1	1	1	0.264068	0.923966	-0.168513	0.99995	0.999981	0.0874615
CCNG2	1	1	0.953943	1	0.0400265	0.964905	0.999981	0.0413335
CCNH	1	1	1	0.38192	0.225182	0.99995	0.999981	0.0322725
CCNI	1	1	0.38738	1	-0.00723808	0.964905	0.999981	-0.089069
CCNJ	1	2.68014e-10	7.25364e-09	1	-1.02248	0.0193065	0.999981	-0.154426
CCNK	1	0.00124834	1.33641e-06	1	-0.44926	0.99995	0.256077	0.0511665
CCNL1	1	1.68226e-05	4.89192e-08	1	-0.595525	0.99995	0.904527	-0.0120225
CCNO	1	1	0.447563	1	-0.160952	0.99995	0.999981	-0.0271901
CCNT1	1	1	1	0.410652	0.165005	0.99995	0.999981	0.115751
CCNT2	1	1	1	0.786895	0.108308	0.740476	0.904527	0.107461
CCNY	1	1	1	0.387376	0.213585	0.99995	0.999981	0.03577
CCP110	1	1	1	1	-0.0817289	0.982999	0.999981	-0.0799005
CCPG1	1	1	0.953943	1	-0.062165	0.99995	0.999981	-0.00674947
CCZ1	1	1	1	1	0.01561	0.99995	0.999981	-0.0387243
CCZ1B	1	1	1	0.263844	0.205052	0.99995	0.999981	0.097888
CD109	1	1	1	0.466093	0.13228	0.99995	0.999981	0.0376855
CD160	1	1	1	0.233905	0.35383	0.99995	0.999981	0.020859
CD180	1	1	1	0.645236	0.183472	0.981169	0.999981	-0.0563885
CD19	1	1	0.995893	0.509615	0.09924	0.99995	0.523786	0.107996
CD2	1	1	1	1	0.023875	0.99995	0.999981	0.103952
CD27	1	1	0.57544	0.572273	0.218896	0.981169	0.999981	-0.0116767
CD28	1	1	0.875032	1	-0.160537	0.99995	0.999981	0.0519133
CD2AP	1	1	0.00857322	1	-0.461323	0.99995	0.999981	0.0500035
CD36	1	1	1	0.931889	0.162845	0.99995	0.53802	0.0164904
CD38	1	1	0.849078	1	-0.0890615	0.99995	0.999981	-0.0308852
CD40	1	1	0.0125143	0.0615966	-0.372555	0.99995	0.999981	0.022921
CD40LG	1	1	1	0.0507944	0.38338	0.99995	0.999981	-0.00598715
CD44	1	1	0.0554871	1	-0.323242	0.99995	0.999981	0.0479175
CD5	1	1	1	1	0.081384	0.99995	0.999981	-0.085152
CD5L	1	1	1	0.373681	0.343102	0.99995	0.999981	0.100589
CD70	1	1	1	0.732086	0.0571267	0.765932	0.999981	-0.0677265
CD79A	1	1	0.191434	1	-0.217375	0.976327	0.999981	-0.103171
CD9	1	1	0.00939122	1	-0.34065	0.99995	0.999981	-0.0887895
CD99	1	0.000710704	5.42274e-06	1	-0.559581	0.960527	0.999981	-0.0778298
CDAN1	1	1	1	0.581122	0.236434	0.99995	0.999981	0.0305965
CDC123	1	1	1	0.00721688	0.335838	0.99995	0.999981	-0.0372035
CDC16	1	1	1	0.263668	0.207115	0.99995	0.999981	0.082187
CDC20	1	0.0101315	1.1541e-05	1	-0.627757	0.99995	0.338419	-0.0227845
CDC23	1	1	1	0.255975	0.114387	0.99995	0.999981	-0.006128
CDC26	1	0.302609	0.00176546	1	-0.366503	0.960527	0.999981	-0.069822
CDC27	1	1	1	1	-0.0781987	0.99995	0.999981	-0.0759535
CDC34	1	1	0.707342	1	-0.0614099	0.99995	0.236698	0.25153
CDC37	1	1	1	0.802366	0.110548	0.99995	0.999981	0.13721
CDC37L1	1	0.171498	0.000199364	1	-0.37573	0.99995	0.999981	-0.0377255
CDC42	1	1	0.319706	1	-0.249268	0.99995	0.999981	0.123778
CDC45	1	1	0.674524	1	-0.112278	0.911932	0.999981	-0.054165
CDC5L	1	1	1	1	0.033717	0.99995	0.999981	0.0672265
CDC6	1	1	1	1	0.0519152	0.99995	0.999981	-0.015584
CDC73	1	1	0.351388	0.442674	-0.262578	0.99995	0.999981	0.0260335
CDCA2	1	1	0.118437	1	-0.208255	0.834061	0.999981	-0.0181029
CDCA3	1	1	0.142608	1	-0.268373	0.99995	0.999981	0.0003435
CDCA5	1	1	0.35183	0.757435	-0.104864	0.99995	0.999981	0.049166
CDCA8	1	0.00992785	8.10013e-06	1	-0.485822	0.99995	0.999981	-0.048178
CDH1	1	1	1	1	-0.0874325	0.99995	0.999981	0.015092
CDH11	1	1	0.241505	1	0.0314732	0.964905	0.999981	-0.076504
CDH13	1	1	0.784833	1	-0.104187	0.99995	0.999981	0.075875
CDH2	1	1	0.999705	1	0.023842	0.984893	0.999981	0.0187535
CDH4	1	1	0.169911	1	-0.220441	0.685512	0.0700484	0.0149945
CDIP1	1	1	1	1	-0.0130715	0.99995	0.999981	-0.0172467
CDIPT	1	1	1	1	-0.0301737	0.99995	0.999981	-0.058409
CDK2AP1	1	1	0.944517	0.76485	0.056494	0.985934	0.999981	0.042633
CDK5RAP2	1	1	0.908198	0.59512	-0.158166	0.99995	0.999981	0.0395665
CDPF1	1	1	0.576956	1	-0.185972	0.99995	0.358137	0.0965615
CDR1	1	1	1	0.556977	0.247617	0.99995	0.999981	-0.0475005
CDR2	1	1	0.75542	1	-0.0691965	0.99995	0.999981	0.0251875
CDT1	1	1	1	1	0.162121	0.812752	0.780033	5.8e-06
CDX2	1	0.0506246	0.000168738	1	-0.428922	0.981169	0.0324515	-0.033645
CEBPA	1	5.83134e-07	1.56396e-09	1	-1.10587	0.99995	0.999981	-0.0742505
CEBPB	1	1	0.0116026	1	-0.264375	0.964905	0.999981	-0.00655265
CEBPG	1	1	1	0.120464	0.241741	0.99995	0.999981	-0.0413425
CENPE	1	1	1	0.0276015	0.369883	0.99995	0.999981	0.0119685
CENPF	1	1	0.916952	1	0.0104209	0.964905	0.999981	-0.015678
CENPI	1	1	0.771881	0.232186	0.173646	0.981169	0.999981	-0.0727825
CENPJ	1	0.00719193	4.6112e-06	0.29278	-0.0748665	0.99995	0.999981	0.0294155
CENPL	1	1	0.770898	1	0.0424612	0.960527	0.999981	-0.063689
CENPM	1	1	1	0.537207	0.150585	0.99995	0.999981	0.00363695
CENPN	1	1	1	1	-0.046193	0.99995	0.999981	0.054129
CENPQ	1	1	0.42637	1	0.053518	0.981169	0.999981	0.00976075
CENPV	1	0.272891	0.0014492	1	-0.374355	0.964905	0.999981	-0.0959505
CEP128	1	1	1	0.0427054	0.408745	0.981169	0.999981	-0.0743615
CEP135	1	1	0.875214	1	-0.0207927	0.99995	0.999981	0.0447337
CEP152	1	1	0.017934	1	-0.371644	0.896609	0.999981	-0.0573254
CEP192	1	1	0.983442	0.58883	0.0691008	0.964964	0.999981	-0.0876004
CEP250	1	1	0.968462	1	-0.06158	0.99995	0.999981	0.0313675
CEP350	1	1	0.561197	1	0.10261	0.981169	0.999981	-0.050106
CEP41	1	1	1	0.1892	0.323215	0.99995	0.999981	0.0880214
CEP55	1	1	1	1	-0.129247	0.99995	0.999981	-0.002674
CEP57	1	1	1	0.335714	0.20031	0.99995	0.999981	-0.0009005
CEP63	1	1	1	0.401463	0.40795	0.993852	0.999981	-0.0905755
CEP68	1	1	0.102076	0.342679	-0.326033	0.99995	0.358137	0.0637505
CEP70	1	1	0.212228	0.292765	-0.093632	0.964905	0.999981	-0.0301655
CEP72	1	1	1	1	-0.0719982	0.954104	0.999981	-0.00944795
CEP76	1	1	1	1	0.0743562	0.99995	0.999981	0.0328008
CEP78	1	1	1	1	0.145912	0.981169	0.97239	0.0509573
CES3	1	1	1	0.984011	0.063933	0.99995	0.999981	0.074584
CES5A	1	1	1	0.399064	0.175151	0.960527	0.999981	-0.00293475
CETN1	1	1	0.764055	1	-0.118877	0.99995	0.999981	-0.057534
CETN2	1	1	1	1	0.132238	0.960527	0.999981	-0.0210366
CETN3	1	1	0.065494	1	-0.257964	0.852649	0.999981	-0.127331
CFP	1	1	1	1	0.090243	0.99782	0.999981	-0.0455845
CGB	1	1	1	0.177402	0.230015	0.99995	0.999981	0.00824935
CGB5	1	1	1	0.518652	0.087311	0.997817	0.999981	0.014596
CGREF1	1	1	0.462385	0.33038	0.0717697	0.99995	0.130038	0.129912
CGRRF1	1	1	1	0.932102	0.0314692	0.99995	0.999981	-0.0082295
CHAF1A	1	0.00235388	0.00017737	1	-0.465452	0.583783	0.999981	-0.075839
CHAF1B	1	1	0.80444	0.712687	-0.006193	0.99995	0.999981	0.0137566
CHAT	1	1	0.388985	1	-0.120157	0.982999	0.999981	0.0346945
CHD8	1	2.68159e-07	1.71538e-09	1	-0.6614	0.981169	0.999981	-0.0607985
CHD9	1	1	1	0.828287	0.0020005	0.960527	0.39192	-0.0351905
CHFR	1	1	0.700756	1	-0.0757618	0.99995	0.999981	0.0245725
CHI3L1	1	1	0.941515	0.899515	0.0549017	0.99995	0.999981	0.020017
CHIC2	1	1	1	0.356613	0.0650168	0.99995	0.999981	-0.0213225
CHL1	1	1	1	0.835171	0.0761088	0.99995	0.999981	0.021394
CHN1	1	1	1	0.116697	-0.0797675	0.99995	0.999981	0.12863
CHP2	1	1	0.163428	1	-0.157105	0.99995	0.999981	0.007907
CHPF	1	1	0.230516	1	-0.11487	0.99995	0.999981	0.0320094
CHST1	1	1	0.65406	0.0409431	0.0398813	0.997817	0.999981	-0.0911175
CHST12	1	1	0.960154	1	0.0188227	0.99995	0.999981	-0.075801
CHST13	1	1	1	1	0.0562308	0.99995	0.999981	-0.018802
CHST14	1	1	1	0.0350739	0.211228	0.981169	0.999981	0.115305
CHST4	1	1	1	1	0.06535	0.99995	0.999981	0.0023915
CHST6	1	1	1	0.238024	0.206708	0.99995	0.999981	0.027037
CHST7	1	1	0.337325	1	-0.229918	0.99995	0.904527	0.1155
CHSY3	1	1	1	0.217089	0.347768	0.99995	0.823166	0.062857
CIB1	1	1	1	1	0.0897195	0.982999	0.999981	-0.12612
CIC	1	1	1	1	0.0661107	0.534367	0.999981	-0.0647175
CIDEA	1	1	0.349261	1	-0.237752	0.99995	0.999981	0.095902
CIDEB	1	1	1	0.0195386	0.233268	0.99995	0.999981	0.042528
CIDEC	1	1	0.486541	0.442512	0.0958635	0.99995	0.999981	0.021985
CIITA	1	1	1	0.233905	0.327362	0.99995	0.558186	0.021498
CILP2	1	1	0.039431	1	0.0003115	0.99995	0.999981	0.0230505
CITED2	1	1	1	0.0261473	0.248087	0.981169	0.999981	0.008427
CKAP5	1	1	1	0.668022	0.125938	0.99995	0.999981	-0.017984
CLASP1	1	1	0.219191	1	-0.319815	0.838969	0.999981	-0.067275
CLASP2	1	4.41551e-06	1.91464e-07	1	-0.517323	0.739026	0.999981	-0.0235024
CLASRP	1	1	1	0.882657	0.066728	0.99995	0.999981	0.0142685
CLDN3	1	1	0.131735	1	-0.287067	0.99995	0.999981	0.099021
CLDN4	1	1	1	0.861611	0.0750943	0.99995	0.999981	0.052441
CLDN5	1	1	1	0.390514	0.344727	0.99995	0.837817	0.0100818
CLEC2B	1	1	1	0.66008	0.258561	0.99995	0.833817	0.0971315
CLGN	1	1	1	0.972125	0.163789	0.996121	0.999981	-0.0583362
CLIC2	1	1	0.978811	0.85815	0.094454	0.99995	0.999981	0.019004
CLIC5	1	1	0.891858	1	-0.0234617	0.99995	0.999981	0.0679735
CLIC6	1	1	0.399957	1	-0.0323451	0.99995	0.999981	0.0728165
CLP1	1	1	0.596641	0.942514	0.00536652	0.99995	0.999981	0.0158925
CLSPN	1	1	0.845463	1	0.082831	0.99995	0.999981	-0.0066291
CLU	1	1	1	0.0249692	0.06044	0.99995	0.999981	0.056103
CLYBL	1	1	0.0165636	1	-0.34431	0.884365	0.999981	-0.053353
CMBL	1	1	1	0.712222	0.312423	0.99995	0.999981	0.0272935
CMYA5	1	1	0.850756	0.970788	-0.0115085	0.99995	0.999981	0.0734716
CNBP	1	1	1	0.295704	0.269651	0.99995	0.999981	-0.063273
CNKSR2	1	1	0.0370715	1	-0.348796	0.99995	0.999981	0.006619
CNOT2	1	1	1	0.0631298	0.37576	0.99995	0.999981	0.068068
CNOT6L	1	1	1	0.38935	0.0555745	0.981169	0.999981	0.0381575
CNOT8	1	1	0.0989486	1	-0.182458	0.99995	0.999981	0.004075
CNP	1	1	1	0.290629	0.135222	0.99995	0.999981	0.048197
CNPY4	1	1	1	0.972125	0.137168	0.99995	0.999981	-0.0481705
CNTF	1	1	0.417598	1	-0.145554	0.99995	0.999981	0.0332815
CNTN3	1	1	1	0.441889	0.087489	0.99995	0.65236	0.0514405
CNTN4	1	1	1	0.931889	-0.0825205	0.99995	0.833817	-0.035107
CNTN5	1	1	0.314446	0.419684	0.225142	0.99995	0.999981	0.0168155
CNTN6	1	1	1	0.322018	0.3051	0.99995	0.999981	-0.0424264
CNTRL	1	1	1	0.861666	0.140004	0.99995	0.999981	0.0274092
CNTROB	1	1	0.279577	1	-0.417355	0.99995	0.999981	0.0137249
COASY	1	1	1	0.797048	0.0286475	0.981169	0.999981	-0.011685
COCH	1	1	1	1	-0.0878793	0.99995	0.999981	-0.0963975
COL11A1	1	1	1	0.278957	0.276527	0.99995	0.999981	0.0812475
COL18A1	1	1	0.811586	1	-0.110189	0.981169	0.999981	0.005676
COL19A1	1	1	1	1	0.125356	0.997817	0.999981	0.0142144
COL1A1	1	1.00188e-11	3.60082e-13	1	-1.10664	0.911932	0.999981	0.0991072
COL1A2	1	1	1	1	0.0833501	0.99995	0.999981	-0.0532485
COL3A1	1	1	1	0.295704	0.20025	0.99995	0.999981	0.0639283
COL4A1	1	1	0.845463	1	-0.016327	0.99995	0.999981	0.129942
COL4A2	1	1	1	1	-0.0969805	0.964905	0.833817	0.0637095
COL4A3	1	1	0.868035	1	0.151349	0.812752	0.999981	-0.0384957
COL4A4	1	1	0.334557	0.984011	-0.33275	0.964905	0.999981	-0.0620053
COL4A6	1	1	1	0.60828	0.110233	0.99995	0.999981	-0.0144443
COL5A3	1	1	0.870549	0.483411	0.0924958	0.964905	0.999981	0.021291
COL6A2	1	1	0.167049	1	-0.305435	0.841829	0.999981	-0.195943
COL7A1	1	1	0.973263	0.466299	0.0545467	0.981169	0.999981	-0.0452304
COL9A3	1	1	0.181251	1	-0.318305	0.99995	0.532093	-0.0706515
COMMD1	1	1	1	0.547311	0.176703	0.981169	0.358137	0.0275578
COMMD4	1	1	1	1	-0.00011575	0.99995	0.999981	0.0642705
COMMD5	1	1	0.849078	0.856116	0.0448797	0.99995	0.999981	0.006923
COMT	1	1	1	0.773546	-0.0997877	0.981169	0.968937	0.018908
COPS2	1	1	1	0.720277	0.0154601	0.99995	0.999981	0.0841875
COPS5	1	1	1	0.835171	0.216655	0.99995	0.999981	0.042115
COQ6	1	1	1	1	0.0871457	0.992418	0.789093	0.0478615
COX19	1	1	0.537485	0.44191	-0.00224528	0.99995	0.999981	-0.0317065
COX4I1	1	1	0.112224	1	0.0128588	0.99995	0.999981	0.0332355
COX6B1	1	1	1	0.137147	0.0294373	0.812752	0.532093	-0.103386
COX6C	1	1	0.801	1	0.0303917	0.99995	0.999981	0.121025
CPAMD8	1	1	1	0.150967	0.00995905	0.99995	0.999981	0.0150575
CPNE8	1	1	0.316135	1	-0.143328	0.99995	0.523786	0.114088
CPT1A	1	1	1	1	-0.0241482	0.99995	0.999981	0.048285
CPT1B	1	1	1	0.278957	0.138483	0.99995	0.999981	-0.0361735
CREB1	1	1	0.791768	1	-0.178694	0.981169	0.999981	-0.0888015
CREBBP	1	8.67078e-05	1.5333e-07	1	-0.743243	0.99995	0.999981	-0.021235
CRISPLD1	1	1	1	0.149971	0.183161	0.747138	0.999981	-0.0672565
CRK	1	1	1	0.214549	0.21379	0.99995	0.999981	0.0123945
CRNKL1	1	1	1	1	0.00744505	0.99995	0.999981	0.000966
CROCC	1	1	1	1	-0.0215369	0.981169	0.999981	0.0177965
CRTC1	1	1	0.666966	0.462039	-0.207183	0.99995	0.999981	-0.0188555
CRYL1	1	1	0.0351862	1	-0.209983	0.981169	0.999981	-0.0604647
CSAG2	1	1	0.294782	1	0.00893803	0.99995	0.999981	-0.024918
CSF1	1	1	1	1	0.00225975	0.99995	0.999981	-0.0240625
CSF2	1	1	0.00338216	0.156245	-0.351343	0.99995	0.999981	-0.0177249
CSF3	1	1	1	0.606347	0.226745	0.99995	0.999981	-0.0316875
CSF3R	1	1	1	0.411861	0.272002	0.99995	0.999981	-0.026018
CSGALNACT2	1	1	1	0.0806842	0.235445	0.99995	0.999981	-0.101247
CSMD3	1	1	1	1	-0.0340739	0.997817	0.999981	0.054292
CSPP1	1	1	0.194662	1	-0.277943	0.984893	0.999981	-0.024425
CSRNP1	1	1	0.319536	0.874016	-0.215472	0.99995	0.999981	0.15242
CSRP2BP	1	1	1	1	0.0977255	0.981169	0.999981	-0.065923
CST4	1	1	1	0.582163	-0.11844	0.99995	0.961005	-0.039333
CST5	1	1	1	0.290629	0.120365	0.99995	0.999981	-0.0578533
CST7	1	1	1	1	0.0841872	0.99995	0.999981	-0.0334028
CST8	1	1	0.953943	0.902415	0.166738	0.981169	0.999981	0.0066371
CSTA	1	1	1	1	0.15582	0.99995	0.999981	0.0520015
CSTB	1	1	0.00674272	1	-0.394215	0.99995	0.999981	-0.0254789
CTAG1A	1	1	0.240953	0.740788	-0.060937	0.99995	0.999981	0.0035235
CTAG2	1	1	1	1	-0.0560397	0.99995	0.999981	-0.073612
CTBP1	1	1	0.74577	0.198115	0.0270547	0.99995	0.999981	0.0138373
CTBP2	1	1	1	0.882657	-0.117613	0.854797	0.999981	-0.124968
CTCF	1	1	0.140713	1	-0.148609	0.99995	0.999981	-0.074521
CTGF	1	1	1	1	0.152451	0.981169	0.999981	-0.031895
CTHRC1	1	1	1	0.00335197	0.297315	0.99995	0.999981	-0.021168
CTNNA1	1	1	1	0.334143	0.153585	0.911011	0.999981	-0.14723
CTNNA2	1	1	1	0.182055	0.222057	0.99995	0.999981	-0.004128
CTNNA3	1	1	0.0141837	1	-0.342282	0.981169	0.999981	0.062414
CTNNB1	1	1	0.334626	1	-0.182154	0.99995	0.999981	0.0821175
CTNND1	1	1	0.118338	1	-0.201673	0.960527	0.999981	-0.006558
CTNND2	1	1	0.0091266	1	-0.359924	0.99995	0.999981	0.122675
CTSB	1	1	0.305989	1	-0.279597	0.981169	0.999981	0.016117
CTSD	1	1	1	0.0428516	0.182682	0.99995	0.968937	0.048024
CUL1	1	1	0.0269109	1	-0.500415	0.99995	0.999981	0.0204185
CUL2	1	1	1	0.375113	0.323552	0.99995	0.999981	-0.0109742
CUL3	1	1	0.80444	1	-0.244847	0.99995	0.999981	-0.0150385
CUL4A	1	1	0.0823723	1	-0.262738	0.747138	0.999981	-0.147623
CUL4B	1	1	0.929178	0.60828	0.159189	0.99995	0.999981	0.15932
CUL5	1	1	0.225517	0.765326	-0.20556	0.99995	0.999981	-0.007361
CUL7	1	1	0.361649	1	-0.195654	0.99995	0.880226	0.0676962
CUX1	1	0.00815787	0.000137259	1	-0.504158	0.812752	0.999981	-0.083917
CUZD1	1	1	1	0.411145	-0.0079805	0.884365	0.999981	-0.002975
CXCL12	1	1	0.296674	1	-0.173186	0.99995	0.999981	0.103675
CXCL14	1	1	0.00471582	0.967756	-0.182796	0.99995	0.945939	0.032852
CXCL2	1	1	1	1	-0.0879147	0.99995	0.999981	0.0715035
CXCL5	1	1	0.0516992	1	-0.142097	0.987957	0.77914	0.009095
CXCL9	1	1	0.829329	1	-0.0665687	0.960527	0.999981	-0.051595
CXCR4	1	1	1	1	0.0741291	0.981169	0.999981	-0.056696
CXorf22	1	1	1	1	-0.0429785	0.99995	0.999981	0.014087
CXorf36	1	1	0.17159	0.703308	-0.147882	0.99995	0.999981	-0.127676
CYB5R3	1	1	1	1	-0.0255993	0.99995	0.999981	-0.0989855
CYCS	1	1	0.708393	1	0.09653	0.99995	0.999981	0.107926
CYLD	1	1	1	1	0.097787	0.99995	0.999981	0.0586485
CYP11A1	1	1	1	0.861611	-0.0281475	0.99995	0.999981	0.032846
CYP11B1	1	1	1	0.972125	0.175194	0.986918	0.999981	0.0136825
CYP17A1	1	1	1	0.00949287	0.228247	0.906038	0.999981	-0.0176654
CYP19A1	1	1	1	1	0.0650908	0.99995	0.727991	0.094759
CYP1A1	1	1	0.288903	1	-0.316742	0.99995	0.999981	-0.0290078
CYP1A2	1	1	1	0.970788	0.225706	0.964964	0.999981	-0.0961855
CYP1B1	1	1	1	1	0.112501	0.99995	0.999981	0.06778
CYP21A2	1	1	0.798681	0.936302	0.0072505	0.99995	0.974428	0.121595
CYP24A1	1	1	0.256306	1	-0.259452	0.981169	0.999981	-0.0312685
CYP27B1	1	1	1	1	0.11972	0.99995	0.999981	-0.0705585
CYP2A13	1	1	1	1	0.132685	0.634234	0.999981	-0.0213655
CYP2A6	1	1	0.685814	0.480745	0.115169	0.976327	0.999981	-0.04546
CYP2A7	1	1	0.794821	1	0.227527	0.99995	0.999981	0.046356
CYP2B6	1	1	0.0232368	1	-0.387245	0.99995	0.999981	0.011455
CYP2J2	1	1	1	1	-0.0443443	0.99995	0.999981	0.123827
CYP3A4	1	1	1	1	-0.0878827	0.99995	0.999981	0.0586714
CYP51A1	1	1	0.587747	0.297508	0.118547	0.99995	0.999981	0.0171553
DAB1	1	1	1	1	0.0015535	0.99995	0.999981	0.02177
DAB2	1	1	0.651249	1	-0.132623	0.99995	0.999981	0.0938535
DAB2IP	1	0.324748	0.00035686	1	-0.449223	0.99995	0.999981	0.026746
DACT1	1	1	1	0.335714	0.257447	0.99995	0.999981	0.0250026
DAP	1	1	0.775922	1	-0.137186	0.99995	0.696591	-0.028484
DAP3	1	1	0.873244	1	-0.0927517	0.951262	0.999981	0.006853
DAXX	1	1	0.761099	1	-0.117107	0.978229	0.999981	-0.0648665
DBP	1	1	0.0746671	1	-0.0642365	0.99995	0.999981	0.0489695
DCAF12L1	1	1	0.123341	1	-0.219702	0.99995	0.999981	-0.024333
DCAF12L2	1	1	1	0.617185	-0.00586025	0.393834	0.999981	-0.131678
DCAF4	1	1	1	1	0.115189	0.99995	0.882585	0.0212687
DCC	1	1	1	0.278957	0.00109425	0.99995	0.999981	0.004066
DCLRE1A	1	1	0.385499	1	-0.0160013	0.99995	0.999981	0.0621462
DCLRE1B	1	1	0.806851	0.278957	0.088506	0.960527	0.999981	0.000139
DCLRE1C	1	1	1	0.464589	0.21789	0.99995	0.999981	0.048878
DCN	1	1	0.985307	1	0.0698922	0.981169	0.999981	-0.0465575
DCT	1	1	0.822723	1	0.184418	0.99995	0.999981	0.051096
DCTN2	1	1	0.261888	1	-0.28345	0.99995	0.999981	0.0548465
DCTN3	1	1	1	0.916864	0.0433443	0.99995	0.999981	0.0693855
DCTN4	1	1	0.212855	1	0.0017225	0.99995	0.999981	0.0131685
DCX	1	1	0.22236	1	-0.152297	0.95668	0.999981	0.0412086
DDB1	1	1	1	1	0.044831	0.964905	0.999981	0.0063335
DDB2	1	1	1	0.712222	0.222917	0.99995	0.999981	-0.0085775
DDIT4	1	1	0.00204068	1	-0.521585	0.99995	0.999981	-0.0815275
DDO	1	1	1	1	0.0947382	0.99995	0.999981	-0.016367
DDX10	1	1	0.337325	1	-0.13499	0.99995	0.773766	0.030969
DDX11	1	1	0.734111	1	-0.140716	0.99995	0.338419	0.207525
DDX18	1	1	1	0.845372	0.0502	0.765932	0.999981	-0.129807
DDX20	1	1	0.618716	0.410471	0.177329	0.99995	0.999981	0.0210779
DDX23	1	1	1	0.289232	0.29339	0.99995	0.999981	0.013287
DDX3Y	1	1	1	1	0.156454	0.964905	0.999981	0.0749665
DDX4	1	1	1	1	0.0069565	0.99995	0.999981	-0.0654996
DDX54	1	1	1	1	-0.0279903	0.99995	0.999981	-0.008287
DDX6	1	1	1	0.377661	0.213803	0.884365	0.999981	-0.0688715
DEC1	1	1	0.338521	1	-0.258912	0.981169	0.999981	0.00146
DEDD	1	1	0.910368	1	0.0159252	0.99995	0.999981	-0.07463
DEDD2	1	1	1	1	0.105251	0.99995	0.999981	0.026345
DEFB1	1	1	1	1	-0.0748754	0.99995	0.999981	0.0400355
DEK	1	1	0.99376	0.630259	-0.0170395	0.99995	0.999981	0.0108875
DENND2A	1	1	0.321532	1	-0.238101	0.99995	0.999981	-0.0598145
DENND4A	1	1	1	0.00910623	0.51058	0.99995	0.999981	-0.011151
DERA	1	1	0.540686	0.947941	-0.109362	0.99995	0.999981	0.040583
DES	1	1	0.331626	1	0.0094605	0.99995	0.999981	-0.0215575
DET1	1	1	0.496539	1	-0.0150854	0.997817	0.926014	0.008506
DFFA	1	1	0.541624	1	-0.021916	0.99995	0.904527	0.09473
DFFB	1	1	1	0.37508	0.174311	0.981169	0.999981	0.0644575
DGCR6L	1	1	0.261053	0.587053	-0.224922	0.99995	0.999981	0.0166161
DHCR24	1	1	1	0.816614	0.0218358	0.964905	0.999981	-0.0415295
DHDH	1	1	1	0.951287	0.141962	0.99995	0.999981	0.115433
DHFR	1	1	1	1	0.0247388	0.906038	0.999981	-0.022936
DHRS2	1	1	0.781424	1	0.0821323	0.964905	0.999981	-0.067839
DHRS3	1	1	1	1	0.0942399	0.99995	0.999981	-0.0097545
DHRS7	1	1	0.993093	1	-0.043096	0.981169	0.999981	-0.035088
DHX16	1	1	0.860791	1	-0.112864	0.550689	0.999981	0.0042777
DIABLO	1	1	0.654687	1	-0.110028	0.99995	0.999981	0.0874055
DIAPH2	1	1	0.602229	0.665038	0.033387	0.981169	0.999981	-0.0322643
DICER1	1	1	0.668768	1	-0.0972931	0.99995	0.999981	-0.0289085
DIP2C	1	1	0.696669	1	-0.06865	0.99995	0.999981	0.05163
DIRAS1	1	1	1	0.0914673	0.242267	0.99995	0.999981	0.0960105
DIRAS3	1	1	0.783791	1	-0.10108	0.99995	0.814362	0.087972
DIS3	1	1	0.102076	1	-0.214528	0.99995	0.999981	0.0259605
DISC1	1	1	1	1	0.168612	0.99995	0.999981	0.0018235
DKK1	1	1	1	0.518652	0.266235	0.981169	0.999981	-0.0393875
DKK2	1	1	1	0.0400738	0.09578	0.99995	0.999981	-0.006813
DKK3	1	1	1	0.401463	0.184289	0.99995	0.904527	0.0646835
DKK4	1	1	1	0.16926	0.334463	0.99995	0.999981	0.105227
DLC1	1	1	0.667225	1	-0.161119	0.964905	0.999981	-0.119917
DLEC1	1	1	0.941515	0.742365	0.00748675	0.99995	0.999981	0.092255
DLG1	1	1	0.152058	1	-0.28154	0.960527	0.999981	-0.02977
DLGAP5	1	1	1	0.278957	0.349166	0.99995	0.999981	0.0669185
DLL1	1	1	1	0.267953	0.304724	0.99995	0.964965	0.104576
DLL3	1	1	0.141943	1	-0.253572	0.99995	0.999981	0.0654385
DLL4	1	1	1	0.13582	0.26222	0.99995	0.972272	0.14318
DLST	1	1	1	0.0982454	0.0750597	0.99995	0.999981	0.0296947
DMBT1	1	1	0.613939	1	-0.144737	0.99995	0.999981	0.0976765
DMC1	1	1	0.195274	1	-0.0648482	0.99995	0.788846	0.110831
DMTF1	1	1	1	1	-0.0287395	0.99995	0.999981	0.0046905
DNA2	1	1	1	1	0.0437022	0.99995	0.999981	0.118889
DNAH8	1	1	1	1	-0.133545	0.99995	0.999981	-0.0358127
DNM1	1	1	1	0.497528	0.10443	0.99995	0.999981	-0.0070226
DNM2	1	1	1	1	0.240258	0.99995	0.999981	0.066963
DNM3	1	1	0.975317	1	0.0746017	0.99995	0.999981	0.0323175
DNMT1	1	1	0.246943	1	-0.0975283	0.99995	0.999981	0.0476138
DNMT3A	1	1	1	1	-0.0412075	0.99995	0.999981	0.0425275
DNMT3B	1	1	0.432339	1	-0.0692767	0.981169	0.999981	-0.0131391
DOCK9	1	1	0.980522	0.714486	0.117199	0.99995	0.999981	-0.0048115
DOT1L	1	1	0.939739	1	-0.0287908	0.99995	0.999981	0.065843
DPAGT1	1	1	0.175691	1	-0.0399595	0.99995	0.999981	0.01201
DPH1	1	1	1	0.878101	0.164041	0.99995	0.999981	0.0094325
DPP10	1	1	1	0.164216	0.298092	0.99995	0.999981	0.0223365
DPYD	1	0.00792699	0.00117412	1	-0.37485	0.515706	0.999981	-0.149807
DPYSL4	1	1	0.816452	0.263668	-0.123295	0.99995	0.999981	-0.0452813
DSCAML1	1	1	0.38738	0.28429	-0.13105	0.964905	0.999981	-0.0725385
DSN1	1	1	1	1	0.236615	0.99995	0.999981	0.0795745
DST	1	1	0.0545383	1	-0.00722505	0.854797	0.999981	-0.0309555
DTL	1	1	1	0.442512	0.124853	0.99995	0.999981	0.12748
DTX1	1	1	0.00633264	0.056526	0.0181042	0.99995	0.495388	0.101417
DTX4	1	1	1	0.31987	0.250412	0.99995	0.999981	0.0374715
DUSP1	1	9.7719e-05	1.82807e-06	1	-0.617182	0.834061	0.999981	-0.040693
DUSP26	1	1	1	0.970788	0.20339	0.99995	0.999981	-0.0189503
DUSP4	1	0.000212689	1.73646e-06	1	-1.43045	0.960527	0.358137	-0.102438
DUSP9	1	0	0	1	-2.63322	0.0100408	0.0279853	-0.222858
DYNC1H1	1	1	0.646712	1	-0.057152	0.99995	0.999981	-0.0228145
DYNC1LI1	1	1	1	1	-0.0517562	0.982999	0.999981	0.024729
DYNLL1	1	1	1	1	0.055855	0.981169	0.999981	-0.065461
DZANK1	1	1	0.530079	0.547311	0.186715	0.99995	0.999981	0.018544
E2F1	1	1	0.0149128	1	-0.267555	0.99995	0.999981	-0.0404265
E2F2	1	1	0.133854	1	-0.195353	0.99995	0.999981	-0.012698
E2F3	1	1	0.200745	1	-0.0888925	0.99995	0.999981	-0.0199196
E2F4	1	1	0.0529063	0.645236	0.033096	0.985954	0.999981	-0.0477881
E2F5	1	1	0.152518	1	-0.140383	0.99995	0.835717	0.155865
E2F7	1	2.53852e-06	2.46224e-08	1	-3.07972	0.960527	0.999981	-0.0881725
E2F8	1	1	0.0932335	1	-0.36312	0.99995	0.999981	-0.137688
E4F1	1	1	1	0.135929	0.447918	0.99995	0.999981	0.101801
ECHS1	1	1	0.68807	1	-0.14849	0.99995	0.999981	0.113896
ECM2	1	1	1	0.285393	0.322416	0.99995	0.999981	0.0096711
ECT2	1	1	1	0.0147901	0.420648	0.99995	0.999981	-0.0216705
EDA2R	1	0.961896	0.00222219	1	-0.424972	0.997817	0.999981	-0.0270885
EDAR	1	1	0.0111163	1	-0.400533	0.99995	0.999981	-0.100583
EDDM3B	1	1	1	1	0.20869	0.99995	0.999981	-0.0347346
EDIL3	1	1	1	1	0.0465817	0.685512	0.999981	-0.034786
EDN1	1	1	1	1	-0.0789388	0.981169	0.999981	-0.045611
EDN2	1	1	1	0.861666	0.0243238	0.964905	0.999981	0.0769012
EDNRA	1	1	1	0.0245768	0.197735	0.960527	0.999981	-0.0519275
EDNRB	1	1	1	1	0.107501	0.99995	0.999981	-0.0261525
EEF1A1	1	0.0475566	3.19642e-05	1	-0.15742	0.99995	0.495388	0.024107
EEF1A2	1	0.214446	0.000239267	1	-0.548	0.99995	0.999981	0.0820425
EEF1E1	1	1	1	0.714626	-0.0118858	0.99995	0.999981	-0.0612719
EFCAB2	1	1	1	0.684273	0.287098	0.99995	0.999981	-0.0777005
EFEMP2	1	1	0.32248	1	-0.183323	0.99995	0.999981	0.040889
EGF	1	1	1	0.375113	0.31034	0.99995	0.999981	0.0887805
EGFL6	1	1	1	0.462883	0.271647	0.99995	0.999981	0.102637
EGFLAM	1	1	0.0751941	1	-0.281203	0.99995	0.999981	0.00811
EHMT1	1	1	0.0208878	1	-0.371113	0.99995	0.999981	-0.0547435
EHMT2	1	1	0.0679568	1	-0.253503	0.99995	0.999981	0.042629
EI24	1	1	1	1	0.0222065	0.99995	0.999981	-0.0140665
EID1	1	1	0.368661	1	-0.048586	0.99995	0.999981	0.0117245
ELF1	1	4.40881e-05	1.61539e-07	0.102415	-0.817932	0.982999	0.999981	-0.0839054
ELF4	1	2.31228e-06	1.07284e-08	1	-1.03274	0.982999	0.999981	0.0251522
ELK1	1	1	1	0.882657	0.0429098	0.99995	0.999981	0.026342
ELK3	1	1	1	0.603048	0.124808	0.99995	0.999981	0.0495365
ELK4	1	1	1	0.0517378	0.24556	0.99995	0.999981	0.0141915
ELL	1	0.0427768	0.000221383	1	-0.413588	0.964905	0.999981	-0.0091673
ELN	1	1	1	1	0.0071935	0.99995	0.999981	-0.038554
ELOVL2	1	1	1	1	0.0402412	0.99995	0.999981	0.0820215
EME1	1	1	0.995893	1	0.167986	0.964905	0.999981	0.0398945
EML4	1	1	1	0.38935	0.329811	0.99995	0.999981	0.114891
EMP1	1	1	1	0.170695	0.247232	0.99995	0.610593	0.0667389
EMP2	1	1	0.806666	0.554279	-0.0387554	0.99995	0.999981	-0.125616
EMP3	1	1	0.763262	1	-0.211799	0.99995	0.999981	-0.047183
ENDOG	1	1	0.629398	1	-0.137971	0.99995	0.999981	0.0435915
ENDOV	1	1	0.042209	0.500383	0.221192	0.99995	0.759503	0.0650145
ENGASE	1	1	1	0.187035	0.441343	0.976327	0.999981	-0.0023735
ENO1	1	1	1	0.464589	0.315424	0.984893	0.999981	0.050542
ENO2	1	4.2528e-05	1.9561e-06	1	-0.630487	0.700883	0.999981	-0.104165
ENPP4	1	1	0.968266	0.249672	0.230233	0.99995	0.833817	0.124372
ENTPD5	1	1	0.875214	0.0819745	0.22172	0.99995	0.999981	0.111458
ENTPD6	1	1	0.798681	1	-0.0551088	0.981169	0.999981	-0.102675
EP300	1	1	0.481119	1	-0.19384	0.99995	0.999981	-0.0342775
EP400	1	1	0.0177519	1	-0.421592	0.99995	0.999981	0.030038
EPC2	1	1	0.00471582	1	-0.0706953	0.99995	0.999981	0.018442
EPG5	1	1	0.662248	0.187642	0.127694	0.99995	0.999981	-0.003923
EPN2	1	1	0.894568	1	-0.114951	0.99995	0.999981	0.05412
EPO	1	1	0.523258	0.650861	-0.137848	0.981169	0.999981	-0.0425956
EPS15	1	1	1	0.116697	0.245813	0.99995	0.999981	-0.0115447
ERBB2IP	1	1	1	0.589184	0.217585	0.99995	0.999981	0.095858
ERC1	1	1	0.854278	0.295704	-0.098062	0.99995	0.446029	0.138853
ERCC1	1	1	0.417844	0.958284	-0.17507	0.99995	0.999981	-0.0259805
ERCC2	1	1	1	1	-0.123693	0.99995	0.999981	0.0048193
ERCC3	1	1	0.811586	1	-0.0819813	0.981169	0.999981	0.0318175
ERCC4	1	1	1	0.991684	0.115262	0.99995	0.999981	0.102733
ERCC5	1	1	0.65406	0.537207	-0.124334	0.99995	0.999981	-0.0106835
ERCC6	1	1	1	0.7099	0.19838	0.99995	0.999981	0.0547015
ERCC8	1	1	1	0.0257051	0.0582615	0.99995	0.999981	0.0909085
EREG	1	1	0.00315117	1	-0.32582	0.99995	0.999981	0.00253445
ERG	1	1	1	1	0.047738	0.960527	0.999981	-0.067707
ERRFI1	1	1	1	1	0.0180325	0.99995	0.999981	0.022595
ESCO1	1	1	0.378583	1	-0.0229302	0.99995	0.999981	0.142528
ESCO2	1	1	0.767303	1	-0.169824	0.99995	0.999981	-0.026857
ESPL1	1	1	1	1	-0.0625835	0.99995	0.338419	-0.002286
ESR1	1	1	1	1	0.0554256	0.99995	0.999981	-0.0123925
ESR2	1	1	0.443341	1	-0.139847	0.99995	0.833817	0.0610055
ESRRA	1	1	0.00366185	1	-0.421061	0.99995	0.633708	0.16365
ETS1	1	1.26896e-05	2.84629e-05	1	-0.27108	0.10217	0.999981	-0.123032
ETV5	1	1	1	0.135063	0.39514	0.99995	0.999981	-0.00525
ETV6	1	1	0.0587901	1	-0.332033	0.99995	0.999981	0.108174
EVI5	1	1	1	0.128713	0.329195	0.99995	0.999981	0.041869
EWSR1	1	1	0.798848	0.768438	0.199383	0.981169	0.999981	0.0009975
EXO1	1	1	0.00518128	1	-0.406785	0.99995	0.999981	-0.0446935
EXO5	1	1	0.83683	0.951287	-0.00520825	0.99995	0.999981	0.0117035
EXT1	1	1	1	0.92341	0.149791	0.906038	0.999981	0.0489725
EXT2	1	1	1	0.823019	0.119389	0.99995	0.999981	0.019098
EYA2	1	1	1	0.891615	0.152745	0.99995	0.999981	-0.0342749
EZH2	1	1	0.764055	1	-0.169364	0.99995	0.951436	0.0926725
F8	1	1	1	0.171329	0.132904	0.99995	0.999981	-0.009048
FADD	1	1	1	0.60828	0.223616	0.981169	0.999981	-0.061887
FAIM	1	1	0.053376	1	-0.191175	0.981302	0.999981	0.0238235
FAIM2	1	1	0.163538	1	-0.35016	0.99995	0.999981	0.0108135
FAIM3	1	1	0.123926	0.714486	0.196415	0.99995	0.999981	0.038301
FAM110A	1	1	1	1	0.0363115	0.99995	0.999981	-0.0381985
FAM110B	1	1	1	1	-0.0793095	0.911932	0.999981	-0.0261145
FAM110C	1	1	0.947856	0.0858196	0.0467225	0.99995	0.999981	0.114952
FAM118A	1	1	0.400755	1	-0.0799325	0.99995	0.999981	0.0286527
FAM127C	1	1	0.0751941	1	-0.31993	0.99995	0.999981	-0.009857
FAM161A	1	1	1	1	0.141167	0.99995	0.999981	-0.0921185
FAM161B	1	1	0.940086	1	-0.0304695	0.99995	0.999981	0.0753435
FAM171B	1	1	0.425069	1	0.0950818	0.99995	0.999981	-0.032601
FAM175B	1	1	0.0657403	1	0.019723	0.99995	0.999981	0.016177
FAM184A	1	1	1	0.714486	0.12589	0.99995	0.999981	0.0522095
FAM193B	1	1	0.436832	1	-0.153565	0.99995	0.999981	0.001272
FAM19A5	1	1	1	1	0.161217	0.99995	0.999981	-0.0434676
FAM220A	1	1	0.255583	1	-0.206109	0.981169	0.39192	0.072242
FAM46D	1	1	1	0.460284	0.201204	0.99995	0.338419	0.188095
FAM53B	1	1	1	0.399064	0.0521247	0.99995	0.999981	0.0258943
FAM64A	1	1	1	0.248908	0.206637	0.981169	0.999981	-0.102023
FAM71D	1	1	0.570864	1	-0.276108	0.99995	0.999981	0.078095
FAM76B	1	1	1	0.480768	0.225931	0.987957	0.999981	0.034558
FANCA	1	1	0.483528	1	-0.155693	0.99995	0.999981	-0.0355985
FANCB	1	1	0.970763	0.18076	0.200433	0.99995	0.999981	0.058729
FANCC	1	1	1	0.622399	0.0543462	0.99995	0.833817	0.0950145
FANCD2	1	1	1	0.214584	0.211759	0.765932	0.999981	-0.019127
FANCE	1	1	1	0.645236	0.0922247	0.99995	0.999981	0.079572
FANCF	1	1	1	1	0.063662	0.99995	0.999981	0.005804
FANCG	1	1	0.0727002	1	0.058215	0.99995	0.999981	0.019097
FANCI	1	1	0.370963	1	0.123762	0.99995	0.0324515	0.19589
FANCL	1	1	0.0532397	1	-0.061134	0.99995	0.999981	-0.007801
FANCM	1	1	0.102251	1	0.0105437	0.99995	0.999981	0.010582
FAS	1	1	0.94165	0.169149	0.200526	0.99995	0.999981	-0.134832
FASN	1	0.000154131	1.51489e-07	1	-0.843275	0.99995	0.999981	0.0279175
FBLN1	1	1	1	0.750619	0.146456	0.99995	0.999981	-0.0889395
FBLN5	1	1	1	1	-0.0349213	0.95668	0.999981	-0.0706665
FBN2	1	1	0.0259268	1	-0.305358	0.99995	0.999981	-0.0899096
FBXL18	1	1	1	1	-0.016619	0.99995	0.556533	0.097733
FBXL20	1	1	0.921217	1	0.0299425	0.99995	0.999981	0.004174
FBXO24	1	1	1	0.773546	0.227425	0.99995	0.999981	0.025209
FBXO5	1	1	1	0.606347	0.015598	0.99995	0.999981	0.0155755
FBXW11	1	1	1	1	0.0252032	0.99995	0.780033	0.088123
FBXW2	1	1	1	0.274013	0.159849	0.957788	0.999981	-0.032325
FBXW7	1	1	0.262898	0.234581	0.160646	0.99995	0.999981	-0.0510085
FCGBP	1	1	1	1	0.164828	0.99995	0.999981	-0.0632975
FCGR1A	1	1	0.528223	1	0.0630022	0.854797	0.999981	0.092192
FCGR2A	1	1	0.0972992	1	-0.201332	0.99995	0.999981	0.052626
FCGR2B	1	1	0.0351862	1	-0.0963528	0.99995	0.999981	-0.0361105
FCGR2C	1	1	0.429024	0.278957	0.0758593	0.99995	0.999981	0.008551
FCRL4	1	1	1	1	0.0577285	0.99995	0.999981	-0.0522235
FDPS	1	1	1	0.177581	0.28399	0.982999	0.999981	0.0623971
FEM1B	1	1	1	0.508976	0.23461	0.99995	0.999981	0.002111
FEN1	1	1	1	1	0.0570877	0.812752	0.999981	-0.0776725
FEV	1	1	0.0134193	0.0296046	-0.524915	0.981302	0.999981	-0.15964
FEZ1	1	1	0.663237	0.461111	0.0213835	0.99995	0.999981	0.0997545
FGF1	1	1	1	1	0.040705	0.99995	0.999981	-0.0145405
FGF13	1	1	1	0.0352986	0.422418	0.99995	0.999981	0.004082
FGF14	1	1	0.337325	0.342411	-0.260635	0.99995	0.999981	-0.07739
FGF2	1	1	0.487851	1	-0.165503	0.99995	0.999981	0.063607
FGF20	1	1	1	1	0.0917672	0.984893	0.468022	0.199675
FGF23	1	1	1	0.687504	0.162751	0.99995	0.999981	0.055011
FGF7	1	1	1	1	0.179716	0.984893	0.999981	0.0724965
FGF9	1	1	1	1	0.016771	0.906038	0.999981	-0.065913
FGFR1OP	1	1	0.902113	0.145559	0.141907	0.99995	0.426194	0.18471
FH	1	1	1	1	0.225066	0.99995	0.999981	0.0133653
FHIT	1	1	0.859143	1	-0.070439	0.99995	0.999981	0.003303
FHL1	1	1	0.941515	1	0.0434001	0.99995	0.999981	0.129155
FHL2	1	0.0260657	4.67387e-05	0.460284	-0.521105	0.99995	0.999981	0.0994065
FICD	1	1	0.554096	0.37954	0.154926	0.99995	0.999981	-0.0042675
FIGF	1	1	1	0.0567748	0.275765	0.99995	0.788846	0.157005
FIP1L1	1	1	0.0102463	1	-0.181354	0.883648	0.999981	0.0101885
FJX1	1	1	1	0.0892921	0.31679	0.99995	0.999981	0.065854
FKBP1A	1	1	1	0.1892	0.078165	0.99995	0.999981	0.0403914
FKBP8	1	1	0.590492	0.668022	-0.169437	0.852649	0.999981	-0.18939
FKBP9	1	1	0.130159	1	-0.161123	0.99995	0.999981	0.125165
FLAD1	1	1	1	0.838779	0.199667	0.99995	0.999981	-0.0258155
FLCN	1	1	1	1	0.0302893	0.99995	0.999981	-0.0374585
FLI1	1	8.10484e-06	8.79753e-08	1	-0.696867	0.951262	0.999981	-0.129007
FLII	1	1	1	0.503029	0.221457	0.99995	0.999981	0.0139264
FLJ44635	1	1	1	0.645236	0.085881	0.99995	0.999981	0.0520945
FLNA	1	1	0.271818	1	-0.141817	0.99995	0.999981	0.03185
FLNB	1	0.0427644	5.65456e-05	1	-0.0903473	0.99995	0.999981	-0.067949
FLNC	1	1	0.230977	1	-0.335265	0.99995	0.999981	0.004013
FMOD	1	1	1	0.786158	0.27052	0.981302	0.999981	-0.148006
FN1	1	1	0.401826	0.772914	-0.147225	0.99995	0.999981	0.0434195
FNBP1	1	1	0.311822	1	0.0667879	0.981169	0.999981	0.0294605
FOS	1	1	0.123341	1	-0.16898	0.997817	0.999981	0.0088757
FOSB	1	9.14886e-06	2.12461e-08	1	-0.718817	0.99995	0.999981	0.0341475
FOSL1	1	1	1	0.0400738	0.361667	0.99995	0.999981	-0.016453
FOXC1	1	1	0.290771	1	-0.15796	0.834061	0.999981	-0.155965
FOXG1	1	1	0.00234567	1	-0.380578	0.99995	0.999981	0.0025435
FOXI1	1	1	1	1	-0.0330732	0.99995	0.999981	-0.0159318
FOXL2	1	1	1	0.15425	0.0964185	0.99995	0.999981	0.0026191
FOXN3	1	0.385322	0.00525084	1	-0.195458	0.812752	0.999981	-0.138435
FOXO1	1	1	0.074328	1	-0.207381	0.99995	0.999981	-0.0246685
FOXO3	1	1	0.588853	0.835171	-0.0996513	0.99995	0.999981	-0.0212142
FOXO4	1	0.175003	0.00042276	1	-0.415973	0.997817	0.999981	-0.0454955
FPGT	1	1	1	0.00652238	0.168234	0.99995	0.999981	0.057328
FRAT1	1	1	0.796944	1	0.0907177	0.99995	0.999981	0.0213737
FREM1	1	1	0.499103	1	-0.015898	0.99995	0.999981	0.0687284
FRMPD4	1	1	0.783791	1	0.0478095	0.99995	0.999981	0.0342035
FRS2	1	1	1	0.661311	0.176621	0.99995	0.999981	-0.0353955
FRY	1	0.186927	0.000193182	1	-0.438065	0.99995	0.999981	-0.0164115
FSCB	1	1	1	0.234581	0.293895	0.99995	0.999981	-0.0356713
FSIP2	1	1	1	0.0412584	0.141862	0.99995	0.547109	-0.0250705
FSTL3	1	1	0.335076	0.886354	-0.0567775	0.99995	0.999981	0.00444805
FSTL5	1	1	0.0131034	1	0.0325365	0.812752	0.999981	-0.0400835
FURIN	1	1	1	1	-0.05288	0.99995	0.999981	-0.0413735
FUS	1	1	0.723606	1	-0.0490833	0.99995	0.999981	-0.00689955
FUT1	1	1	0.913725	1	-0.047303	0.573987	0.999981	-0.0380465
FUT11	1	1	1	1	0.00935575	0.99995	0.999981	-0.030292
FUT3	1	1	1	0.38192	-0.004534	0.99995	0.999981	-0.0537385
FUT8	1	1	0.487851	0.68245	0.225507	0.964905	0.999981	-0.0317875
FUT9	1	1	1	1	0.0705753	0.812752	0.999981	-0.05089
FXR1	1	1	0.00494965	1	-0.274892	0.99995	0.999981	-0.0223245
FXYD1	1	1	1	1	0.191617	0.99995	0.999981	-0.0076625
FZD1	1	1	0.643849	0.803264	0.0826092	0.964905	0.999981	-0.0270924
FZD10	1	1	0.187208	0.206717	-0.01735	0.812752	0.999981	-0.078295
FZD3	1	1	1	0.751935	0.132142	0.99995	0.968937	0.057657
FZD6	1	1	0.805861	1	-0.104986	0.981169	0.999981	-0.083853
FZD7	1	1	1	0.508976	0.363833	0.99995	0.999981	-0.0286335
FZD8	1	1	0.80444	1	-0.066741	0.99995	0.999981	0.0405635
FZR1	1	1	0.00471582	0.171036	-0.379255	0.99995	0.999981	0.0606145
G0S2	1	1	0.0505506	1	-0.319952	0.964905	0.999981	0.00202783
G6PD	1	1	0.0259268	1	-0.349237	0.99995	0.999981	0.016405
GAB1	1	1	0.124386	0.921358	-0.258414	0.99995	0.999981	-0.0208655
GABARAPL2	1	1	1	0.0769167	0.287973	0.99995	0.999981	0.0269558
GADD45A	1	1	0.3142	1	-0.1811	0.99995	0.65236	0.155465
GADD45B	1	1	0.00169074	1	-0.298599	0.99995	0.999981	0.0472015
GADD45G	1	1	0.811586	1	-0.0734125	0.99995	0.74911	0.113769
GADD45GIP1	1	1	0.0642731	1	-0.155667	0.99995	0.969187	0.0392785
GAL3ST1	1	1	1	0.37508	0.237089	0.99995	0.999981	0.0259639
GALNS	1	1	1	1	0.0947444	0.99995	0.999981	-0.005864
GALNT10	1	1	1	0.0350739	0.168625	0.935199	0.999981	-0.0351402
GALNT4	1	1	1	0.0581224	0.07259	0.997817	0.999981	-0.0144929
GALNT5	1	1	0.0266006	0.0826333	0.0157066	0.99995	0.999981	0.0239455
GALNT6	1	1	0.793111	1	0.001246	0.739026	0.999981	-0.0404795
GALNTL5	1	1	0.0262896	1	-0.372468	0.99995	0.999981	-0.073733
GALNTL6	1	1	1	1	0.0171	0.981169	0.999981	-0.026462
GALT	1	1	0.498435	1	-0.101902	0.993493	0.999981	-0.0013775
GAMT	1	1	0.0603665	1	-0.405477	0.99995	0.999981	-0.0285299
GANAB	1	1	0.510624	1	-0.0999795	0.99995	0.999981	-0.0560425
GARNL3	1	1	1	1	0.0635658	0.960527	0.999981	-0.047188
GAS1	1	1	1	0.7099	0.149647	0.99995	0.999981	-0.003265
GAS2	1	1	0.236642	0.772914	0.0398875	0.99995	0.999981	0.0588053
GAS2L1	1	1	0.983442	1	0.112446	0.987957	0.999981	-0.12605
GAS2L2	1	1	1	0.00190614	0.306513	0.99995	0.999981	-0.006267
GAS2L3	1	1	0.937454	0.902415	0.217177	0.99995	0.999981	-0.0128605
GAS6	1	1	1	0.125451	0.260725	0.99995	0.999981	0.0166395
GAS7	1	1	0.978811	0.750619	-0.0245775	0.99995	0.999981	0.0647105
GAST	1	1	1	0.441312	0.154214	0.997817	0.999981	0.038701
GATA1	1	1	0.0501031	1	-0.218971	0.960527	0.999981	-0.0688335
GATA3	1	1	0.0707058	1	-0.280451	0.981169	0.999981	-0.13506
GATA4	1	1	0.026639	1	-0.354193	0.99995	0.999981	-0.016408
GATA6	1	0.00557187	3.29596e-05	1	-0.4768	0.964905	0.999981	-0.0723475
GBA3	1	1	1	1	0.14627	0.99995	0.999981	-0.0145455
GBE1	1	1	1	0.216905	-0.00716375	0.99995	0.999981	0.0279145
GBGT1	1	1	0.0926503	1	-0.19801	0.812752	0.999981	-0.0490995
GCLC	1	1	0.029397	1	-0.460325	0.981169	0.999981	-0.0512505
GCLM	1	1	0.0397015	1	-0.275527	0.99995	0.999981	0.0291945
GCNT1	1	1	0.763557	1	-0.165937	0.906038	0.999981	-0.007222
GCNT4	1	1	0.953943	1	-0.125572	0.99995	0.999981	-0.0241435
GDA	1	1	1	1	0.071942	0.99995	0.999981	0.0316755
GDF1	1	1	1	0.626014	-0.0556982	0.99995	0.327056	0.16006
GDF15	1	1	0.910368	1	-0.0991475	0.935199	0.999981	-0.027873
GDF6	1	1	0.827727	0.150827	0.11944	0.99995	0.999981	-0.0146475
GFAP	1	1	0.0557877	1	-0.204127	0.99995	0.999981	0.058848
GFI1	1	1	0.163741	1	-0.178007	0.976327	0.999981	-0.0523645
GFI1B	1	1	0.540686	1	-0.182788	0.99995	0.999981	0.083287
GFOD1	1	0.0687181	0.000189757	1	-0.509618	0.996121	0.999981	0.070663
GFRA1	1	1	0.574618	0.401463	-0.100687	0.951262	0.999981	-0.0357816
GFRAL	1	0.0631659	0.000344055	1	-0.630425	0.964905	0.999981	-0.0915325
GGT1	1	1	1	1	0.0328595	0.99995	0.999981	-0.012761
GH1	1	1	1	1	-0.0335065	0.99995	0.999981	-0.0999285
GH2	1	1	1	0.0281794	0.299033	0.687153	0.904527	0.027204
GHR	1	1	1	1	-0.0850894	0.99995	0.999981	-0.037622
GHRH	1	1	0.557123	0.845372	0.0153808	0.765932	0.999981	0.0039645
GIGYF1	1	1	1	1	0.104583	0.99995	0.999981	0.030696
GINS1	1	1	0.284531	0.177402	-0.077628	0.99995	0.999981	-0.080567
GINS2	1	1	0.793347	0.437894	-0.111202	0.981169	0.999981	-0.0284265
GINS4	1	1	0.797225	0.569947	0.0517482	0.712622	0.999981	0.071235
GJA1	1	1	0.716718	1	-0.068278	0.981169	0.999981	-0.114937
GLCCI1	1	1	1	0.832901	0.198083	0.99995	0.999981	0.081556
GLG1	1	1	0.00260235	1	-0.376375	0.99995	0.999981	-0.0143711
GLI1	1	1	1	0.0772285	0.419112	0.981169	0.999981	-0.0645285
GLI3	1	1	1	1	0.171115	0.911932	0.999981	0.018295
GLO1	1	1	0.160883	1	-0.193444	0.99995	0.999981	0.0381695
GLRX3	1	1	0.436825	1	-0.175697	0.99995	0.999981	-0.0298765
GLT1D1	1	1	0.271652	1	-0.282325	0.99995	0.999981	0.0612415
GLTSCR1	1	1	0.966358	0.0250141	0.259028	0.99995	0.999981	-0.007381
GML	1	1	1	1	0.0221518	0.964964	0.999981	-0.057922
GMNN	1	1	0.235325	1	-0.253869	0.99995	0.999981	0.032987
GMPR2	1	1	0.474795	0.893187	-0.0666515	0.99995	0.999981	-0.008537
GMPS	1	1	1	0.342679	0.114716	0.99995	0.999981	-0.094374
GNA12	1	1	0.638796	0.187035	0.0248527	0.99995	0.999981	-0.04301
GNAI1	1	1	1	0.587845	0.035707	0.99995	0.999981	0.068617
GNAS	1	1	0.0149128	1	-0.486308	0.99995	0.999981	-0.0445502
GNB2	1	1	1	0.233905	0.184765	0.99995	0.999981	-0.0511945
GNB5	1	1	1	1	0.089979	0.99995	0.999981	0.00871795
GNG10	1	1	1	1	-0.0131836	0.99995	0.999981	0.034275
GNG11	1	1	0.663237	1	-0.110105	0.99995	0.999981	0.0490635
GNG3	1	1	1	1	-0.017684	0.964905	0.999981	-0.0486819
GNG7	1	1	1	0.187035	0.27278	0.99995	0.999981	-0.0249959
GNG8	1	1	0.616708	1	0.110608	0.99995	0.999981	0.0284305
GNL1	1	1	1	0.0130083	0.513387	0.976327	0.999981	0.0059255
GNPDA2	1	1	0.953943	1	-0.0697882	0.981169	0.999981	-0.013713
GNRH1	1	1	1	0.483706	0.065099	0.99995	0.609252	-0.111783
GNRH2	1	1	0.855481	1	-0.0171477	0.99995	0.999981	0.0054375
GOLGA5	1	1	0.331897	1	-0.125634	0.981169	0.999981	-0.11511
GOPC	1	1	0.28838	1	0.074065	0.573987	0.999981	-0.0983155
GPC3	1	1	1	0.972125	0.123873	0.99995	0.999981	-0.0118523
GPHN	1	1	0.723606	1	-0.00361925	0.966479	0.999981	-0.089389
GPI	1	1	0.444025	1	-0.147982	0.99995	0.999981	0.0179596
GPLD1	1	1	1	0.466068	0.204731	0.981169	0.999981	0.0547328
GPR112	1	1	1	0.432441	0.108582	0.99995	0.999981	0.0186019
GPR132	1	1	0.354593	0.903036	0.180222	0.960527	0.999981	-0.0398502
GPR158	1	1	0.94814	1	-0.0874323	0.960527	0.999981	-0.0431086
GPRASP1	1	1	1	1	0.0740607	0.964905	0.999981	-0.14732
GPS1	1	1	1	0.0261473	0.391062	0.99995	0.999981	-0.0075615
GPS2	1	1	0.894568	1	0.070178	0.99995	0.999981	-0.014818
GPT	1	1	1	0.138653	0.203771	0.99995	0.999981	0.062844
GPX4	1	1	0.798848	1	-0.109404	0.99995	0.999981	-0.000303
GRAP2	1	0.0540594	7.4173e-05	1	-0.514495	0.99995	0.999981	-0.030735
GRB10	1	0.000141517	7.70768e-08	1	-0.500757	0.99995	0.495388	0.0391872
GRB2	1	1	0.16873	1	-0.242789	0.99995	0.999981	0.0107726
GREM2	1	1	0.941515	1	0.0496485	0.99995	0.999981	-0.0052715
GRHPR	1	1	0.621961	1	0.069862	0.99995	0.999981	0.061779
GRIA4	1	1	0.716718	1	-0.111375	0.99995	0.999981	-0.0062295
GRIK1	1	1	1	1	0.0574033	0.981169	0.999981	-0.000745
GRIN2A	1	1	0.0328293	1	-0.00839975	0.99995	0.999981	-0.009429
GRIN2B	1	1	1	1	0.192164	0.982999	0.999981	0.0944655
GRM1	1	1	1	0.853115	0.237534	0.954104	0.999981	-0.0039205
GRM3	1	1	1	1	-0.0121067	0.964905	0.999981	-0.009542
GRM5	1	1	1	1	0.167053	0.99995	0.999981	0.0793475
GRP	1	1	0.129493	1	-0.244655	0.99995	0.999981	0.0317295
GSE1	1	1	0.447563	1	-0.166137	0.99995	0.999981	-0.0133912
GSN	1	1	1	1	-0.0711014	0.99995	0.999981	-0.0226059
GSPT1	1	1	0.319535	1	-0.218342	0.99995	0.999981	0.157015
GSPT2	1	8.52946e-05	1.88595e-07	1	-0.747348	0.99995	0.999981	-0.052384
GSTA1	1	1	0.0800414	1	-0.107517	0.99995	0.999981	-0.027127
GSTM1	1	1	1	0.36057	0.0467292	0.99995	0.833817	0.027201
GSTM2	1	1	0.849078	0.0220943	0.12688	0.99995	0.968937	-0.009263
GSTM3	1	1	0.746795	0.642058	-0.0426125	0.906038	0.999981	-0.134485
GSTM5	1	1	1	0.38192	-0.018359	0.981169	0.999981	-0.0407625
GSTP1	1	1	0.0963811	0.52047	-0.2878	0.99995	0.999981	-0.118276
GSTT1	1	1	1	1	-0.0854002	0.99995	0.999981	0.13404
GSTZ1	1	1	0.771881	1	-0.0581733	0.99995	0.999981	0.0114355
GTF2B	1	1	0.0565552	1	-0.307142	0.99995	0.999981	0.0668665
GTF2H1	1	1	1	1	-0.0249583	0.99995	0.999981	0.0267265
GTF2H2C	1	1	0.203505	1	-0.296598	0.99995	0.751958	0.070738
GTF2H3	1	1	1	1	-0.0965925	0.99995	0.999981	0.045564
GTF2H4	1	1	1	1	0.115158	0.99995	0.999981	-0.02468
GTF2H5	1	1	0.980054	1	-0.172789	0.99995	0.999981	-0.0343305
GTPBP4	1	1	0.00781328	1	-0.451943	0.99995	0.999981	0.0237445
GTSE1	1	1	1	0.0806842	0.333808	0.99995	0.904527	0.0760115
GUCY1A2	1	1	1	0.295704	0.252397	0.99995	0.999981	0.0398499
GUCY1A3	1	1	0.35408	1	-0.100333	0.99995	0.999981	-0.0229821
GUCY1B3	1	1	0.947856	1	-0.00943675	0.99995	0.999981	-0.0391445
H2AFX	1	1	0.281391	1	-0.0599608	0.697744	0.999981	-0.126625
H2AFY	1	1	0.133854	1	-0.198054	0.99995	0.999981	-0.002827
H3F3A	1	0.00136913	4.6112e-06	1	-0.396905	0.982999	0.999981	-0.021912
H3F3B	1	1	1	0.38192	0.13027	0.99995	0.999981	0.059221
H3F3C	1	1	1	0.893187	0.279853	0.99995	0.999981	0.0834745
HADHB	1	1	1	0.0772285	0.36406	0.99995	0.999981	-0.028319
HAGHL	1	1	1	0.0431392	0.284768	0.987957	0.999981	-0.0364631
HAPLN1	1	1	0.646156	0.91919	-0.124063	0.99995	0.999981	-0.055769
HAS3	1	1	0.673765	1	0.267177	0.981169	0.999981	-0.068715
HAUS1	1	1	0.367205	1	-0.179199	0.906038	0.999981	-0.0459
HAUS2	1	1	0.99376	1	-0.0286537	0.99995	0.999981	0.0666805
HAUS5	1	1	0.0175952	1	-0.3521	0.99995	0.999981	-0.048457
HBA2	1	1	0.417598	1	-0.0451853	0.99995	0.999981	-0.014594
HBP1	1	1	1	0.868646	0.252362	0.99995	0.999981	0.0433192
HCFC1	1	1	0.0587901	1	-0.299115	0.99995	0.759503	0.024518
HDAC1	1	1	1	1	-0.074905	0.985954	0.426194	0.107717
HDAC10	1	1	1	0.972125	-0.0014705	0.99995	0.999981	-0.028417
HDAC2	1	1	0.0410104	1	-0.291635	0.99995	0.999981	0.114613
HDAC3	1	1	1	0.602776	0.150617	0.99995	0.999981	0.0297495
HDAC4	1	1	1	1	0.0864577	0.87932	0.789093	-0.013946
HDAC5	1	1	0.215335	1	-0.0559851	0.923136	0.999981	0.0102175
HDAC6	1	1	1	0.869708	0.225025	0.99995	0.999981	0.0140742
HDAC7	1	1	1	0.282723	0.388477	0.747138	0.999981	-0.112074
HDAC8	1	1	0.352893	1	-0.110388	0.954104	0.999981	-0.120802
HDAC9	1	1	1	1	0.173223	0.812752	0.999981	-0.0428185
HEATR2	1	1	1	1	0.0768048	0.99995	0.999981	0.0224904
HECW1	1	1	1	1	-0.013808	0.99995	0.999981	0.0472945
HELLS	1	1	0.872517	1	-0.0635297	0.99995	0.999981	0.03132
HEPACAM	1	1	0.50845	1	-0.138149	0.99995	0.999981	-0.0255165
HEPH	1	1	1	0.645236	0.212002	0.573987	0.999981	-0.12793
HERC2	1	1	1	0.0170855	0.250698	0.99995	0.999981	0.0062325
HGF	1	1.26458e-08	2.84259e-11	1	-0.921893	0.99995	0.999981	-0.042293
HIC1	1	1	1	1	0.0268885	0.812752	0.999981	-0.039629
HIP1	1	0.000928971	1.22855e-06	1	-0.57466	0.99995	0.999981	0.0508725
HIRA	1	1	0.83005	1	-0.030348	0.99995	0.999981	-0.0406176
HIST1H4I	1	1	0.0465015	0.775496	-0.279718	0.941726	0.999981	0.012744
HLA-DQA1	1	1	1	1	0.146482	0.99995	0.999981	-0.0142425
HLA-DRA	1	1	0.899766	1	0.18891	0.99995	0.999981	0.0205485
HLA-F	1	1	0.72389	0.228521	0.277485	0.906038	0.999981	-0.123923
HLA-G	1	1	0.899766	1	-0.10087	0.99995	0.999981	0.01174
HLF	1	1	1	0.82204	0.199012	0.99995	0.999981	-0.0552655
HMBS	1	1	0.00319291	1	-0.207315	0.99995	0.833817	0.008459
HMG20B	1	0.807636	0.00912684	1	-0.111789	0.812752	0.999981	0.0282917
HMGA1	1	1	0.271652	0.589192	-0.0599092	0.99995	0.999981	0.0738765
HMGA2	1	1	0.911303	0.0197604	0.157058	0.7756	0.999981	0.0373465
HMGB1	1	4.53617e-05	1.82807e-06	1	-0.456385	0.739026	0.999981	-0.0295755
HMGB2	1	0.00032147	0.000111771	1	-0.457785	0.385371	0.999981	-0.078117
HMOX1	1	1	0.314549	1	-0.0902625	0.99995	0.999981	0.0244267
HN1	1	1	0.23582	1	-0.279278	0.99995	0.999981	-0.0808985
HNF1A	1	1	1	0.972125	0.0312075	0.99995	0.999981	-0.044896
HNF4A	1	2.91067e-12	2.04416e-12	1	-1.09051	0.529218	0.999981	-0.116425
HNRNPA0	1	1	0.0962734	1	-0.274168	0.99995	0.999981	0.0648675
HNRNPA2B1	1	0.634285	0.00189129	1	-0.426528	0.981169	0.999981	-0.0821935
HNRNPA3	1	1	1	0.150967	0.399093	0.99995	0.999981	0.0503195
HOMER3	1	1	1	0.857727	0.068232	0.976327	0.999981	-0.0724999
HOOK1	1	1	0.00537518	1	-0.350712	0.99995	0.999981	-0.0256615
HOXA11	1	1	0.957561	0.0475585	0.33595	0.981169	0.999981	0.0539035
HOXA13	1	9.93547e-05	1.64089e-07	1	-0.682965	0.99995	0.880226	0.048195
HOXA9	1	1	1	0.338342	0.217602	0.99995	0.814362	0.061781
HOXC11	1	0.548902	0.00166323	1	-0.407202	0.981169	0.999981	0.0086715
HOXC13	1	7.9635e-10	7.81829e-12	1	-1.34917	0.981169	0.904527	0.10313
HOXD11	1	1	1	0.656375	0.147433	0.964905	0.999981	-0.12715
HOXD13	1	0.512065	0.000315369	0.486389	-0.317252	0.99995	0.999981	-0.0070735
HPCA	1	1	0.720619	1	-0.152104	0.99995	0.999981	0.0509965
HPCAL4	1	1	1	0.85815	0.0119821	0.99995	0.999981	-0.082395
HPGD	1	1	0.453373	1	-0.103433	0.99995	0.999981	0.0081679
HPSE	1	1	0.325486	1	-0.03893	0.99995	0.999981	0.0902885
HPSE2	1	1	0.806666	0.177211	0.352457	0.99995	0.999981	0.084797
HRAS	1	1	0.496539	1	0.0642025	0.857246	0.999981	-0.105785
HRASLS	1	1	0.802186	1	-0.075168	0.981169	0.999981	-0.0162605
HRK	1	1	1	0.650861	0.296233	0.99995	0.999981	0.0144135
HRNR	1	1	1	0.893187	0.16719	0.854797	0.999981	-0.0398965
HS3ST5	1	1	0.9784	0.656375	0.165279	0.99995	0.999981	0.141995
HS6ST1	1	1	0.80444	1	-0.06743	0.99995	0.999981	0.0434681
HS6ST3	1	1	1	0.278957	0.190506	0.99995	0.999981	0.094719
HSD11B1	1	1	0.515159	1	-0.0571026	0.99995	0.999981	-0.0154425
HSD17B1	1	1	1	1	0.0769091	0.99995	0.999981	0.0154845
HSD17B2	1	1	1	1	0.116037	0.981169	0.999981	0.01895
HSD17B3	1	1	1	0.835171	0.182448	0.99995	0.999981	-0.032642
HSD17B4	1	1	1	1	0.0136475	0.99995	0.999981	0.0229455
HSD3B1	1	1	1	1	-0.0314805	0.872066	0.999981	-0.0642105
HSD3B2	1	1	1	0.464589	0.128709	0.99995	0.999981	0.00669
HTATIP2	1	1	1	0.0361607	0.158592	0.99995	0.999981	0.0361696
HTATSF1	1	1	0.057792	1	0.032315	0.99995	0.999981	0.106551
HUS1	1	1	0.539125	1	-0.0157575	0.99995	0.999981	0.047813
HUS1B	1	1	0.940017	1	-0.0845748	0.99995	0.999981	0.0177755
HUWE1	1	1	0.791768	1	-0.138717	0.964905	0.999981	-0.123852
HYI	1	1	0.526843	1	-0.23728	0.981169	0.999981	-0.0836625
ICAM1	1	1	0.169922	1	-0.22971	0.99995	0.999981	-0.023811
ICAM3	1	1	1	1	-0.0027765	0.997817	0.999981	-0.0507596
ICAM5	1	1	1	0.250131	0.105224	0.685512	0.999981	-0.089452
ID2	1	1	1	0.503029	0.194256	0.99995	0.999981	0.0288175
ID4	1	1	1	0.349625	0.267278	0.99995	0.999981	0.0492705
IDH1	1	1	0.661888	1	0.254128	0.99995	0.999981	0.0544372
IDH2	1	1	0.260853	0.264169	-0.0630435	0.985934	0.999981	-0.133843
IDI1	1	1	0.80444	0.00419886	0.0544899	0.99995	0.999981	0.013749
IDI2	1	1	1	0.401463	0.232492	0.960527	0.633708	-0.03406
IDO1	1	1	0.672491	1	-0.090815	0.99995	0.999981	0.0496539
IDO2	1	1	1	1	0.021644	0.964905	0.999981	-0.0015315
IDUA	1	1	1	1	0.150721	0.99995	0.999981	0.0793545
IER3	1	1	1	1	0.139604	0.99995	0.999981	0.134964
IER5L	1	1	0.0177519	0.676358	-0.311035	0.99995	0.999981	-0.009405
IFI16	1	0	0	1	-2.4745	0.99995	0.759503	0.09171
IFI6	1	1	0.0990156	0.90621	0.0699417	0.99995	0.999981	-0.00404771
IFNA2	1	1	0.993093	1	0.0941895	0.99995	0.999981	0.0596375
IFNAR1	1	1	1	1	0.0327042	0.99995	0.999981	-0.03616
IFNB1	1	1	0.678185	1	-0.12265	0.99995	0.999981	-0.0423725
IFNG	1	1	0.0594411	1	-0.202772	0.99995	0.774312	0.13939
IFNW1	1	1	0.0326016	1	-0.169843	0.99995	0.968937	0.0722055
IFT43	1	1	1	1	0.148023	0.99995	0.999981	0.0708615
IFT57	1	1	1	1	0.0726576	0.99995	0.837817	0.0978611
IGF1	1	1	0.921217	0.617185	0.22759	0.812752	0.999981	-0.0724102
IGF2R	1	1	0.811586	1	-0.162242	0.99995	0.999981	0.0460905
IGFALS	1	0.0231729	0.000168738	1	-0.35096	0.960527	0.999981	-0.150498
IGFBP1	1	1	0.0516992	1	-0.0171526	0.99995	0.999981	-0.016363
IGFBP2	1	1	1	0.757435	0.0655012	0.99995	0.999981	0.0029525
IGFBP3	1	1	0.891571	1	-0.0428875	0.984893	0.999981	-0.030668
IGFBP5	1	1	0.532613	1	-0.139834	0.99995	0.999981	-0.0430552
IGFBP6	1	1	0.543998	0.853115	-0.0963232	0.997817	0.999981	-0.0459035
IGSF22	1	1	0.872977	1	-0.138868	0.99995	0.999981	-0.0423265
IKZF1	1	0.00661679	1.24088e-05	1	-0.62298	0.99995	0.999981	-0.0717505
IKZF3	1	2.55141e-11	2.16049e-13	1	-2.78404	0.99995	0.999981	0.016745
IL10	1	1	1	0.0415604	0.0140465	0.99995	0.999981	-0.0082835
IL10RB	1	1	1	1	0.0964992	0.99995	0.999981	0.0085055
IL12A	1	1	0.487759	0.481478	-0.00981925	0.99995	0.999981	0.017568
IL12B	1	1	0.516906	1	-0.0557005	0.964905	0.999981	0.0744435
IL13	1	1	0.429024	0.145495	0.0053975	0.99995	0.999981	0.0102258
IL13RA2	1	1	1	0.645236	0.145771	0.99995	0.999981	0.0381961
IL15	1	1	0.685814	0.972125	0.098485	0.954104	0.999981	-0.0516168
IL17A	1	1	0.647711	1	-0.130705	0.906038	0.999981	-0.060248
IL17B	1	1	1	1	-0.0786788	0.99995	0.999981	0.0406825
IL17D	1	1	0.0910818	1	-0.172593	0.99995	0.999981	-0.01655
IL18	1	1	1	1	0.21632	0.981169	0.999981	-0.0133422
IL19	1	1	1	0.893187	0.285023	0.99995	0.999981	-0.0023807
IL1A	1	1	1	0.874016	0.184757	0.981169	0.999981	0.013007
IL1B	1	1	1	0.0902833	0.034058	0.99995	0.999981	-0.0165336
IL1R1	1	1	0.00596737	0.221319	0.06061	0.99995	0.999981	0.0033855
IL1RAPL1	1	1	1	1	0.0486687	0.99995	0.999981	-0.039972
IL1RN	1	1	0.469196	0.657271	0.174949	0.99995	0.999981	0.0385365
IL2	1	1	0.94202	0.861611	0.092793	0.99995	0.999981	0.043861
IL21R	1	1	1	1	0.103348	0.99995	0.999981	0.013787
IL24	1	1	0.327874	1	-0.21888	0.99995	0.999981	0.0309561
IL2RA	1	1	0.321123	1	-0.10137	0.997817	0.999981	-0.0103695
IL3	1	1	0.619569	1	-0.0259633	0.99995	0.999981	0.057275
IL31RA	1	1	1	1	0.114583	0.99995	0.999981	0.0828715
IL4	1	1	1	1	0.050004	0.99995	0.999981	-0.0533744
IL6	1	1	1	1	-0.0543055	0.99995	0.999981	-0.00109095
IL6ST	1	1	1	1	0.130051	0.906038	0.999981	-0.0551485
IL7R	1	1	0.737259	1	0.00346933	0.99995	0.101793	0.133163
IL8	1	1	1	1	0.134701	0.99995	0.999981	0.0468515
IMPA2	1	1	0.587155	1	-0.140719	0.99995	0.999981	-0.0234355
IMPDH1	1	1	0.118338	1	0.0501212	0.99995	0.999981	0.0341813
IMPDH2	1	1	0.0234861	1	0.0203144	0.99995	0.999981	0.0655595
INCENP	1	1	1	1	0.142484	0.99995	0.999981	0.0139395
INF2	1	1	0.510624	0.802366	0.0117985	0.99995	0.999981	0.100725
ING1	1	1	1	1	0.0017655	0.99995	0.999981	0.0431945
ING4	1	1	1	1	0.0510111	0.996121	0.999981	-0.053341
ING5	1	1	0.1951	1	-0.244243	0.99995	0.990614	0.0708361
INHA	1	1	1	1	0.0560097	0.99995	0.999981	-0.0059703
INHBA	1	0.0485162	0.000352011	1	-0.53405	0.954104	0.999981	-0.041561
INHBB	1	1	0.941515	1	-0.0353015	0.99995	0.999981	0.033962
INHBE	1	1	0.980522	0.668022	0.100799	0.99995	0.999981	-0.0112637
INMT	1	1	0.322019	1	-0.202149	0.747138	0.999981	-0.0568195
INPP4A	1	1	0.618274	1	0.0777591	0.99995	0.999981	0.0759255
INSC	1	1	0.299461	0.936302	-0.0811203	0.997817	0.999981	-0.0844985
INSL3	1	1	0.434357	0.518652	0.1624	0.99995	0.999981	-0.01564
INTS1	1	1	0.642085	0.808396	0.08612	0.99995	0.999981	0.050793
IPMK	1	1	1	1	0.14129	0.739026	0.999981	-0.102396
IPO11	1	1	1	1	0.158367	0.982999	0.999981	0.0840165
IPO5	1	1	1	0.168646	0.125668	0.99995	0.999981	-0.00104215
IPPK	1	1	0.943817	0.278957	0.186935	0.99995	0.999981	0.080766
IQGAP1	1	1	0.248639	1	-0.206437	0.981169	0.999981	-0.0605025
IREB2	1	1	0.94165	0.835171	0.195916	0.99995	0.999981	0.0530645
IRF1	1	0.000345043	2.25206e-06	1	-0.637845	0.964905	0.999981	-0.0357645
IRF2BPL	1	1	0.42637	1	-0.2691	0.964905	0.999981	-0.0255965
IRF4	1	1	0.374875	1	-0.142683	0.982999	0.999981	-0.0164025
IRS1	1	1	0.0440823	1	-0.305407	0.573987	0.999981	-0.0984355
IRS2	1	1	1	1	0.0203735	0.99995	0.39242	-0.039408
ITGA5	1	1	0.249795	1	-0.00227975	0.99995	0.999981	-0.0472485
ITGA8	1	1	0.855481	1	-0.135005	0.857246	0.999981	-0.028993
ITGB1	1	0.472721	0.00151875	1	-0.296297	0.981169	0.999981	0.073516
ITGB1BP1	1	1	1	1	0.0188986	0.99995	0.999981	0.043259
ITGB2	1	1	1	1	-0.0378052	0.99995	0.999981	-0.027965
ITGB3	1	1	0.498435	0.693463	-0.114229	0.99995	0.999981	-0.0173785
ITGB3BP	1	1	1	0.538884	0.240565	0.99995	0.999981	0.0180815
ITGB5	1	1	1	0.00538136	0.502525	0.99995	0.999981	-0.0487655
ITIH6	1	1	1	0.37508	0.258225	0.99995	0.999981	0.0952185
ITM2A	1	1	0.130159	1	-0.222585	0.99995	0.999981	-0.0105422
ITPR1	1	1	1	1	-0.06176	0.812752	0.999981	-0.079733
ITPR2	1	1	0.896099	1	0.0900897	0.99995	0.39192	0.15831
IVD	1	1	1	1	-0.124822	0.99995	0.999981	0.0399355
JAG2	1	1	1	0.882657	-0.00453975	0.99995	0.999981	0.104977
JAZF1	1	1	0.149266	0.984011	-0.157425	0.99995	0.999981	-0.0521654
JKAMP	1	1	1	0.98514	-0.0249395	0.99995	0.999981	0.0409577
JMJD7	1	1	1	0.661311	0.131549	0.99995	0.999981	0.02646
JMY	1	1	0.894568	0.936943	-0.059293	0.99995	0.999981	0.127648
JPH3	1	1	1	1	0.050545	0.99995	0.999981	-0.0468595
JUN	1	0.00527113	6.81242e-06	1	-0.535497	0.99995	0.999981	0.00622355
JUNB	1	1.37344e-05	4.85606e-08	1	-0.993777	0.997817	0.00739306	0.3094
JUND	1	0.000145457	1.47001e-07	1	-0.537623	0.99995	0.999981	0.0089895
JUP	1	3.96976e-06	2.84294e-09	1	-0.753485	0.99995	0.999981	0.0221405
KANK1	1	1	0.229356	1	-0.182877	0.99995	0.999981	0.037317
KAT2B	1	1	0.00242848	1	-0.40726	0.99995	0.999981	-0.0635055
KAT6A	1	1	0.990808	1	0.0155397	0.99995	0.338419	0.12427
KAT6B	1	1	0.721934	1	0.111648	0.99995	0.999981	-0.00976
KAT7	1	1	0.586279	1	-0.134939	0.981169	0.999981	0.0160897
KATNA1	1	1	1	1	0.102808	0.99995	0.999981	0.0467415
KATNB1	1	1	1	0.0412261	0.293498	0.981169	0.999981	-0.0865935
KCNB1	1	1	0.144159	1	-0.0690335	0.99995	0.863117	0.0505315
KCNIP1	1	0.0157874	7.59048e-05	1	-0.510742	0.981169	0.999981	-0.101214
KCTD11	1	1	0.798985	1	0.0459205	0.981169	0.999981	-0.0076805
KDELR2	1	1	0.941515	1	-0.0220368	0.99995	0.999981	-0.0167778
KDM1A	1	1	0.999705	1	-0.076451	0.99995	0.999981	0.0183435
KDM4B	1	1	1	1	0.0177103	0.747138	0.999981	-0.0612375
KDM5B	1	0.0200677	3.16561e-05	1	-0.431688	0.99995	0.999981	-0.0783575
KDM6B	1	1	0.124478	1	-0.149013	0.99995	0.904527	0.0976165
KDSR	1	1	0.659532	1	-0.102602	0.985502	0.999981	-0.112835
KEAP1	1	1	0.173107	0.85815	0.0101655	0.99995	0.999981	0.01661
KHDRBS1	1	1	1	1	-0.024198	0.981169	0.999981	-0.082571
KIAA0226L	1	1	0.363026	0.861611	0.169692	0.982999	0.999981	-0.0368845
KIAA0368	1	3.87956e-12	6.48148e-14	1	-1.91881	0.981169	0.999981	-0.18263
KIAA0513	1	1	1	1	0.0414195	0.99995	0.999981	0.002523
KIAA0556	1	1	1	0.804914	0.102277	0.976327	0.999981	-0.102641
KIAA0586	1	1	0.00519006	1	0.0244375	0.99995	0.999981	0.009608
KIAA0930	1	1	0.882166	1	-0.0391763	0.99995	0.999981	0.0065255
KIAA1009	1	1	1	0.441312	0.167334	0.765932	0.999981	0.0156425
KIAA1210	1	1	0.00557488	0.338342	-0.39719	0.99995	0.999981	-0.0104675
KIAA1598	1	1	0.953943	0.145162	-0.00180925	0.99995	0.642912	0.0684275
KIAA1737	1	1	1	1	0.12161	0.99995	0.999981	0.0350655
KIAA2022	1	1	1	1	0.0322575	0.99995	0.999981	0.0204705
KIF11	1	0.142249	0.00035686	1	-0.568915	0.997817	0.999981	-0.063922
KIF14	1	1	0.304987	0.224197	0.00473025	0.960527	0.999981	-0.0545855
KIF15	1	1	0.30022	1	-0.10952	0.99995	0.999981	0.04807
KIF18A	1	1	0.266194	1	-0.0304656	0.99995	0.999981	0.0330175
KIF20B	1	1	0.0565284	1	-0.1757	0.99995	0.999981	-0.0266845
KIF23	1	1	0.487759	1	-0.167239	0.99995	0.999981	0.0281945
KIF2A	1	1	1	0.68245	0.28338	0.99995	0.999981	-0.004287
KIF2B	1	1	1	0.984011	0.266536	0.99995	0.999981	0.12047
KIF2C	1	0.0138778	3.10868e-05	0.719675	-1.04442	0.99995	0.999981	-0.19064
KIFC1	1	0.000117987	7.15906e-07	1	-0.455975	0.976327	0.999981	-0.0913965
KIN	1	1	0.631106	0.924134	0.112908	0.99995	0.904527	0.1042
KITLG	1	1	1	1	-0.024823	0.941726	0.999981	-0.0308495
KL	1	1	1	1	0.039153	0.99995	0.904527	0.14597
KLF4	1	1	0.0206786	0.0914673	-0.0649223	0.985954	0.999981	-0.0415565
KLF6	1	1	0.673765	1	-0.0192698	0.99995	0.920648	0.0184195
KLHDC8A	1	1	1	1	0.0452235	0.99995	0.999981	0.032204
KLHL4	1	1	1	0.0835838	0.242145	0.964905	0.999981	-0.050534
KLK10	1	1	0.3142	0.714486	0.180398	0.99995	0.999981	-8.7e-05
KLK3	1	1	1	1	0.0148337	0.99995	0.999981	0.065072
KLK7	1	1	1	1	-0.0847872	0.99995	0.999981	-0.0335425
KNDC1	1	1	0.811586	1	-0.205345	0.99995	0.999981	-0.0094765
KNG1	1	1	0.811586	0.900228	-0.065914	0.987957	0.999981	0.048242
KNSTRN	1	1	0.613939	1	-0.0566477	0.993493	0.999981	0.0457915
KNTC1	1	1	1	1	0.0812369	0.99995	0.999981	0.000287
KPNA2	1	7.05134e-07	8.75549e-10	1	-0.727845	0.99995	0.999981	-0.0156585
KPNA5	1	1	1	0.907597	0.204758	0.99995	0.999981	0.012575
KPNA6	1	1	1	0.116697	0.32532	0.99995	0.999981	0.0203475
KRAS	1	1	0.0131694	1	-0.359108	0.99995	0.999981	-0.0487405
KRIT1	1	1	0.357087	1	0.037518	0.534367	0.999981	-0.198215
KRT18	1	0.110847	0.000670731	1	-0.358277	0.960527	0.999981	-0.088403
KTN1	1	1	1	0.365798	0.0740645	0.99995	0.999981	0.0524025
L1CAM	1	1	0.486268	1	-0.0696884	0.99995	0.999981	0.0701775
L3HYPDH	1	1	0.721934	0.327026	0.0023125	0.964964	0.999981	0.095476
L3MBTL4	1	1	0.871016	0.958284	0.0531128	0.99995	0.999981	-0.006418
LAMA1	1	1	0.12379	1	-0.226161	0.964905	0.789093	0.00275605
LAMA2	1	1	0.93727	0.342679	0.0484892	0.99995	0.999981	-0.006463
LAMA3	1	1	0.16733	1	0.0622541	0.981169	0.999981	-0.0179285
LAMA4	1	1	1	0.970788	0.0496258	0.981169	0.999981	-0.0048055
LAMA5	1	1	1	0.147001	0.173882	0.99995	0.999981	-0.0322245
LAMB1	1	1	0.354336	0.0569154	0.074695	0.981169	0.999981	-0.057465
LAMB3	1	1	0.675079	1	-0.134601	0.997817	0.999981	0.101524
LAMB4	1	1	1	0.435963	0.19581	0.99995	0.999981	0.0944335
LAMC1	1	1	0.026639	1	-0.168659	0.99995	0.999981	-0.0193911
LAMC3	1	1	0.28838	1	-0.173659	0.99995	0.999981	-0.00320765
LAMP1	1	1	1	0.411861	0.263622	0.99995	0.999981	0.0152654
LAMTOR4	1	1	0.00728122	1	0.146123	0.99995	0.999981	-0.0225497
LAMTOR5	1	1	1	0.142892	0.37611	0.99995	0.999981	0.0397159
LANCL2	1	0.0194632	0.000169	1	-0.515863	0.935199	0.999981	-0.04548
LASP1	1	1	0.911303	0.829617	0.149445	0.99995	0.999981	-0.0095034
LCP1	1	1	1	1	-0.0258468	0.99995	0.999981	0.009027
LDHA	1	1	0.229834	1	-0.113819	0.99995	0.999981	0.020841
LDHB	1	1	1	1	-0.0696426	0.99995	0.999981	0.0093281
LDLR	1	1	1	1	-0.0175678	0.99995	0.999981	0.042084
LDOC1L	1	1	1	0.803264	0.0591946	0.99995	0.999981	0.0296115
LEF1	1	1	1	0.214549	0.205602	0.99995	0.999981	0.002894
LENG1	1	1	1	0.365798	0.135083	0.99995	0.999981	0.135305
LFNG	1	1	0.598777	1	-0.110557	0.99995	0.999981	0.0586619
LGALS1	1	1	1	1	0.0244098	0.99995	0.999981	0.0602985
LGALS3	1	1	0.0903827	1	-0.223192	0.99995	0.999981	-0.0748875
LGALS3BP	1	1	0.805946	0.335923	-0.10899	0.99995	0.759503	0.101494
LGI1	1	1	0.483528	0.182735	-0.0972215	0.99995	0.999981	0.052245
LHFP	1	1	0.686304	1	-0.172662	0.99995	0.999981	0.0530115
LIF	1	1	1	1	-0.109025	0.99995	0.999981	-0.015292
LIFR	1	6.04231e-07	5.79465e-09	1	-1.14771	0.964905	0.999981	-0.11199
LIG1	1	1	1	1	0.0940852	0.99995	0.999981	0.00669485
LIG3	1	1	0.700654	0.975416	0.100986	0.99995	0.788846	0.1076
LIG4	1	1	1	0.668022	0.2629	0.985954	0.999981	-0.083252
LIMS1	1	1	1	0.0601949	0.34806	0.99995	0.999981	0.0770055
LIN37	1	1	0.983442	1	-0.103696	0.99995	0.999981	-0.0213325
LIN52	1	1	1	1	-0.129137	0.99995	0.999981	0.0627405
LIN9	1	1	1	0.327026	0.188935	0.99995	0.999981	0.12615
LINGO2	1	1	1	0.264169	0.24942	0.960527	0.999981	-0.032335
LLGL2	1	1	0.93727	0.141262	0.0335078	0.99995	0.999981	-0.0179663
LMLN	1	1	1	1	-0.0171191	0.515706	0.999981	-0.133334
LMNB1	1	1	0.00389861	0.581122	-0.302283	0.997817	0.999981	-0.0338037
LMNB2	1	1	0.896099	1	-0.0886318	0.981169	0.999981	-0.106435
LMO1	1	1	0.0208229	1	-0.249463	0.99995	0.999981	0.0171695
LMO2	1	1	0.896099	1	0.130711	0.99995	0.999981	0.0377925
LMO7	1	0.0226246	3.43993e-05	1	-0.527212	0.99995	0.999981	-0.0802815
LMX1A	1	1	1	0.781921	0.195811	0.99995	0.999981	0.008672
LNX2	1	1	0.941515	0.899498	-0.0010725	0.997817	0.999981	-0.00182185
LOC100653515	1	1	1	1	0.0764718	0.981169	0.999981	-0.0843135
LOXL2	1	1	1	0.401479	0.22922	0.832161	0.999981	-0.15018
LPAR1	1	1	1	1	0.0917996	0.997817	0.999981	-0.0823095
LPHN3	1	0.15322	0.000192419	1	-0.607202	0.99995	0.999981	0.009893
LPO	1	1	1	0.984022	0.197458	0.981169	0.999981	-0.0435311
LPP	1	1	1	1	-0.0398743	0.99995	0.999981	0.0326785
LRBA	1	1	1	1	0.112672	0.99995	0.999981	0.048909
LRGUK	1	1	1	1	0.156794	0.976327	0.999981	-0.08213
LRP1B	1	1	1	1	0.0638791	0.99995	0.823166	0.151985
LRP2	1	1	1	1	0.082337	0.99995	0.999981	0.0530323
LRP5	1	1	0.613939	1	-0.27166	0.99995	0.920648	-0.0043725
LRP6	1	1	0.130159	1	0.0778812	0.981169	0.999981	-0.0613145
LRPPRC	1	1	0.0250189	1	-0.157069	0.99995	0.999981	0.078952
LRRC16A	1	1	1	0.0610032	0.32152	0.997817	0.789093	-0.0191953
LRRC41	1	1	1	1	0.0393281	0.981169	0.999981	0.0498939
LRRC7	1	1	0.314446	1	0.160316	0.99995	0.999981	0.0583405
LSM14A	1	1	0.110781	1	-0.313651	0.99995	0.970956	0.15861
LSM3	1	1	0.402396	1	-0.104778	0.964905	0.999981	-0.05499
LTB	1	1	1	1	0.035538	0.815056	0.999981	-0.059556
LTBP1	1	1	1	1	0.146765	0.99995	0.671319	0.022459
LTBR	1	1	1	0.00444483	0.461633	0.99995	0.999981	-0.0038435
LUM	1	1	0.902113	1	-0.0070975	0.99995	0.999981	0.108505
LY6H	1	1	1	1	0.0438985	0.997817	0.999981	-0.0616991
LY86	1	1	1	0.152635	0.352427	0.99995	0.999981	0.02083
LYL1	1	1	1	0.126017	0.197087	0.981169	0.999981	0.0217385
LYZL1	1	1	0.216188	0.705631	-0.181459	0.99995	0.999981	-0.014308
LZTS1	1	1	0.103289	1	-0.306781	0.812752	0.999981	-0.18156
LZTS2	1	1	1	0.401463	0.0914927	0.872066	0.999981	-0.019752
MAB21L1	1	1	1	1	0.0740801	0.99995	0.999981	0.057456
MACF1	1	1	1	1	-0.098466	0.99995	0.999981	-0.046715
MACROD2	1	1	1	0.0415604	0.199525	0.99995	0.999981	0.0053195
MAD1L1	1	1	0.0931351	0.714486	-0.282703	0.99995	0.999981	0.0215395
MAD2L1	1	1	0.716718	1	-0.181557	0.99995	0.668654	0.0047435
MAD2L1BP	1	1	1	0.882657	0.0128402	0.981169	0.999981	-0.0484018
MAD2L2	1	1	0.902586	1	-0.0683083	0.997817	0.999981	-0.0249195
MADCAM1	1	1	1	1	-0.005653	0.981169	0.823166	0.0375945
MAEA	1	1	0.193499	1	-0.17292	0.951539	0.999981	-0.0657295
MAF	1	0.00152389	4.6112e-06	1	-0.900355	0.996121	0.639476	0.0910305
MAFB	1	9.72189e-05	8.19066e-08	1	-0.563473	0.99995	0.999981	-0.0579215
MAFF	1	1	1	0.047875	0.31983	0.99995	0.999981	-0.0155855
MAFK	1	1	0.14147	1	-0.310003	0.99995	0.999981	0.0428021
MAGEA1	1	1	0.00323153	1	-0.398203	0.997817	0.999981	0.033199
MAGEA2	1	1	0.417598	1	-0.1033	0.99995	0.999981	0.069421
MAGEA2B	1	1	0.427394	1	0.0840372	0.99995	0.968937	0.0548855
MAGEA4	1	1	0.0972992	0.714486	0.0840993	0.99995	0.999981	0.10483
MAGEA6	1	1	0.796944	0.997787	0.016214	0.99995	0.999981	0.0118285
MAGEB10	1	1	1	0.703432	0.23602	0.99995	0.826064	0.12826
MAGEC2	1	1	1	1	0.0838037	0.99995	0.999981	-0.020026
MAGEC3	1	1	0.815157	1	0.0402696	0.918965	0.97239	-0.0167955
MAGEE1	1	1	1	0.997137	-0.046019	0.99995	0.999981	-0.040116
MAGEH1	1	1	0.483528	1	-0.1271	0.99995	0.999981	0.056553
MAGI1	1	0.157768	0.000179097	1	-0.420737	0.99995	0.999981	0.0758522
MALT1	1	1	1	1	-0.0506067	0.99995	0.999981	0.031173
MAML1	1	1	1	0.482226	0.194009	0.99995	0.999981	0.118677
MAML2	1	1	1	0.156245	0.285203	0.99995	0.999981	0.100666
MAN2B2	1	1	0.345678	0.91176	-0.0047266	0.99995	0.999981	0.10936
MAOA	1	1	0.770643	1	-0.0706047	0.99995	0.999981	-0.0488955
MAP1LC3A	1	1	0.822723	1	0.0038125	0.99995	0.999981	-0.0339755
MAP2	1	1	1	0.0316156	0.20058	0.99995	0.999981	0.0228175
MAP7D2	1	1	0.157028	1	-0.214075	0.99995	0.999981	0.0424971
MAP7D3	1	1	1	0.782014	0.20063	0.981169	0.968937	0.0880685
MAP9	1	1	1	0.234581	0.211517	0.99995	0.999981	-0.021485
MAPRE1	1	0.000144033	5.13934e-07	1	-0.548758	0.982999	0.999981	-0.050212
MAPRE2	1	1	0.554677	1	-0.157315	0.99995	0.999981	0.031928
MAPRE3	1	1	0.0720355	1	-0.239141	0.99995	0.999981	0.0503381
MARS	1	1	0.0931351	1	-0.1608	0.997817	0.999981	-0.0509961
MARS2	1	1	0.0805988	1	-0.283508	0.634234	0.999981	-0.150525
MAS1	1	1	1	1	0.059557	0.99995	0.999981	0.0123925
MATR3	1	1	0.511462	0.264169	0.311489	0.99995	0.53802	0.094696
MAU2	1	1	0.439797	0.823689	-0.071845	0.99995	0.833817	0.061917
MAX	1	1	1	0.85815	0.0389082	0.978229	0.999981	-0.0546944
MBD2	1	1	0.208567	1	-0.336967	0.99995	0.999981	0.077995
MBD4	1	1	0.966358	1	-0.0386792	0.99995	0.999981	-0.02039
MBP	1	1	0.0880897	0.861459	0.127708	0.99995	0.999981	-0.100473
MCC	1	1	1	1	-0.0456766	0.99995	0.999981	-0.021584
MCL1	1	1	1	0.0835838	0.25295	0.99995	0.406527	0.086237
MCM2	1	1	1	0.428815	0.295745	0.99995	0.529341	0.0778891
MCM3	1	1	0.953943	1	-0.0210038	0.99995	0.999981	0.0008045
MCM3AP	1	1	0.111104	1	-0.265335	0.99995	0.999981	-0.111663
MCM4	1	1	1	0.832901	0.054331	0.99995	0.999981	0.0392115
MCM5	1	1	0.112224	1	-0.218722	0.99995	0.999981	0.0645825
MCM6	1	1	1	1	0.0948865	0.99995	0.968937	0.051121
MCM7	1	1	0.541753	1	-0.002736	0.99995	0.968937	-0.00757975
MCM8	1	1	0.0586233	0.956313	-0.0014735	0.99995	0.999981	-0.084144
MCPH1	1	1	0.496539	1	-0.214083	0.99995	0.847696	0.143095
MCTS1	1	1	1	0.602215	0.235558	0.99995	0.999981	0.026728
MDC1	1	1	0.940689	1	-0.0673508	0.981169	0.999981	-0.0515137
MDH1	1	1	0.902586	0.835171	0.126954	0.99995	0.999981	-0.0345278
MDH2	1	1	1	1	-0.0462378	0.99995	0.999981	-0.079675
MDK	1	1	0.0990156	0.256137	-0.208195	0.99995	0.999981	0.0641725
MDM4	1	1	1	0.657834	0.225621	0.99995	0.999981	0.0449283
ME1	1	1	1	0.0914673	0.0929303	0.99995	0.999981	-0.0060105
MECOM	1	0.116073	0.000128532	1	-0.627393	0.99995	0.999981	0.053386
MEF2C	1	1	0.537485	1	-0.072876	0.981169	0.999981	0.0006065
MEN1	1	1	0.0777337	1	-0.278207	0.981169	0.999981	-0.0907455
MEOX2	1	1	1	0.474633	0.235552	0.99995	0.999981	-0.0310385
MEPCE	1	1	1	0.290629	0.36893	0.99995	0.999981	0.0561995
METTL10	1	1	0.902586	1	-0.00732625	0.99995	0.999981	0.0819215
METTL14	1	1	0.361649	0.714486	0.07521	0.883648	0.999981	-0.065126
METTL7B	1	1	1	0.882657	0.139907	0.99995	0.999981	0.081031
MFN2	1	1	0.0103423	1	-0.280257	0.99995	0.999981	0.0590815
MFNG	1	1	0.640871	1	-0.0539432	0.99995	0.465975	0.175555
MGA	1	1	1	0.426931	0.274165	0.99995	0.835717	0.0517085
MGEA5	1	1	0.99376	1	-0.121566	0.99995	0.999981	-0.0272945
MGMT	1	1	1	0.0184077	0.415998	0.765932	0.999981	0.031355
MICU3	1	1	0.999705	0.547179	-0.0318628	0.982999	0.999981	-0.118907
MIF	1	1	1	1	-0.040763	0.99995	0.999981	0.0190575
MIOX	1	1	0.980594	1	0.0033655	0.812752	0.999981	-0.0241428
MIS12	1	1	1	1	0.0627045	0.99995	0.999981	-0.031883
MITF	1	1	1	0.861611	0.0714367	0.99995	0.802312	0.099898
MKI67	1	1	0.507359	0.970463	0.0264895	0.962017	0.999981	-0.0481925
MKL1	1	1	1	0.874016	0.0561429	0.99995	0.999981	-0.004756
MLF1	1	1	1	1	0.0914647	0.99995	0.999981	0.0910895
MLF1IP	1	1	0.902113	1	-0.07347	0.99995	0.999981	-0.0337755
MLH1	1	1	1	0.572273	0.304764	0.99995	0.999981	0.007982
MLH3	1	1	0.0227521	1	-0.191902	0.964905	0.999981	-0.0280235
MLLT1	1	1	0.00284089	1	-0.337728	0.99995	0.999981	0.018606
MLLT10	1	1	0.910066	1	0.118103	0.99995	0.999981	-0.055795
MLLT11	1	1	1	1	-0.087419	0.964905	0.999981	-0.094418
MLLT3	1	0.00652738	6.81214e-06	1	-0.76761	0.99995	0.999981	-0.083022
MLLT4	1	1	1	0.00398091	0.422077	0.99995	0.999981	-0.000871
MLLT6	1	1	1	0.136315	0.317663	0.99995	0.999981	-0.0101875
MMP14	1	1	0.101175	1	-0.190069	0.99995	0.999981	0.01713
MMP15	1	1	1	1	-0.0141948	0.634234	0.999981	-0.0770055
MMP2	1	1	1	0.960267	0.189218	0.99995	0.999981	-0.002732
MMP9	1	1	0.859242	1	-0.161852	0.99995	0.358137	0.105884
MMS19	1	1	0.354336	1	-0.21634	0.812752	0.999981	-0.117463
MN1	1	1	0.169922	1	-0.073081	0.99995	0.904527	0.0366055
MNAT1	1	1	0.399908	1	-0.23257	0.99995	0.999981	-0.0344655
MNT	1	0.86406	0.00226432	1	-0.399093	0.984893	0.999981	-0.032269
MNX1	1	0.000492449	1.44226e-05	1	-0.478552	0.765932	0.999981	0.006389
MOAP1	1	1	0.783863	1	0.0325325	0.99995	0.999981	0.062511
MOB1A	1	1	1	1	0.0827755	0.99995	0.823166	0.0851305
MOB1B	1	1	1	0.444864	0.115613	0.99995	0.999981	0.047284
MOB2	1	1	1	0.829617	-0.0164643	0.997817	0.999981	-0.025001
MOB3A	1	1	0.774682	1	-0.0319886	0.982999	0.999981	-0.106485
MOB3B	1	1	1	0.171329	0.197815	0.99995	0.61618	0.155605
MOB3C	1	1	0.806851	1	-0.0778593	0.99995	0.904527	0.075222
MOB4	1	1	1	0.537207	0.147836	0.981169	0.999981	-0.0917225
MOG	1	1	0.663237	1	-0.0921725	0.99995	0.999981	-0.08571
MOV10L1	1	1	0.557076	0.916864	0.0133665	0.634234	0.999981	-0.145245
MPDZ	1	1	0.896099	1	-0.122938	0.834061	0.999981	-0.087376
MPG	1	1	0.0336667	1	-0.402001	0.99995	0.999981	-0.0793935
MPHOSPH6	1	1	0.30496	0.832901	-0.211225	0.99995	0.999981	0.0310025
MPHOSPH8	1	1	0.550759	1	-0.0434075	0.99995	0.999981	0.069906
MPHOSPH9	1	1	1	1	-0.12599	0.99995	0.999981	0.0116904
MPI	1	1	0.0256409	1	-0.182163	0.906038	0.999981	-0.11235
MPL	1	1	1	1	0.0778355	0.99995	0.999981	0.073797
MPO	1	1	1	0.177211	0.27821	0.997817	0.999981	-0.0683129
MPP5	1	1	0.978294	0.593087	0.215445	0.739026	0.999981	-0.0794625
MPPED2	1	1	1	0.256622	0.0509635	0.534367	0.999981	-0.171785
MRE11A	1	1	1	0.702848	0.267493	0.99995	0.999981	-0.00264811
MRPL41	1	1	0.663237	1	-0.131617	0.99995	0.999981	0.051836
MRPL46	1	0.025539	0.000182931	1	-0.297845	0.960527	0.999981	-0.050932
MRPS11	1	1	1	0.471279	0.314994	0.99995	0.999981	0.034647
MRPS26	1	1	0.737259	1	-0.014233	0.998114	0.999981	-0.0167085
MRPS31	1	1	1	1	-0.087352	0.99995	0.999981	-0.0198655
MRPS35	1	1	1	1	0.04779	0.99995	0.999981	0.045761
MRPS9	1	1	0.475521	1	-0.0392023	0.99995	0.999981	0.0961955
MSH2	1	1	1	1	0.168174	0.99995	0.95527	0.0995625
MSH3	1	1	0.0895486	1	-0.188995	0.99995	0.999981	-0.0393815
MSH6	1	1	0.613939	1	0.0843238	0.99995	0.999981	-0.022361
MSI1	1	1	1	0.221319	0.133485	0.99995	0.999981	-0.0615525
MSI2	1	1	0.131735	1	-0.27134	0.99995	0.826064	0.071438
MSLN	1	1	1	0.373681	0.192558	0.99995	0.999981	0.023843
MST1	1	1	0.0722688	1	-0.379965	0.99995	0.999981	0.104238
MT1G	1	1	0.616393	1	-0.032387	0.985934	0.999981	-0.0302385
MT1H	1	1	0.28838	0.886354	-0.269055	0.99995	0.999981	-0.02464
MT2A	1	1	0.0823361	0.60828	-0.13224	0.976327	0.999981	-0.079245
MTBP	1	1	1	1	0.162144	0.812752	0.999981	-0.110452
MTCH1	1	1	1	0.263428	0.077188	0.673363	0.338419	0.062129
MTCP1	1	1	1	0.196202	0.72496	0.99995	0.999981	0.023417
MTHFD1	1	1	1	0.340524	0.0750158	0.99995	0.805267	0.0214971
MTHFR	1	1	0.793347	0.503014	-0.00433718	0.95668	0.999981	-0.0192525
MTL5	1	1	0.76488	0.228521	0.18587	0.981169	0.999981	-0.0500315
MTSS1	1	1	1	0.15425	0.207365	0.99995	0.999981	0.0935275
MTUS1	1	1	0.123528	0.37508	0.139504	0.99995	0.999981	0.0344415
MTUS2	1	1	1	0.247804	0.289233	0.99995	0.999981	-0.0564955
MUC1	1	5.06325e-08	8.22759e-10	1	-1.30044	0.95668	0.999981	-0.151918
MUC5AC	1	1	0.629245	1	-0.0632657	0.812752	0.999981	-0.1293
MUM1	1	1	1	0.547311	0.168557	0.99995	0.999981	0.092965
MUM1L1	1	1	0.0559922	1	-0.127838	0.99995	0.999981	0.0343355
MUS81	1	1	1	0.534907	0.221307	0.99995	0.999981	0.01267
MUTYH	1	1	0.226582	0.899515	-0.238881	0.841829	0.999981	-0.020035
MX1	1	1	1	1	0.11929	0.99995	0.999981	-0.0328861
MX2	1	1	0.16873	0.427707	-0.153418	0.99995	0.999981	-0.0355085
MXRA5	1	1	0.039925	1	-0.214341	0.747138	0.999981	0.0211045
MYB	1	1	0.975484	0.547311	-0.0569922	0.99995	0.999981	0.0126251
MYBL1	1	2.1042e-09	7.75463e-12	1	-1.63942	0.99995	0.999981	0.041291
MYBL2	1	1	0.953943	0.919654	-0.0254683	0.99995	0.999981	0.0101535
MYCL	1	1	1	0.127373	0.445638	0.981169	0.999981	-0.0192349
MYD88	1	1	0.906222	1	-0.0669867	0.99995	0.999981	-0.013257
MYH11	1	6.66621e-05	7.70768e-08	1	-0.952113	0.99995	0.999981	-0.097948
MYH9	1	0.985974	0.00319291	0.967756	-0.490994	0.981169	0.602561	-0.0348055
MYO16	1	1	1	0.00970461	0.281527	0.99995	0.999981	-0.012681
MYO18B	1	1	0.496539	0.460284	0.296762	0.99995	0.519166	0.100412
MYO6	1	1	1	0.150967	0.17513	0.99995	0.999981	-0.0253727
MYOD1	1	1	0.00468393	1	-0.29409	0.99995	0.999981	-0.091538
N4BP1	1	1	0.7671	1	-0.154805	0.99995	0.999981	0.06802
N4BP2	1	1	1	0.972125	0.0319938	0.99995	0.999981	0.0572295
N4BP2L1	1	1	1	1	0.0862	0.981169	0.999981	0.0151355
NAA10	1	1	0.296735	1	-0.216292	0.981169	0.532093	0.126157
NAA20	1	1	1	0.360373	0.3516	0.99995	0.999981	-0.049705
NACA	1	1	0.663518	1	-0.127409	0.99995	0.999981	0.13775
NAE1	1	1	0.503236	1	0.0341082	0.981169	0.999981	0.00470565
NAIP	1	1	1	1	0.032419	0.99995	0.999981	-0.016146
NAMPT	1	1	1	0.399252	0.15435	0.99995	0.999981	0.0440855
NANP	1	1	1	1	0.183285	0.99995	0.999981	-0.046937
NAP1L1	1	0.464019	0.00228711	1	-0.418085	0.964905	0.999981	0.0211049
NAP1L2	1	1	1	0.645236	0.0664852	0.99995	0.999981	0.039698
NAP1L3	1	1	0.674134	0.859101	-0.159188	0.99995	0.999981	0.0101624
NAP1L5	1	1	1	0.397338	0.3293	0.99995	0.999981	-0.0323697
NASP	1	1	1	1	0.0051135	0.99995	0.826064	0.0755655
NAT1	1	1	0.896099	0.247804	0.186549	0.99995	0.833817	0.0899605
NAT2	1	1	1	0.575298	0.183696	0.99995	0.999981	0.073714
NAT6	1	1	0.0195418	1	-0.186048	0.982999	0.999981	0.0248855
NAV3	1	1	1	0.399064	0.211433	0.99995	0.999981	0.116025
NBAS	1	1	0.0764533	1	-0.29834	0.997817	0.256077	0.12374
NBL1	1	1	1	1	-0.014249	0.99995	0.999981	0.059848
NBN	1	1	1	0.474633	0.173102	0.997817	0.999981	0.0381
NBR1	1	1	1	0.373252	0.35388	0.981169	0.999981	0.0256537
NCAM1	1	1	0.00939122	1	-0.419548	0.906038	0.999981	-0.124119
NCAPD2	1	1	1	0.232186	0.340849	0.99995	0.999981	0.0570145
NCAPD3	1	1	0.487851	1	-0.0907132	0.99995	0.999981	-0.008029
NCAPG	1	1	1	0.192224	0.290538	0.99995	0.999981	-0.06255
NCAPG2	1	1	0.0117122	1	-0.441192	0.99995	0.999981	-0.0422345
NCAPH	1	1	1	1	-0.0319477	0.854797	0.999981	-0.033489
NCAPH2	1	1	0.722987	1	-0.134105	0.685856	0.999981	-0.16354
NCDN	1	0.022688	3.10868e-05	1	-0.534372	0.99995	0.999981	-0.058065
NCK1	1	1	0.807395	1	0.0333045	0.99995	0.999981	0.0438065
NCKIPSD	1	1	1	0.626014	-0.00394725	0.99995	0.999981	-0.01293
NCL	1	1	0.983442	0.880456	0.0208395	0.99995	0.999981	0.026621
NCOA1	1	1	0.721934	0.665038	0.130815	0.997817	0.999981	-0.0834005
NCOA2	1	1	0.0377495	0.994435	-0.284445	0.981169	0.999981	-0.0843355
NCOA3	1	1	0.875214	1	-0.119583	0.99995	0.999981	0.0407345
NCOA4	1	1	1	1	0.048818	0.99995	0.904527	0.0164314
NCOA6	1	1	1	1	-0.0746783	0.99995	0.999981	-0.0007995
NCOR1	1	1	0.321532	1	-0.197717	0.515706	0.999981	-0.20328
NCOR2	1	1	1	0.266494	0.143921	0.99995	0.999981	0.0310575
NDC80	1	1	0.845151	1	-0.0338927	0.99995	0.999981	-0.0262103
NDE1	1	1	1	0.596028	0.0545583	0.99995	0.999981	0.0198095
NDN	1	1	1	0.598608	0.145586	0.95668	0.999981	0.0596475
NDRG2	1	1	0.913725	0.07132	0.0461	0.99995	0.788846	-0.068341
NDRG3	1	1	1	1	0.0967197	0.99995	0.788846	0.050187
NDUFA13	1	1	1	0.845372	0.091301	0.99995	0.999981	-0.0337075
NDUFA3	1	1	1	1	0.137879	0.981169	0.999981	-0.060448
NDUFA4	1	1	1	0.182458	0.2756	0.99995	0.999981	0.051408
NDUFB2	1	1	0.724822	1	-0.00254825	0.99995	0.999981	0.058861
NDUFB8	1	1	0.624255	0.262635	-0.158875	0.99995	0.999981	0.0680785
NDUFS7	1	1	0.219287	1	-0.071452	0.99995	0.602561	0.0368075
NEDD4	1	1	0.902586	1	-0.0807287	0.906038	0.999981	-0.085237
NEDD9	1	1	1	1	-0.0162835	0.99995	0.999981	-0.017842
NEIL1	1	1	0.384816	1	-0.130822	0.981169	0.999981	-0.067785
NEIL2	1	1	0.99376	1	-0.0030794	0.765932	0.999981	-0.090496
NEIL3	1	1	1	1	-0.0103853	0.997817	0.999981	-0.00431295
NELL2	1	1	1	1	-0.0029435	0.99995	0.999981	0.131217
NES	1	1	0.805861	0.835171	-0.0900988	0.99995	0.999981	0.059771
NEU3	1	1	0.723606	0.972125	0.0172967	0.99995	0.999981	0.103093
NEURL	1	1	0.855481	1	-0.190902	0.99995	0.999981	-0.0310705
NEURL4	1	1	0.805258	1	-0.130635	0.997817	0.999981	0.0019845
NF1	1	1	1	1	-0.009834	0.99995	0.999981	0.0102235
NF2	1	1	0.0550847	1	-0.259667	0.99995	0.999981	0.007149
NFATC1	1	1	1	1	0.0768883	0.99995	0.999981	0.0462815
NFKB1	1	1	1	0.490927	0.0886925	0.99995	0.999981	-0.037697
NFKB2	1	1	0.0586233	1	-0.183822	0.99995	0.609252	0.0725025
NFKBIA	1	1	1	1	0.109217	0.99995	0.999981	-0.0190022
NFKBIB	1	1	1	0.835171	0.191587	0.99995	0.999981	0.012388
NGEF	1	1	1	1	-0.0062893	0.854797	0.999981	-0.0842335
NHEJ1	1	0.0239612	0.00289889	1	-0.00902675	0.515706	0.999981	-0.11959
NIN	1	1	0.0794236	1	-0.232974	0.99995	0.999981	-0.0402095
NINL	1	1	0.0385905	1	-0.27864	0.99995	0.999981	-0.023407
NIPBL	1	1	0.433549	0.221319	0.332323	0.99995	0.999981	-0.0153085
NKX2-1	1	1	0.851841	0.137147	-0.0611293	0.99995	0.999981	-0.006859
NKX3-2	1	0.137843	0.00155629	1	-0.61033	0.860056	0.999981	-0.22632
NLRC4	1	1	0.775922	0.893187	0.165845	0.99995	0.999981	0.0171991
NLRP1	1	1	1	1	0.111974	0.99995	0.999981	0.0548855
NLRP10	1	1	0.496539	0.36057	0.029422	0.99995	0.999981	-0.060682
NLRP12	1	1	1	1	0.0082765	0.981169	0.999981	-0.0166215
NLRP2	1	1	1	0.775621	0.195995	0.99995	0.999981	-0.0644145
NLRP3	1	1	0.211753	1	-0.0927741	0.99995	0.999981	-0.0307105
NLRP4	1	1	0.940689	0.57015	-0.0749475	0.981169	0.999981	-0.12117
NMBR	1	1	1	0.838444	0.0943838	0.95668	0.999981	-0.156655
NMNAT2	1	1	0.0101898	1	-0.269757	0.981169	0.999981	-0.043077
NMRK1	1	1	1	0.832901	0.185739	0.964905	0.999981	-0.102305
NMRK2	1	1	1	0.0567748	0.142666	0.99995	0.993559	0.0339465
NOD1	1	1	1	0.0577727	0.0844142	0.99995	0.999981	-0.0541055
NOD2	1	1	1	1	0.19414	0.883648	0.999981	-0.0581385
NODAL	1	1	1	1	-0.033639	0.765932	0.999981	-0.0004899
NOL3	1	1	0.882166	0.647217	-0.034472	0.99995	0.999981	-0.0132065
NOL9	1	1	1	1	0.0199955	0.981169	0.999981	0.066722
NOLC1	1	1	1	1	0.0112215	0.99995	0.999981	0.075298
NONO	1	1	0.00166323	1	-0.335593	0.99995	0.44191	0.1458
NOS1	1	1	1	0.510024	0.146229	0.99995	0.999981	0.0628385
NOS2	1	1	1	1	-0.0165068	0.981169	0.999981	-0.0228315
NOS3	1	1	1	0.427707	0.0977425	0.95668	0.999981	-0.0561562
NOTCH1	1	1	0.28838	1	0.105097	0.99995	0.780033	0.0996315
NOTCH2	1	1	1	0.597985	0.339413	0.815056	0.999981	-0.109525
NOTCH2NL	1	1	1	0.534907	0.33401	0.964905	0.999981	-0.0519185
NOTCH3	1	1	0.760514	1	0.0921725	0.981169	0.999981	-0.0296896
NOTCH4	1	1	0.607463	1	0.0829575	0.99995	0.999981	0.0024195
NOV	1	1	1	1	-0.100779	0.99995	0.999981	0.118224
NOX5	1	1	0.057792	1	-0.338778	0.99995	0.999981	0.068943
NOXRED1	1	1	1	0.976722	0.00588975	0.99995	0.999981	0.0162815
NPAP1	1	1	1	1	0.174085	0.99995	0.999981	-0.0397503
NPAT	1	1	0.174198	1	-0.231684	0.99995	0.999981	-0.00013755
NPM1	1	2.87234e-06	1.25984e-08	1	-0.818655	0.984893	0.854975	-0.024511
NPNT	1	1	1	0.38471	0.100559	0.99995	0.999981	0.0554025
NPRL2	1	1	0.091984	1	-0.253194	0.573987	0.999981	0.065326
NPTX2	1	1	0.523258	1	-0.074861	0.99995	0.512566	0.086703
NPY	1	1	1	0.0581224	0.158278	0.99995	0.999981	0.05295
NR0B1	1	1	0.960154	0.278957	-0.0304638	0.981169	0.999981	-0.08264
NR0B2	1	1	1	0.793818	0.293295	0.99995	0.999981	-0.005752
NR2C2AP	1	1	0.671369	1	-0.075137	0.99995	0.999981	-0.0408715
NR2E1	1	1	0.557123	0.656375	0.0160296	0.99995	0.0700484	0.0402575
NR2F1	1	1	1	1	-0.058389	0.906038	0.999981	-0.07321
NR2F2	1	1	0.659951	1	-0.0504698	0.99995	0.999981	0.0218765
NR2F6	1	1	1	1	0.00499939	0.981169	0.999981	-0.059671
NR3C1	1	1	0.598099	0.868646	0.174883	0.99995	0.999981	0.0166903
NR5A1	1	1	0.993093	1	-0.0347833	0.99995	0.999981	0.0150846
NRAS	1	1	0.937454	1	-0.0268292	0.99995	0.999981	-0.0301325
NRG2	1	1	0.808062	1	0.00815062	0.99995	0.999981	0.056332
NRP1	1	1.35552e-07	1.169e-09	1	-0.928813	0.981169	0.97239	-0.18453
NRP2	1	1	0.42637	0.757435	-0.246737	0.99995	0.999981	0.0927705
NSD1	1	1	0.010254	1	-0.257805	0.99995	0.999981	-0.0489033
NSL1	1	1	1	1	-0.0413547	0.99995	0.999981	-0.004902
NSMCE1	1	1	1	1	0.0984417	0.981169	0.999981	0.091218
NSMCE2	1	1	0.518366	1	-0.009736	0.99995	0.999981	0.0266775
NSUN2	1	1	1	0.00470296	0.345562	0.716749	0.999981	-0.061676
NT5C1A	1	1	0.849078	1	0.05422	0.99995	0.999981	0.0498935
NT5C1B	1	1	1	0.378483	0.393665	0.99995	0.999981	0.0180905
NT5E	1	1	0.45071	1	-0.0952865	0.99995	0.999981	-0.0256877
NTAN1	1	1	0.584247	1	-0.102164	0.906038	0.999981	-0.0196136
NTHL1	1	1	1	1	-0.0963187	0.99995	0.999981	0.040925
NTNG1	1	1	0.914683	1	0.0115832	0.976327	0.999981	-0.0337225
NTSR1	1	1	1	1	0.0199495	0.981169	0.999981	-0.035053
NUDC	1	1	0.928304	1	-0.0058184	0.99995	0.999981	0.026501
NUDT1	1	1	0.200347	1	-0.344525	0.982999	0.999981	-0.0076355
NUDT2	1	1	1	0.779751	0.0167183	0.99995	0.999981	-0.0183111
NUDT21	1	1	0.374987	1	-0.16954	0.997817	0.999981	-0.0310945
NUF2	1	1	0.436234	1	-0.124028	0.99995	0.774312	0.110381
NUMA1	1	0.00899848	0.000101085	0.835171	-0.585141	0.906038	0.999981	-0.10634
NUMB	1	1	1	0.0332948	0.154487	0.99995	0.999981	0.00561395
NUP133	1	1	1	0.0914673	0.306121	0.985934	0.999981	0.0319048
NUP153	1	1	0.617603	1	0.0793655	0.99995	0.999981	0.0289574
NUP214	1	1	1	1	-0.00428975	0.503644	0.999981	-0.067046
NUP54	1	1	0.999705	0.602776	-0.0157975	0.99995	0.999981	0.0366875
NUP62	1	1	1	0.289941	0.219243	0.981169	0.999981	-0.0561875
NUP85	1	1	0.498037	1	-0.0662403	0.997817	0.426194	0.0308565
NUP98	1	0.869026	0.00189129	1	0.0420188	0.99995	0.999981	-0.048985
NUPL1	1	1	0.567441	1	-0.125597	0.99995	0.439988	0.16804
NUPR1	1	1	1	0.0089527	0.198802	0.99995	0.999981	0.0743715
NUSAP1	1	1.86183e-08	2.84259e-11	1	-0.980755	0.99995	0.999981	0.13931
NUTM1	1	1	1	1	0.0662976	0.99995	0.999981	-0.075383
NYX	1	1	0.54829	1	0.0885232	0.964905	0.999981	-0.0299025
OAZ1	1	1	1	0.714486	0.194753	0.99995	0.999981	0.0773295
OCRL	1	1	1	0.344294	0.043417	0.99995	0.999981	-0.020012
ODF2	1	1	0.96493	1	-0.0427824	0.99995	0.999981	0.032311
OFD1	1	1	0.266063	1	-0.22902	0.99995	0.999981	-0.0306227
OGFR	1	1	0.271466	1	-0.291855	0.981169	0.999981	-0.059935
OGG1	1	1	1	0.489292	0.268875	0.99995	0.999981	0.059498
OLFM3	1	1	0.944517	1	-0.136256	0.964905	0.999981	-0.0529575
OLIG1	1	1	1	1	0.0460135	0.99995	0.999981	-0.0802775
OLIG2	1	1	0.587155	0.305369	0.144004	0.981169	0.759503	-0.095867
OMD	1	1	0.797426	1	0.046088	0.99995	0.256077	-0.0280405
OMG	1	1	1	0.434302	0.190443	0.99995	0.999981	0.0670261
OR10J3	1	1	0.452306	0.528007	0.178529	0.812752	0.999981	-0.145375
OSM	1	1	0.940086	1	-0.00357425	0.99995	0.999981	0.0756665
OSMR	1	1	1	0.581122	0.1354	0.99995	0.999981	-0.081159
OVCA2	1	1	0.033405	1	-0.264775	0.981169	0.999981	0.0665765
OVGP1	1	1	1	1	-0.041618	0.99995	0.999981	0.0266925
P2RX7	1	1	1	1	-0.0207455	0.99995	0.999981	0.013847
PA2G4	1	1	0.893033	0.214004	0.0194698	0.99995	0.999981	-0.047491
PAFAH1B1	1	1	1	1	0.0419575	0.964905	0.999981	0.0189185
PAFAH1B2	1	1	0.329004	1	-0.0959615	0.99995	0.999981	0.0596585
PAFAH1B3	1	1	0.671369	0.902415	0.133677	0.981169	0.999981	-0.0714855
PAGE1	1	1	0.795909	1	0.0579802	0.911932	0.999981	-0.0168725
PALB2	1	1	1	0.621852	0.088371	0.99995	0.999981	0.0085625
PALM2-AKAP2	1	1	1	1	-0.0679975	0.906038	0.999981	-0.093581
PAPD5	1	1	1	0.44976	0.0952328	0.99995	0.999981	0.00857715
PAPD7	1	1	1	0.765326	0.22451	0.978229	0.999981	-0.065103
PAPLN	1	1	0.35918	1	0.0175169	0.981169	0.999981	-0.0371835
PAPSS2	1	1	0.0244453	1	-0.244	0.99995	0.999981	0.117886
PARD3	1	1	1	1	0.0407108	0.906038	0.999981	0.0086845
PARD3B	1	1	1	0.831112	-0.00413375	0.99995	0.602561	0.0568215
PARD6A	1	1	0.587747	1	-0.200695	0.573987	0.999981	-0.0744205
PARD6B	1	1	0.845043	0.7099	0.212007	0.99995	0.52767	0.128398
PARD6G	1	1	1	1	0.0002245	0.99995	0.789093	0.159055
PARG	1	1	1	1	0.0781633	0.99995	0.999981	0.079356
PARK2	1	1	1	1	0.175018	0.99995	0.999981	0.0150235
PARP1	1	0.0263997	5.33502e-05	1	-0.572157	0.99995	0.999981	-0.0412713
PARP2	1	1	0.370963	1	-0.180602	0.739026	0.999981	-0.075125
PARP3	1	1	1	1	-0.0613281	0.99995	0.999981	0.0140809
PARP4	1	1	0.953943	1	-0.087926	0.99995	0.999981	-0.062852
PATZ1	1	1	1	0.658727	0.081564	0.906038	0.999981	-0.0369394
PAX2	1	6.89108e-06	8.40209e-09	1	-0.684412	0.99995	0.999981	-0.067628
PAX3	1	1	0.041463	0.0914673	0.4369	0.964905	0.999981	-0.116315
PAX5	1	1	0.787117	0.830461	-0.0581986	0.954104	0.904527	0.122939
PAX7	1	1	1	0.00970461	0.389423	0.613878	0.999981	-0.0492374
PAXIP1	1	1	0.265218	0.882657	-0.0859955	0.99995	0.999981	-0.0097622
PBX1	1	1	0.841791	0.929039	0.0690937	0.981169	0.999981	-0.0566835
PC	1	1	1	0.688829	0.204702	0.906038	0.999981	-0.15015
PCBP1	1	1	0.440247	0.0529621	-0.0144544	0.906038	0.999981	-0.0173285
PCBP4	1	1	0.140713	0.482226	-0.09379	0.812752	0.999981	-0.0237375
PCCA	1	1	1	1	0.110229	0.99995	0.999981	0.001098
PCDHA9	1	1	0.855481	1	-0.00812355	0.99995	0.999981	-0.006885
PCGF5	1	1	0.549944	0.0222646	0.0980725	0.981169	0.999981	-0.010341
PCID2	1	1	0.479323	1	0.0116017	0.99995	0.999981	0.0474435
PCM1	1	1	0.646156	0.994435	-0.0727518	0.99995	0.999981	-0.0201935
PCNA	1	1	1	0.91749	0.328228	0.981169	0.999981	-0.0847165
PCNP	1	1	0.882166	0.882657	-0.0595123	0.99995	0.999981	-0.0205402
PCNT	1	1	0.73951	0.868646	-0.0234835	0.99995	0.999981	0.0661655
PCNXL4	1	1	0.0092534	1	-0.277	0.99995	0.999981	0.060935
PCOLCE2	1	1	1	0.853115	-0.140006	0.981169	0.999981	-0.0643572
PCP4	1	1	1	1	-0.0320306	0.99995	0.904527	0.0679478
PCSK6	1	1	1	0.958284	0.02733	0.99995	0.999981	-0.0781915
PCSK7	1	1	0.688956	0.0400555	0.243998	0.99995	0.999981	0.075509
PDAP1	1	1	0.686836	1	-0.122224	0.99995	0.999981	0.068324
PDCD1	1	1	0.0082701	0.972125	-0.1376	0.99995	0.495388	0.147483
PDCD10	1	1	0.0208834	1	-0.249499	0.99995	0.999981	-0.0279786
PDCD4	1	1	1	0.0507944	0.013852	0.99995	0.999981	0.0118675
PDCD5	1	1	0.508157	1	0.098613	0.99995	0.999981	0.045104
PDE1A	1	1	0.902586	1	-0.0413053	0.99995	0.999981	0.011155
PDE1C	1	1	1	0.657834	0.096272	0.99995	0.999981	0.031962
PDE2A	1	1	1	0.661311	0.345518	0.99995	0.236698	0.16317
PDE4A	1	1	0.335592	1	-0.0971608	0.99995	0.338419	0.063662
PDE4D	1	1	0.0774849	1	-0.313053	0.812752	0.999981	-0.184015
PDE4DIP	1	1	0.958847	1	-0.0990415	0.99995	0.968937	0.032843
PDE5A	1	1	0.624255	1	-0.180317	0.99995	0.999981	0.0597165
PDE6D	1	1	1	0.514129	0.124641	0.99995	0.999981	0.0264445
PDGFA	1	1	1	0.00868434	0.462265	0.99995	0.999981	0.0588245
PDGFB	1	1	1	1	0.1231	0.99995	0.999981	0.000522
PDGFD	1	1	0.791768	0.401463	-0.044805	0.99995	0.999981	0.061371
PDGFRL	1	1	0.0208229	1	-0.0919533	0.99995	0.999981	0.0592225
PDPN	1	1	0.646712	1	-0.178689	0.981219	0.999981	-0.066946
PDS5A	1	1	0.750847	0.702488	0.270145	0.573987	0.999981	-0.0811
PEA15	1	1.03721e-08	2.84259e-11	1	-2.3833	0.99995	0.256077	-0.0875005
PEBP4	1	1	1	1	0.190204	0.99995	0.972272	0.14805
PEG3	1	1	0.802044	0.714486	-0.0898557	0.99995	0.999981	0.0787595
PELO	1	1	1	1	0.044956	0.99995	0.999981	0.0081452
PELP1	1	1	0.872517	0.278957	0.203964	0.99995	0.999981	0.0520085
PER1	1	1	1	0.185836	0.235913	0.854797	0.999981	-0.027158
PES1	1	1	1	0.835171	0.190185	0.985934	0.999981	-0.0058605
PF4	1	1	1	1	-0.205278	0.765932	0.999981	-0.17571
PFDN1	1	1	1	1	-0.0657675	0.99995	0.573032	0.114399
PGAM1	1	0.510972	0.00132129	1	-0.260512	0.997817	0.789093	0.116712
PGAM4	1	1	0.260853	1	-0.0682795	0.99995	0.610593	0.094303
PGAP2	1	1	0.881651	0.410652	0.210108	0.99995	0.999981	0.027236
PGBD4	1	1	1	1	0.035021	0.99995	0.999981	0.0115995
PGBD5	1	1	0.817754	0.518652	0.164791	0.99995	0.999981	-0.0244269
PGF	1	1	0.993751	1	-0.118023	0.99995	0.999981	-0.055294
PGLS	1	1	1	1	0.003199	0.99995	0.999981	0.0195166
PGLYRP1	1	1	0.58557	0.0113742	0.0577073	0.99995	0.999981	0.108363
PGLYRP2	1	1	0.365023	0.828287	0.159011	0.99995	0.999981	0.0161785
PGM1	1	1	1	1	0.0370795	0.99995	0.999981	-0.01801
PGM2	1	1	1	1	0.109346	0.99995	0.999981	0.021217
PGR	1	1	0.980522	1	-0.0898535	0.739026	0.999981	-0.0583895
PGRMC1	1	1	0.829329	1	-0.09983	0.99995	0.999981	-0.0500925
PGRMC2	1	1	0.943817	0.60828	0.32643	0.99995	0.999981	-0.031926
PHACTR1	1	1	0.0537034	1	-0.233496	0.99995	0.999981	0.05123
PHACTR2	1	1	0.0371619	1	-0.135152	0.99995	0.999981	-0.0297699
PHACTR3	1	1	1	0.984468	0.0931817	0.99995	0.999981	-0.0298697
PHACTR4	1	1	1	1	0.0453452	0.99995	0.999981	0.020169
PHB	1	1	0.91124	1	0.0253245	0.981169	0.999981	0.0400529
PHC1	1	1	0.260853	1	-0.244943	0.99995	0.999981	0.0594345
PHC2	1	1	1	0.606347	0.154304	0.99995	0.999981	0.007224
[truncated: 921 more rows]

## Sheet: Table_S3_PerturbSeq_library
Table S3: sgRNA library used in Perturb-seq and in vivo screens.
sgID	gene	protospacer sequence
APP_-_27543326.23-P1P2	APP	GGGCTTCGTGAACAGTGGGA
APP_+_27543230.23-P1P2	APP	GCAAGGGCGCGTGCACCTGT
APP_+_27543246.23-P1P2	APP	GGGGGTGCAGGCGGCGCCAA
APP_+_27543279.23-P1P2	APP	GTGGGCCGTCGGCCGGGGAG
B2M_-_45003626.23-P1	B2M	GTAACCTGGCACTGCGTCGC
B2M_+_45003597.23-P1	B2M	GGCAGTGCCAGGTTAGAGAG
B2M_-_45003501.23-P1	B2M	GGGCGCGCACCCCAGATCGG
B2M_-_45003612.23-P1	B2M	GAAAGTCCCTCTCTCTAACC
BAK1_-_33548101.23-P1P2	BAK1	GACAGCCTGTAGGGTGATCT
BAK1_-_33548176.23-P1P2	BAK1	GCAGGCAGGGCGGCTGTCAG
BAK1_+_33548020.23-P1P2	BAK1	GTCCTCTAGAGGGAGCTGAT
BAK1_+_33548195.23-P1P2	BAK1	GAAGACAAGGATTGAGAATC
BCL2A1_+_80263616.23-P1P2	BCL2A1	GACGCACGAAAGTGACTAGG
BCL2A1_+_80263619.23-P1P2	BCL2A1	GCCTACGCACGAAAGTGACT
BCL2A1_+_80263713.23-P1P2	BCL2A1	GCTGAATTAATCACAGGATG
BCL2A1_+_80263719.23-P1P2	BCL2A1	GGCAAAGCTGAATTAATCAC
BCL2L1_-_30310526.23-P1	BCL2L1	GGGGATGCCGGTAACTCAGC
BCL2L1_+_30310734.23-P1	BCL2L1	GTAGGAGGCGGAGAGCCAAG
BCL2L1_+_30310749.23-P1	BCL2L1	GACTCCTGGCTCCCAGTAGG
BCL2L1_+_30310839.23-P1	BCL2L1	GGACGCCTCCACCTCACCCT
BID_-_18257550.23-P1P2	BID	GAGTCTGGGGTGGTCATTCT
BID_+_18257398.23-P1P2	BID	GACAGTCGCGTAAGGGGTAA
BID_+_18257404.23-P1P2	BID	GTCTGAAACAGTCGCGTAAG
BID_+_18257450.23-P1P2	BID	GCCAGCGGCGCTGGAGTAAG
BTG2_-_203274380.23-P1P2	BTG2	GGAGCTCTCAGTCCCGTCCC
BTG2_+_203274370.23-P1P2	BTG2	GGAAAGCGAGGCCCGGGGAC
BTG2_+_203274428.23-P1P2	BTG2	GGCTCGCTGTCGTCAGTGCT
BTG2_+_203274557.23-P1P2	BTG2	GGCTCATTGGTCGCGGCCAG
CASP8_-_202098090.23-P2	CASP8	GATGGGAGCACTCTCCGCAG
CASP8_-_202098095.23-P2	CASP8	GAGCACTCTCCGCAGTGGGC
CASP8_-_202098150.23-P2	CASP8	GAGTGGTTGGAGCAAAGGTT
CASP8_+_202098003.23-P2	CASP8	GTGAGTTGTCGTTTATTAAC
CCL22_-_57392527.23-P1P2	CCL22	GAGGGGGGGTCCCCTCTGAG
CCL22_-_57392630.23-P1P2	CCL22	GGGGCACCCCGGTGACTAAG
CCL22_-_57392643.23-P1P2	CCL22	GACTAAGAGGTAAGTAAGTG
CCL22_+_57392204.23-P1P2	CCL22	GGGACCCATTGACCCATCTG
CCNE2_-_95907508.23-P1P2	CCNE2	GCGCCTCAGACTGACACCTC
CCNE2_-_95907614.23-P1P2	CCNE2	GGCCGTGGGGTCCACTCTAC
CCNE2_+_95907489.23-P1P2	CCNE2	GGTCCGGAGGTGTCAGTCTG
CCNE2_+_95907559.23-P1P2	CCNE2	GCGGGCGCGCACTGAGAGCA
CCR1_-_46250119.23-P1P2	CCR1	GGGTGAAGCTGAGTTGGGTG
CCR1_+_46249978.23-P1P2	CCR1	GTGGCCACTGGTGGGCGTTG
CCR1_+_46250011.23-P1P2	CCR1	GAAAATCCTCGCAGTTAACT
CCR1_+_46250049.23-P1P2	CCR1	GCCCAGGGCCAAGACTCAAG
CD274_+_5450392.23-P1P2	CD274	GCGGCGGAAGCTTTCAGTTT
CD274_-_5450426.23-P1P2	CD274	GCTTCCGCCGATTTCACCGA
CD274_+_5450488.23-P1P2	CD274	GGTTGCGCCAGGCCCGGAGG
CD274_+_5450491.23-P1P2	CD274	GAGCGTTGCGCCAGGCCCGG
CD40_-_44746620.23-P1P2	CD40	GAAAACCGTGAGGGTCCCTG
CD40_-_44746858.23-P1P2	CD40	GGGGGCTCCGCCCCCCCGAT
CD40_+_44746846.23-P1P2	CD40	GCGCGGTCCACCTATCGGGG
CD40_+_44746888.23-P1P2	CD40	GTTGGCCCCGCCCAGGAAAG
CD40LG_-_135730075.23-P1P2	CD40LG	GCAAAAAGTTAGACAGTGAT
CD40LG_+_135729963.23-P1P2	CD40LG	GCTAATACGAAGCGGGAACC
CD40LG_+_135730177.23-P1P2	CD40LG	GACCCATATCATTCACTTCC
CD40LG_+_135730319.23-P1P2	CD40LG	GCAAAGTGGCCACCTTACTC
CD44_-_35160632.23-P1P2	CD44	GGTCACAGCCCCCCTTGCTT
CD44_+_35160507.23-P1P2	CD44	GTAAATAATCGGGGCTGCCA
CD44_+_35160516.23-P1P2	CD44	GCTGAGGCTGTAAATAATCG
CD44_+_35160594.23-P1P2	CD44	GGTGACTAAGCAGCCCGCAG
CIC_-_42788215.23-P1P2	CIC	Gggagcgcgtagtagtggcg
CIC_-_42788398.23-P1P2	CIC	GggccAGAGCCGTTACCCGC
CIC_-_42788530.23-P1P2	CIC	GCGGACTCCGCGAGGGAGGA
CIC_+_42788504.23-P1P2	CIC	GCTCCCTCGCGGAGTCCGGC
COL1A1_-_48279130.23-P1P2	COL1A1	GCGGCCCCCAATTTGGGAGT
COL1A1_-_48279239.23-P1P2	COL1A1	GGGGCCAGAGGTGCTGTGGT
COL1A1_-_48279287.23-P1P2	COL1A1	GTGGGCTAACCAGTGGGTAG
COL1A1_+_48279053.23-P1P2	COL1A1	GGCCGGCTCCCCCTCTCCGA
CTAG1A_-_153813364.23-ENST00000333128.3	CTAG1A	GCAGGCGCCCTGAGGATCCC
CTAG1A_+_153813281.23-ENST00000333128.3	CTAG1A	GGAGCCCCGGAGCACGTGAC
CTAG1A_+_153813294.23-ENST00000333128.3	CTAG1A	GGGAGACCCCGAGTGAGCCC
CTAG1A_+_153813349.23-ENST00000333128.3	CTAG1A	GGGGCAGCCCGGGATCCTCA
CTNND2_-_11904654.23-ENST00000304623.8	CTNND2	GGCGGCAGCCGCGGGAGAGA
CTNND2_-_11904679.23-ENST00000304623.8	CTNND2	GGAGGCCGCGGGTTGGGAGA
CTNND2_+_11904535.23-ENST00000304623.8	CTNND2	GCACCCGGGGCCGGTTTCGG
CTNND2_+_11904538.23-ENST00000304623.8	CTNND2	GCCGCACCCGGGGCCGGTTT
DLL1_+_170599961.23-P1P2	DLL1	GCGGCCGAGGGCAGAGCGCA
DLL1_+_170599973.23-P1P2	DLL1	GGGAGACCCGACCCGGCCGA
DLL1_+_170600037.23-P1P2	DLL1	GGGCGGCCGGCTGAATATAA
DLL1_+_170600134.23-P1P2	DLL1	GTGGCGATCCATTGAGAGGA
DLL4_-_41221339.23-P1P2	DLL4	GGGGACCTAGAGGTTGGGAG
DLL4_-_41221446.23-P1P2	DLL4	GACTGTAGCAGCTAGAGGCC
DLL4_-_41221450.23-P1P2	DLL4	GTAGCAGCTAGAGGCCGGGA
DLL4_+_41221406.23-P1P2	DLL4	GAGTCCCAGCGCCGCCCGGA
DUSP9_-_152907695.23-P2	DUSP9	GCTAGAGAACAGAGGCTTGC
DUSP9_-_152907838.23-P2	DUSP9	GGGGCGGAGAAGACGGCGAC
DUSP9_+_152907617.23-P2	DUSP9	GCCCCAGTGGCGCCAATGAG
DUSP9_+_152912464.23-P1	DUSP9	GGAGGCCAAGGGCAGGTCAG
E2F1_-_32274287.23-P1P2	E2F1	GCCGGCCGTGACGGGAACAA
E2F1_-_32274417.23-P1P2	E2F1	GGTCCGGATGGTACCAGGCG
E2F1_+_32274248.23-P1P2	E2F1	GCCGGGGCAGCCAATTGTGG
E2F1_+_32274447.23-P1P2	E2F1	GTGTCCCCACGCCTCCAGCA
ETV6_-_11802391.23-P1P2	ETV6	GGGAGGTCTCGCGGCGTGGA
ETV6_+_11802364.23-P1P2	ETV6	GACGCCGCGAGACCTCCCGC
ETV6_+_11802530.23-P1P2	ETV6	GGGGTTACAGCCCGGCATCG
ETV6_+_11802549.23-P1P2	ETV6	GCACCAGGAAATAAAAGCTC
FAS_-_90750224.23-P1P2	FAS	GAGCCACTGCAGGAACGCCC
FAS_+_90750281.23-P1P2	FAS	GCCTGCGCGCGGGTAGGGAG
FAS_+_90750371.23-P1P2	FAS	GACGAAAAGCCCCGGTGGTC
FAS_+_90750379.23-P1P2	FAS	GACGAGCTCACGAAAAGCCC
FOSB_-_45971046.23-P1	FOSB	GGGGATCCCCTCCCGCCGAG
FOSB_-_45971169.23-P1	FOSB	GTGGCGGGGCCGGAGATTTG
FOSB_+_45972517.23-P2	FOSB	GCGTGCCCCGCGTCAGACGG
FOSB_+_45972653.23-P2	FOSB	GGCCAAGGCGTGCGCCCCGG
GAS6_-_114567148.23-P1P2	GAS6	GGATCCGGGCGCGGGGAAAG
GAS6_-_114567158.23-P1P2	GAS6	GCGGGGAAAGCGGAGCGTCC
GAS6_-_114567189.23-P1P2	GAS6	GGACTCGAGTGTTTCGGAAA
GAS6_+_114567119.23-P1P2	GAS6	GCCCGCGCCCGGATCCTCCC
GSPT2_-_51486389.23-P1P2	GSPT2	GTACTTTTGGACTTAGCCCG
GSPT2_-_51486466.23-P1P2	GSPT2	GCCCGGCGTTGGGTCGGGGG
GSPT2_-_51486493.23-P1P2	GSPT2	GTCGGAAGTGGTTGGGGTTT
GSPT2_+_51486132.23-P1P2	GSPT2	GAGGCAAGGAATGGGTAGGG
HGF_-_81399645.23-P1P2	HGF	GCCTGAGGCCAGCTTCAATT
HGF_+_81399574.23-P1P2	HGF	GTTCCTAAGCGTGGGGTTGG
HGF_+_81399657.23-P1P2	HGF	GGATAGGAGCCACTGGGATC
HGF_+_81399673.23-P1P2	HGF	GCTCCCTTCCTTACTCGGAT
HNF4A_-_43029612.23-P1P2	HNF4A	GGCCTGACTTGGGGTGACAA
HNF4A_-_43029794.23-P1P2	HNF4A	GCCCCGCCCAGCCTATCCAC
HNF4A_-_43029800.23-P1P2	HNF4A	GCCAGCCTATCCACCGGCGG
HNF4A_+_43029791.23-P1P2	HNF4A	GTGGTTAATCGGTCCCCCGC
HOXD13_-_176957136.23-P1P2	HOXD13	GCCCGCCTCAGTCGCAGACA
HOXD13_-_176957236.23-P1P2	HOXD13	GTGGGAGGTGGACCCTGCAA
HOXD13_+_176957302.23-P1P2	HOXD13	GCCACGTGGGGGTAGGAACG
HOXD13_+_176957313.23-P1P2	HOXD13	GGCTGCGCGCGGCCACGTGG
IFNB1_-_21078202.23-P1P2	IFNB1	GAAGACTTGGGAGAAAGCAA
IFNB1_+_21078005.23-P1P2	IFNB1	GTGAAAGGGAGAAGTGAAAG
IFNB1_+_21078032.23-P1P2	IFNB1	GACTAAAATGTAAATGACAT
IFNB1_+_21078080.23-P1P2	IFNB1	GATTATATATATCATAAGAT
IL15_-_142557461.23-P1P2	IL15	GGTGCCCGTCGCTTGGGATG
IL15_-_142557686.23-P1P2	IL15	GGCCCCACCCCCAGTCTCCG
IL15_+_142557547.23-P1P2	IL15	GGGCAAGCGCAAGGACATCG
IL15_+_142557703.23-P1P2	IL15	GGAGAAAGAGCCGGGAGCAT
IRF1_-_131826619.23-P1P2	IRF1	GTTGTAGAGCTAGCGGCGAA
IRF1_-_131826630.23-P1P2	IRF1	GGCGGCGAAGGGGAAGTACA
IRF1_-_131826633.23-P1P2	IRF1	GGCGAAGGGGAAGTACAGGG
IRF1_+_131826729.23-P1P2	IRF1	GGTCCCGGGCAGCCCTCCTC
IRS4_-_107979985.23-P1P2	IRS4	GGAGTCCAGGAAGGCATGAG
IRS4_+_107979653.23-P1P2	IRS4	GGGCTGGGGCGGGCAGACGA
IRS4_+_107979673.23-P1P2	IRS4	GCGCGGGCCAAGGCAGGAGG
IRS4_+_107979701.23-P1P2	IRS4	GCGTGCGCTCAGAGTGGAGT
JUN_-_59249825.23-P1P2	JUN	GGGCTCGCGTCGCTCTCAGG
JUN_-_59249895.23-P1P2	JUN	GTGGGCCCGCGGAGGCTCAC
JUN_-_59249901.23-P1P2	JUN	GCGCGGAGGCTCACGGGATG
JUN_+_59249856.23-P1P2	JUN	GCCCAGAGAAGAATCTTCTA
JUNB_+_12901948.23-P1P2	JUNB	GGTACGCAGCAAGTGGGGTG
JUNB_+_12902014.23-P1P2	JUNB	GTGAGTGAGGGGTTTCAGGG
JUNB_+_12902056.23-P1P2	JUNB	GTCGGGGTACGCATGGAAGG
JUNB_+_12902072.23-P1P2	JUNB	GAGGGGCTCAAAGGACCTCG
KIAA0368_-_114246798.23-P1P2	KIAA0368	GGCCCCCGACAGCCCAGTTC
KIAA0368_-_114246834.23-P1P2	KIAA0368	GGTGCTCCCAAAACGGCTAG
KIAA0368_+_114246717.23-P1P2	KIAA0368	GCCGGGGCCGAGAAGTTCGG
KIAA0368_+_114246735.23-P1P2	KIAA0368	GTCCGGGACTGAGTCAGCGC
KLF4_-_110250941.23-P2	KLF4	GGACGCGGCCACCTCCCGCC
KLF4_-_110252177.23-P1	KLF4	GCTCCCTTCCATCGTTGCTA
KLF4_+_110250933.23-P2	KLF4	GCGCTCTCGGGCCACCGGGC
KLF4_+_110252082.23-P1	KLF4	GGAGGAAAAGGCTGTAGCGA
LIFR_-_38556921.23-P1P2	LIFR	GCCAAGGAGTCGGAGGAACG
LIFR_-_38556932.23-P1P2	LIFR	GGAGGAACGCGGCCGCGCGA
LIFR_-_38556949.23-P1P2	LIFR	GGACGGGCCCCGGACGCCGA
LIFR_+_38556958.23-P1P2	LIFR	GCTCACCACCGGAGGCTCGG
MCL1_-_150552343.23-P1P2	MCL1	GAGTGCCGGTTACGTAACGG
MCL1_+_150552299.23-P1P2	MCL1	GAGAGCCTCCGAAGACCGGA
MCL1_+_150552303.23-P1P2	MCL1	GACTCAGAGCCTCCGAAGAC
MCL1_+_150552326.23-P1P2	MCL1	GGGAGCCGCCGTTACGTAAC
MLLT3_-_20622554.23-P1P2	MLLT3	GCCGAGCCTCACAGGGCGGA
MLLT3_-_20622654.23-P1P2	MLLT3	GCCACCTCCCGAAACCCCGG
MLLT3_+_20622636.23-P1P2	MLLT3	GGGGCCGCCGGGGTTTCGGG
MLLT3_+_20622664.23-P1P2	MLLT3	GTAAGCGAGGCTTTCCAGTG
MYC_-_128747486.23-P1P2	MYC	GCCTAGCCCAGCTCTGGAAC
MYC_-_128747953.23-P1P2	MYC	GTGGGCGCGCAGTGCGTTCT
MYC_-_128748308.23-P1P2	MYC	GTATAATGCGAGGGTCTGGA
MYC_-_128748391.23-P1P2	MYC	GTCCCCTCCTGCCTCGAGAA
NCAM1_+_112831920.23-P1P2	NCAM1	GACGCGGCCTGGAGCTTTTG
NCAM1_+_112831965.23-P1P2	NCAM1	GCAAGGAGGTAAGAGAGACA
NCAM1_+_112831979.23-P1P2	NCAM1	GATAGTGCCGAACATCAAGG
NCAM1_+_112832063.23-P1P2	NCAM1	GCGTTTTGATGGAACTGGGA
NIPBL_-_36876732.23-P1P2	NIPBL	GGCTGGGCCCGGGTGCCGCG
NIPBL_-_36876759.23-P1P2	NIPBL	GCCGAGGACGCGAGCCCAAG
NIPBL_-_36876955.23-P1P2	NIPBL	GCTCCCCCCCCTCCCTCCGT
NIPBL_+_36876828.23-P1P2	NIPBL	GCAGGAATGACTCCCTCCGC
non-targeting_00274	non-targeting	GAATCTGATGTGTACCGGCG
non-targeting_00291	non-targeting	GGGAAGATAATGCACTTGCG
non-targeting_00333	non-targeting	GCTCGTTACCCGCGGATAGG
non-targeting_00363	non-targeting	GAGTCTAAAGTGACTTAAGG
non-targeting_00365	non-targeting	GTTGGCTGGTGATGATAAAG
non-targeting_00367	non-targeting	GCATCCTGGCCCAGCTACAC
non-targeting_00406	non-targeting	GGCGCGAGTGATCTACGCCA
non-targeting_00479	non-targeting	GTAGACGCGGCGTAATCGAA
non-targeting_02149	non-targeting	GGACGTAACCTTGCCGAACT
non-targeting_02151	non-targeting	GTCACAACTAACGCAAAGGT
non-targeting_02153	non-targeting	GCTTTTCAGGCAAGACAGTA
non-targeting_02157	non-targeting	GTTCGCGGGACCATTGACCC
non-targeting_02165	non-targeting	GGGTACAACTAAGGTGTCAA
non-targeting_02166	non-targeting	GGTACTATCGGTGTGACCAT
non-targeting_02180	non-targeting	GCTAGCAATTGTAAGATACC
non-targeting_02190	non-targeting	GGCAGTGACTACGTATAAAT
non-targeting_02216	non-targeting	GGTATAAATACTACGTTTCA
non-targeting_02218	non-targeting	GCCTATTACCGAACGCCCTC
non-targeting_02223	non-targeting	GGATGTCACGACTGTCTATT
non-targeting_02227	non-targeting	GGCCCAGCGTCTGCAGACGT
non-targeting_02230	non-targeting	GGGACTCGCAGCCTTATTCC
non-targeting_02250	non-targeting	GAAGAAAATGACTCACGGTC
non-targeting_02279	non-targeting	GCCTGAGGTTACTCTAGACA
non-targeting_02283	non-targeting	GTACCCGGTGCGTGCCATAG
non-targeting_02306	non-targeting	GGGCCACGCAAGGCGTGGGC
non-targeting_02325	non-targeting	GGGCGTTCTTTATGCTGGTG
non-targeting_02333	non-targeting	GGGCCCCCTGAGCACAACGG
non-targeting_02346	non-targeting	GGGGGGTAGGTATGTATAGA
non-targeting_02393	non-targeting	GGGTGTAATAGTGGAGCCAG
non-targeting_02394	non-targeting	GGCAACCTTTTGGCTCGCCG
non-targeting_02400	non-targeting	GAACCATCTATTATGAGCAT
non-targeting_02424	non-targeting	GAGCGGACTATGTTGCACAG
PAX2_-_102505851.23-P1P2	PAX2	GCAACCCGGAGGAGCCCCAG
PAX2_+_102505154.23-P1P2	PAX2	GGGCCCCGAGCCTGTCACTC
PAX2_+_102505174.23-P1P2	PAX2	GCCCCGAGCTTCGGCGAGGA
PAX2_+_102505183.23-P1P2	PAX2	GGCGCTGGAGCCCCGAGCTT
PDPN_-_13910147.23-P1P2	PDPN	GTTGCCAGGGCCCGCAGTCC
PDPN_-_13910228.23-P1P2	PDPN	GCCGGCCAAACAGAGCCCGA
PDPN_+_13910151.23-P1P2	PDPN	GTACAGGGCCGCAGCTGCGG
PDPN_+_13910186.23-P1P2	PDPN	GGCGCCAAAACGATGATCTC
PRDM16_-_2985548.23-P1P2	PRDM16	GGAGCTGCGCTGAAAAGGGG
PRDM16_-_2985596.23-P1P2	PRDM16	GACGAAGACCGAGAAGGCCG
PRDM16_+_2985350.23-P1P2	PRDM16	GCCAGCCGGGGCCGAAGATG
PRDM16_+_2985685.23-P1P2	PRDM16	GAATCTGACACCCCTCGCCG
PTMA_-_232573084.23-P1P2	PTMA	GTGCGCAGCGCGGGACGCGC
PTMA_+_232573011.23-P1P2	PTMA	GAGTTTGCCGGGTCTCAGCA
PTMA_+_232573092.23-P1P2	PTMA	GTGGACAAGCGTGCTTAAAG
PTMA_+_232573161.23-P1P2	PTMA	GTCCCATGCCCGGCCGCTAT
SAFB_-_5622922.23-P1P2	SAFB	GCTCGCGCGTCCACCAACCG
SAFB_-_5622974.23-P1P2	SAFB	GCTGCAGCTCGCATGCGTCC
SAFB_-_5622988.23-P1P2	SAFB	GCGTCCCGGCAGTTCCCGGC
SAFB_+_5622913.23-P1P2	SAFB	GGTGCCGGGGAACCCGCGGT
STAG2_-_123094235.23-P2	STAG2	GGCGTCGGAGACGCTGAACC
STAG2_-_123094246.23-P2	STAG2	GGCTGAACCCGGGAGTCAGT
STAG2_-_123095285.23-P1	STAG2	GCTAGGAGAGCCCGAACTGG
STAG2_-_123095311.23-P1	STAG2	GGTGGGGTGCGAGCCGTAGT
TBX5_-_114844438.23-P2	TBX5	GCGACTCTGGGGTGAAGGCA
TBX5_+_114845981.23-P1	TBX5	GCGGCACTGATAGGCGAAGA
TBX5_+_114845990.23-P1	TBX5	GGCGCAGACCCGGCACTGAT
TBX5_+_114846000.23-P1	TBX5	GACCTGTGGCTGCGCAGACC
TCF7L2_+_114709697.23-P1P2	TCF7L2	GAGACAATGCGGGGTGGGAG
TCF7L2_+_114710016.23-P1P2	TCF7L2	GGAACGGAGTAGTCTGGGAG
TCF7L2_+_114710021.23-P1P2	TCF7L2	GCGGAGGAACGGAGTAGTCT
TCF7L2_+_114710040.23-P1P2	TCF7L2	GAAAAAGGGGGATCGAAATC
TNC_-_117880594.23-P1P2	TNC	GTGAAAGACGCACTCACTCC
TNC_-_117880611.23-P1P2	TNC	GCCTGGCTCTCGGCCAGGGA
TNC_+_117880602.23-P1P2	TNC	GTGCAAATGGGTTCCTTCCC
TNC_+_117880773.23-P1P2	TNC	GAAGTACAAGAGGGGAGCCA
TP73_-_3568729.23-P1P2	TP73	GTCGGGCACAGAGTCGGCAC
TP73_-_3568906.23-P1P2	TP73	GCGGGACCCCGACTTGGACG
TP73_-_3568919.23-P1P2	TP73	GTGGACGCGGCCAGCTGGAG
TP73_+_3568949.23-P1P2	TP73	GAGCGCGGGCCACCGAGTCG
TRPS1_-_116681428.23-P1P2	TRPS1	GGGAGCGCCGCAAATGAGAG
TRPS1_-_116681520.23-P1P2	TRPS1	GTGAACGTGCGGGCTGGAAA
TRPS1_+_116681400.23-P1P2	TRPS1	GCATTTGCGGCGCTCCGACT
TRPS1_+_116681617.23-P1P2	TRPS1	GCTGAGTGTCTGGGGAACGT
TSPYL2_-_53111339.23-P1P2	TSPYL2	GAGGGAGTCAGCCCGTTGAT
TSPYL2_+_53111268.23-P1P2	TSPYL2	GTTGGCTGCGAGGAAAGCTG
TSPYL2_+_53111286.23-P1P2	TSPYL2	GAGGGAAACTGCAGGGCGAT
TSPYL2_+_53111293.23-P1P2	TSPYL2	GCGACGGGAGGGAAACTGCA
VIM_-_17270615.23-P1P2	VIM	GAACTCCCGCCGTCCGAAGC
VIM_-_17270693.23-P1P2	VIM	GAAGGCAAGTCGATGGACAG
VIM_-_17271134.23-P1P2	VIM	GCCGGAGCAGGAAGGCTCGA
VIM_+_17270554.23-P1P2	VIM	GAGGAAAGCCCGAGGGAGAG
WNT1_-_49372113.23-P2	WNT1	GAGCTCTCGGCTCAGACGGG
WNT1_-_49372181.23-P2	WNT1	GGCGCCCTGGTGCCACAGTG
WNT1_+_49372135.23-P2	WNT1	GGGTTAGGGGCGCAGACAAT
WNT1_+_49372150.23-P2	WNT1	GGCACCAGGGCGCACCGGTT
WNT3_-_44896176.23-P1P2	WNT3	GAATCAGCGCCCGCGGCCTA
WNT3_-_44896241.23-P1P2	WNT3	GCCCGCCCGGCCCACAACTC
WNT3_-_44896253.23-P1P2	WNT3	GACAACTCGGGCTCCGGGAA
WNT3_+_44896200.23-P1P2	WNT3	GGGAGGGGCGCGTGATTGAC
WNT3A_-_228194513.23-P1P2	WNT3A	GACACCCACGGCAGCAGGCG
WNT3A_+_228194524.23-P1P2	WNT3A	GACGGGAGCCCGAACCGCGG
WNT3A_+_228194686.23-P1P2	WNT3A	GGGGTGTGCGCGGGCTCCGA
WNT3A_+_228194720.23-P1P2	WNT3A	GGCGTCGCTGGGCCCTCCTG

## Sheet: TableS4_coculture_DEGs
Table S4: Single-cell differential gene expression analysis (edgeR) in control (NTC) A375 melanoma cells in co-culture with T cells vs. monoculture.
Genes	logFC	PValue	FDR
IRF1	6.35103	3.09885e-162	1.1339e-157
WARS	4.45071	1.1071e-158	2.02549e-154
ICAM1	4.89949	3.96939e-137	4.84147e-133
CTSS	8.03504	6.95413e-135	6.36146e-131
PARP14	4.48288	3.61013e-134	2.64196e-130
STAT1	3.96162	2.37239e-132	1.4468e-128
TAP1	4.5375	8.04367e-124	4.20466e-120
DDX58	6.40268	4.14166e-118	1.89434e-114
XAF1	7.6805	5.10086e-114	2.07384e-110
PLSCR1	3.04446	2.18395e-112	7.99129e-109
OAS3	3.8337	6.32398e-112	2.10364e-108
MX1	5.25715	8.46731e-112	2.58189e-108
BIRC3	6.68632	3.01818e-106	8.49526e-103
NFKBIA	3.75685	1.1794e-102	3.08254e-99
GBP4	8.01734	6.19784e-101	1.5119e-97
OPTN	3.66023	1.23307e-100	2.81994e-97
MT2A	1.811	2.65e-98	5.70389e-95
PARP9	3.7009	4.18347e-98	8.50431e-95
SAMHD1	3.26349	1.78761e-97	3.44265e-94
OAS2	4.83089	3.87108e-97	7.08234e-94
SAMD9L	5.20058	1.76944e-96	3.08312e-93
IFIH1	5.04246	1.10021e-95	1.82989e-92
GBP1	8.17818	1.27168e-95	2.02313e-92
HLA-E	2.39288	3.32233e-95	5.0653e-92
HAPLN3	4.11663	5.16055e-94	7.55319e-91
CD47	2.26548	5.80366e-93	8.16776e-90
APOL6	4.36063	7.04546e-93	9.54816e-90
EPSTI1	6.63894	1.27926e-92	1.67177e-89
RELB	2.71027	1.22424e-90	1.54469e-87
PML	2.13478	2.95983e-90	3.6101e-87
DTX3L	2.95053	1.20809e-89	1.42597e-86
STAT2	3.24766	4.94466e-89	5.65406e-86
SP100	2.26188	9.7311e-89	1.079e-85
C3	5.98459	2.09369e-87	2.25324e-84
HLA-C	1.94056	1.15324e-86	1.20566e-83
UBE2L6	3.83766	1.29786e-86	1.31916e-83
IFIT3	5.33893	1.08399e-85	1.07201e-82
TAP2	1.99454	3.12834e-85	3.01234e-82
C1S	4.20904	7.50698e-85	7.04328e-82
IL32	9.63009	1.46372e-83	1.33898e-80
HLA-A	2.00022	9.85744e-83	8.7974e-80
IDO1	9.90717	1.42396e-82	1.24058e-79
CD274	4.48789	5.1605e-82	4.39135e-79
PSMB8	2.68733	9.84344e-82	8.18594e-79
BATF2	5.06386	2.55513e-81	2.07766e-78
EIF2AK2	1.74154	2.68994e-81	2.13973e-78
IFI44	3.25839	6.15825e-81	4.79439e-78
TRIM22	6.58385	1.66769e-80	1.2713e-77
AC083837.1	4.94065	5.94855e-80	4.44211e-77
IFI30	2.99158	1.54112e-79	1.12782e-76
NFKB2	2.55965	1.567e-78	1.12428e-75
IFI44L	6.28254	9.70526e-78	6.82933e-75
PSMB9	3.20708	1.82512e-77	1.26006e-74
NLRC5	3.47392	2.53414e-77	1.71716e-74
IRF9	3.72883	3.89378e-77	2.5905e-74
PSMB10	2.02722	1.10499e-76	7.22012e-74
CXCL8	7.5706	2.19827e-76	1.41117e-73
TAPBP	2.32724	3.6118e-76	2.27861e-73
C5orf56	3.88974	3.69971e-76	2.29451e-73
NAMPT	1.73374	2.08407e-74	1.27097e-71
LAP3	3.15325	3.72821e-74	2.23638e-71
CR1L	5.43401	1.27311e-73	7.51363e-71
PSME2	1.97827	3.08685e-73	1.79287e-70
ISG20	2.48294	3.15631e-73	1.80457e-70
JAK2	2.59366	7.59337e-73	4.2746e-70
GBP2	5.07947	7.72328e-73	4.28186e-70
HLA-B	2.7859	9.36139e-73	5.11257e-70
SP110	2.64686	1.2385e-72	6.66439e-70
SOCS3	3.18584	4.68289e-72	2.48335e-69
CMPK2	4.30948	6.60789e-72	3.45413e-69
AIM2	3.82286	7.20866e-72	3.7151e-69
KYNU	2.32996	1.21117e-71	6.15527e-69
OASL	6.56993	2.7715e-71	1.38921e-68
IL18BP	6.17949	4.35129e-71	2.1516e-68
SOD2	3.45582	8.56452e-71	4.17846e-68
GOLM1	1.51717	2.77364e-70	1.3354e-67
IRF7	3.65273	6.64296e-70	3.15679e-67
ADAR	1.43763	1.60561e-69	7.53216e-67
IL4I1	5.74209	1.94661e-69	9.01623e-67
SAMD9	3.04989	2.50911e-69	1.14764e-66
AC245297.3	2.50011	1.03897e-68	4.69345e-66
CSF1	3.52523	1.00538e-67	4.48632e-65
CHST11	1.79753	2.68307e-67	1.18285e-64
PARP12	2.41183	4.18433e-67	1.82272e-64
HELZ2	3.68958	3.15021e-66	1.35611e-63
JUNB	1.80839	1.45592e-65	6.19462e-63
PTPN12	1.46354	2.09558e-65	8.8137e-63
ISG15	4.76671	2.32433e-65	9.66473e-63
APOL3	4.04081	3.52571e-65	1.44954e-62
TNFRSF14	3.95004	4.39412e-65	1.7865e-62
SOCS1	4.4736	4.93746e-65	1.98535e-62
BST2	6.31695	7.94174e-65	3.15866e-62
IFI16	2.18955	1.22234e-64	4.80933e-62
MSRB1	1.72705	1.75235e-64	6.82132e-62
NFE2L3	1.70084	4.00852e-64	1.54396e-61
TNFSF13B	5.05614	6.29167e-64	2.39811e-61
XRN1	1.62205	8.7519e-64	3.30145e-61
IFI35	2.67709	1.96154e-62	7.32395e-60
OAS1	4.28879	2.05901e-62	7.61024e-60
FDCSP	6.17209	3.46623e-62	1.26833e-59
ARNTL2	2.75835	8.21469e-62	2.97608e-59
SECTM1	4.57524	1.22343e-61	4.38889e-59
BCL2A1	4.44172	1.50812e-61	5.35765e-59
IFI6	3.60967	1.77985e-61	6.26215e-59
ZC3HAV1	1.66329	2.08086e-61	7.2515e-59
RTP4	4.58298	1.50497e-60	5.19512e-58
DDX60	3.65203	1.54294e-60	5.27642e-58
NUB1	1.72909	3.81402e-60	1.29221e-57
TRIM25	1.80945	4.36712e-60	1.46603e-57
IFIT5	1.96288	4.60095e-60	1.53049e-57
TNIP1	1.65971	4.69656e-60	1.54822e-57
TRIM69	2.97893	6.19397e-60	2.0236e-57
IFITM1	6.20545	6.80316e-60	2.20296e-57
CD82	2.98942	2.15506e-59	6.91718e-57
B2M	1.97288	5.23667e-59	1.66622e-56
USP30-AS1	5.22182	1.47475e-58	4.65195e-56
OGFR	1.15265	3.96813e-58	1.24101e-55
PMAIP1	1.88158	9.16316e-58	2.84143e-55
PARP8	1.81712	1.01718e-57	3.1277e-55
AL157871.4	4.29218	3.99072e-57	1.21687e-54
DNAJA1	1.01574	6.98806e-57	2.11322e-54
PDCD1LG2	4.19856	6.05939e-56	1.81737e-53
NMI	2.39567	7.7671e-56	2.31062e-53
GBP3	4.2668	1.22714e-55	3.62114e-53
HLA-F	3.22005	2.00447e-55	5.86764e-53
EXOC3L1	4.91736	2.73202e-55	7.93392e-53
GSAP	2.49194	1.80501e-54	5.20057e-52
MMP25-AS1	2.95704	3.0127e-54	8.61231e-52
SLIT2	2.00052	3.39836e-54	9.60773e-52
SDC4	1.72366	3.41342e-54	9.60773e-52
USP18	3.38679	3.56174e-54	9.94867e-52
TFPI2	2.83393	3.92304e-54	1.08748e-51
PHF11	2.36333	6.248e-54	1.71895e-51
CIITA	2.74528	7.36876e-54	2.01217e-51
SLFN5	2.04416	1.8167e-53	4.92405e-51
IFIT1	4.98261	3.75003e-53	1.00535e-50
TRANK1	3.23944	3.76411e-53	1.00535e-50
MYO1B	1.47448	3.8872e-53	1.0307e-50
STAT3	1.35341	4.50402e-53	1.18566e-50
IRF2	1.68331	8.84517e-53	2.31181e-50
VEGFC	2.95683	1.24477e-52	3.23032e-50
VAMP5	1.82419	4.19074e-52	1.07988e-49
IKBKE	2.27454	4.60998e-52	1.17961e-49
DDX60L	2.99303	5.1677e-52	1.31313e-49
ETS1	1.61211	9.46481e-52	2.38846e-49
CYLD	1.87364	1.46604e-51	3.67423e-49
LINC00623	1.83677	1.50657e-51	3.73887e-49
ZNFX1	1.54999	1.51226e-51	3.73887e-49
GCLM	1.20632	4.25274e-51	1.04438e-48
APOL2	2.43194	5.71489e-51	1.39409e-48
MLKL	1.91004	8.09847e-51	1.96246e-48
RSAD2	6.30038	1.52527e-50	3.67179e-48
TRIM21	2.78547	2.75e-50	6.57681e-48
NFKB1	1.26139	3.55588e-50	8.44892e-48
FBXO6	2.66924	4.43702e-50	1.04745e-47
AC011511.2	3.49145	5.15913e-50	1.21011e-47
PARP10	2.3762	8.49406e-50	1.97966e-47
IFI27	7.83236	4.45214e-49	1.03106e-46
CD40	2.59701	7.42449e-49	1.70861e-46
CASP8	1.40748	1.22863e-48	2.8098e-46
TRAFD1	1.82413	1.61779e-48	3.6768e-46
AL353807.5	3.36686	2.09515e-48	4.73232e-46
PSME1	1.4784	2.58142e-48	5.79489e-46
TRIM56	1.61151	2.63027e-48	5.86855e-46
ETV6	1.40476	3.46927e-48	7.69358e-46
ACO1	1.99244	8.97853e-48	1.97912e-45
NNMT	2.34575	9.97706e-48	2.18605e-45
CCL2	8.09531	1.27606e-47	2.77931e-45
RNF213	1.23358	1.32346e-47	2.8655e-45
CFH	4.89987	1.53176e-47	3.29698e-45
PLEKHS1	2.56296	2.83711e-47	6.07091e-45
LINC01138	1.89344	6.4599e-47	1.37427e-44
BIRC2	1.25928	6.67738e-47	1.41232e-44
NEXN	2.58136	8.27476e-47	1.74013e-44
IL6ST	1.28794	8.45103e-47	1.76704e-44
TNFRSF9	4.73111	1.034e-46	2.14972e-44
NAV3	3.29569	2.37955e-46	4.91921e-44
NCOA7	1.43566	2.41188e-46	4.95805e-44
GRIP2	4.71373	2.58679e-46	5.28788e-44
ERAP1	1.74833	4.68051e-46	9.51469e-44
AC004551.1	3.8036	8.89673e-46	1.79285e-43
DRAM1	1.88846	8.91745e-46	1.79285e-43
MCL1	1.08696	1.32593e-45	2.65121e-43
CXCL1	2.91006	1.55544e-45	3.09321e-43
SLC25A28	1.67591	6.81072e-45	1.34709e-42
KIAA0040	2.40516	1.29672e-44	2.55099e-42
NUDCD1	1.08635	3.30525e-44	6.43854e-42
FAS	2.03878	3.30804e-44	6.43854e-42
LACTB	1.78878	3.47418e-44	6.72613e-42
CD74	1.29636	4.50639e-44	8.6786e-42
TNFAIP3	3.29075	8.11357e-44	1.55436e-41
ART3	2.37601	8.63511e-44	1.64566e-41
PTX3	3.20633	1.76852e-43	3.35295e-41
GSDMD	1.05835	3.06575e-43	5.78242e-41
MMP9	6.63654	5.89779e-43	1.1067e-40
CEBPB	1.03681	7.62808e-43	1.42408e-40
TNFAIP2	2.52761	1.02671e-42	1.90701e-40
TIFA	1.68919	1.21315e-42	2.24194e-40
NBN	0.922424	1.51563e-42	2.78686e-40
AC007991.3	4.39331	2.43612e-42	4.45701e-40
IL15RA	3.07174	3.02989e-42	5.51576e-40
CASP4	1.91359	6.30305e-42	1.14176e-39
C1R	3.46992	6.49377e-42	1.17051e-39
LINC02100	3.37041	7.64003e-42	1.37037e-39
LGMN	1.83654	8.73175e-42	1.55855e-39
NRXN3	2.66245	1.5867e-41	2.81839e-39
APOL1	3.29045	2.56461e-41	4.53342e-39
UHMK1	0.986888	7.13592e-41	1.25534e-38
RIPK2	1.7747	7.35462e-41	1.28762e-38
LINC00944	3.05051	7.96584e-41	1.38799e-38
USP15	0.913141	9.67846e-41	1.67841e-38
FNDC3B	0.975193	9.8603e-41	1.70188e-38
PSMB8-AS1	3.21217	9.92527e-41	1.70505e-38
APOBEC3G	2.44868	1.29772e-40	2.21891e-38
TMEM158	2.68444	1.40164e-40	2.38546e-38
ERAP2	2.90449	1.4345e-40	2.43008e-38
DHX58	3.14901	2.06796e-40	3.48703e-38
ZFP36	1.73109	3.20413e-40	5.35352e-38
SERPING1	4.8465	3.45823e-40	5.75182e-38
S100A3	1.36385	3.50888e-40	5.80965e-38
ACSL5	4.11075	4.4053e-40	7.26101e-38
CBR3	1.61295	4.83267e-40	7.92969e-38
C15orf48	5.35048	6.19783e-40	1.01243e-37
BAZ1A	0.966097	8.34188e-40	1.35661e-37
GUK1	0.714256	8.68444e-40	1.40607e-37
HLA-DQA1	1.93754	1.47624e-39	2.36918e-37
DEC1	1.581	2.94746e-39	4.66886e-37
SYNJ2	1.40828	3.39855e-39	5.36019e-37
IL15	2.48695	3.74758e-39	5.88531e-37
BBX	0.909199	4.98232e-39	7.79095e-37
RNF19B	1.88578	5.73903e-39	8.93604e-37
MLLT3	1.2706	7.72018e-39	1.19699e-36
PSMA3	0.909773	9.95297e-39	1.53666e-36
ADPRHL2	0.988439	1.99537e-38	3.06775e-36
HERC5	2.31048	2.35921e-38	3.61196e-36
KRT6B	3.40025	2.47648e-38	3.7757e-36
CXCL10	14.253	2.52211e-38	3.82932e-36
TNC	1.41387	5.94924e-38	8.95838e-36
HLA-DQB1	1.5086	7.91326e-38	1.1867e-35
IKZF2	3.16541	8.7414e-38	1.30554e-35
RDX	0.903591	9.29638e-38	1.38278e-35
PLAUR	1.20578	2.75172e-37	4.07645e-35
BCL3	1.59437	3.28379e-37	4.84505e-35
SERPINA1	3.58173	3.79043e-37	5.5701e-35
PPP1R12A	0.778599	8.90432e-37	1.30327e-34
GADD45B	1.737	9.10187e-37	1.32688e-34
CTSC	1.38062	1.20986e-36	1.75675e-34
HERC6	2.59433	1.77089e-36	2.56121e-34
TNFSF10	4.43772	2.42162e-36	3.48856e-34
SSTR2	4.19547	2.45492e-36	3.52266e-34
PARD3	0.891387	4.68221e-36	6.66641e-34
HDAC9	2.02781	6.16918e-36	8.74947e-34
ADGRE1	1.48214	6.44062e-36	9.09917e-34
TMEM140	2.60414	7.43383e-36	1.0462e-33
ZNF267	1.73481	1.18972e-35	1.66794e-33
GLDC	1.56066	1.27514e-35	1.78087e-33
FYB1	3.54989	1.39094e-35	1.93521e-33
HLA-DMB	1.52851	1.97695e-35	2.74009e-33
DNPEP	1.13377	2.19401e-35	3.02948e-33
TDRD7	2.01577	2.74375e-35	3.7743e-33
CLEC2B	1.82405	3.39512e-35	4.65285e-33
RCN1	0.671814	3.79053e-35	5.17534e-33
INHBA	2.74169	4.24258e-35	5.77101e-33
AC016831.7	1.69338	5.26303e-35	7.13257e-33
DGKG	1.66574	5.75627e-35	7.77223e-33
BANCR	3.35068	6.37996e-35	8.58269e-33
BATF3	2.25774	7.56281e-35	1.01367e-32
AC061992.2	2.72894	9.6374e-35	1.28702e-32
RBCK1	0.766187	1.90667e-34	2.52779e-32
CASP7	1.3245	2.82017e-34	3.72538e-32
DPYD	0.880227	4.06393e-34	5.34904e-32
MOV10	1.36051	7.90429e-34	1.03295e-31
PNPT1	0.79443	8.75204e-34	1.13966e-31
MAFF	1.5514	9.03594e-34	1.17246e-31
AC006160.1	2.9995	9.75074e-34	1.26074e-31
PARP4	0.971177	1.17575e-33	1.51485e-31
UBA6	0.935159	1.34214e-33	1.72316e-31
PTPRA	0.893913	1.36665e-33	1.7485e-31
LINC00513	1.56751	1.46143e-33	1.86325e-31
MCUB	0.982647	1.66043e-33	2.10961e-31
SMAD3	1.0272	3.64955e-33	4.62078e-31
SOAT1	1.06775	3.98485e-33	5.02792e-31
PDP1	0.957618	4.3308e-33	5.44564e-31
CXCL11	10.3352	5.04668e-33	6.32408e-31
COL22A1	3.80284	5.69394e-33	7.11081e-31
GCH1	2.52188	7.45835e-33	9.28261e-31
CSF2	3.51968	8.86511e-33	1.0996e-30
SP140L	1.21751	2.31017e-32	2.84618e-30
LINC02605	3.6958	4.33612e-32	5.32426e-30
SELENOM	1.21702	4.60819e-32	5.6394e-30
RNF114	0.810095	5.42725e-32	6.61961e-30
TMSB10	0.605339	6.63585e-32	8.06686e-30
IFITM3	1.31812	1.09577e-31	1.32766e-29
NREP	1.29628	1.17746e-31	1.42192e-29
SHFL	1.63099	1.18241e-31	1.42321e-29
MYD88	1.37594	1.50989e-31	1.81142e-29
PLAAT4	3.54791	1.97648e-31	2.35575e-29
HLA-DPA1	0.918019	2.04047e-31	2.42412e-29
MYCBP2	0.865975	2.35005e-31	2.77389e-29
PATL1	1.12176	3.09983e-31	3.64714e-29
SCARF1	3.65767	3.6958e-31	4.33439e-29
CD83	1.77592	3.83282e-31	4.48072e-29
GPR39	1.84167	5.16105e-31	6.01427e-29
LGALS9	4.11627	5.23302e-31	6.07878e-29
NRP1	1.64546	5.66438e-31	6.53834e-29
SCO2	0.961296	6.44618e-31	7.39411e-29
HLA-DQA2	1.70188	6.70719e-31	7.66947e-29
CALCOCO2	0.783562	7.67655e-31	8.75055e-29
TMEM132A	1.46935	9.81785e-31	1.11221e-28
ATF3	1.71673	1.05126e-30	1.18724e-28
SHISA5	0.888175	1.30958e-30	1.47443e-28
AC015912.3	1.91913	1.72371e-30	1.93474e-28
IFIT2	3.61076	1.9372e-30	2.16771e-28
SLFN11	1.64265	3.71477e-30	4.13153e-28
ATP10A	2.80616	4.18454e-30	4.6399e-28
ADAMTSL4-AS1	1.84131	4.67639e-30	5.1696e-28
RPS6KA3	0.826629	6.80416e-30	7.49912e-28
PATL2	2.88338	7.38683e-30	8.11686e-28
IRAK2	2.64296	9.61747e-30	1.05363e-27
CEACAM1	3.36105	9.88407e-30	1.07961e-27
LINC02328	2.50997	1.23518e-29	1.34513e-27
TMPRSS3	3.37195	1.31406e-29	1.42679e-27
EBI3	3.08703	1.4132e-29	1.52989e-27
HSPA5	0.60854	1.82635e-29	1.97132e-27
AL390957.1	1.34949	1.9271e-29	2.07396e-27
ATP10D	1.28093	2.04169e-29	2.19083e-27
AC008875.3	1.84397	2.64196e-29	2.82667e-27
AC116407.2	3.03012	6.99781e-29	7.46522e-27
ARID5B	1.2725	7.30205e-29	7.76713e-27
SLC25A37	0.802094	7.47104e-29	7.92385e-27
SQOR	3.15892	9.75252e-29	1.03137e-26
ANXA2R	2.55285	1.15541e-28	1.21838e-26
PCGF5	0.889588	1.16871e-28	1.22886e-26
FRMD4A	0.790606	1.34636e-28	1.41159e-26
GSTK1	0.810719	1.46638e-28	1.53304e-26
HLA-DMA	1.0051	1.51897e-28	1.5835e-26
DENND5A	1.42196	1.59751e-28	1.65593e-26
RFX3	1.08281	1.69444e-28	1.75145e-26
SFRP1	0.688213	1.75246e-28	1.80632e-26
PTPRK	1.05142	1.82575e-28	1.87657e-26
GNB4	0.995742	1.84129e-28	1.88725e-26
ADAMTS9	2.7141	2.37514e-28	2.42762e-26
PPA1	0.743681	2.50099e-28	2.54913e-26
LTB	3.66379	2.78766e-28	2.83342e-26
CCNL1	0.841534	4.26787e-28	4.32592e-26
PSMA6	0.545105	4.41747e-28	4.46518e-26
TRIM14	1.23636	5.31839e-28	5.36102e-26
TLR3	2.42817	5.83794e-28	5.86858e-26
HLA-DRA	0.978825	6.40988e-28	6.42586e-26
LRCH2	2.09856	6.66638e-28	6.66474e-26
BRI3	0.62216	7.1613e-28	7.14003e-26
SMG1	0.773202	8.4434e-28	8.39544e-26
RASGRP3	2.61077	9.22916e-28	9.14712e-26
SIPA1L1	1.25059	9.24936e-28	9.14712e-26
TMEM171	1.51498	1.14547e-27	1.12975e-25
AP001610.2	3.39856	1.22758e-27	1.20748e-25
BLZF1	1.06203	1.34995e-27	1.32429e-25
AC025580.2	3.39541	1.53931e-27	1.50309e-25
TAPBPL	2.17006	1.54043e-27	1.50309e-25
TMEM255B	1.76364	1.83744e-27	1.78813e-25
FTH1	0.781949	2.76209e-27	2.68084e-25
RNF19A	1.05676	2.93725e-27	2.84331e-25
SLC30A7	0.826476	3.78983e-27	3.65893e-25
NUAK2	2.20693	3.95744e-27	3.8107e-25
HELB	1.53778	4.28073e-27	4.11119e-25
CUL2	0.899516	4.64126e-27	4.44577e-25
SLC15A3	3.03141	5.15058e-27	4.92075e-25
HIVEP1	1.36708	5.83742e-27	5.54798e-25
HIVEP2	1.53644	6.80508e-27	6.45089e-25
COL27A1	1.15786	7.28749e-27	6.89035e-25
SAT1	1.59529	7.65936e-27	7.22329e-25
PLEKHF1	1.39338	8.2254e-27	7.73717e-25
TRAF3	1.06253	1.21241e-26	1.13752e-24
NLRP3	3.26356	1.30272e-26	1.21912e-24
TGM2	1.34505	1.351e-26	1.26108e-24
RFX5	0.920035	1.45722e-26	1.35677e-24
KDSR	0.690871	1.48141e-26	1.3758e-24
MAP1B	0.853834	1.51137e-26	1.40006e-24
BTN2A2	1.521	1.74832e-26	1.61547e-24
TESK2	1.59726	2.03853e-26	1.87888e-24
ARF3	0.585097	2.10901e-26	1.93897e-24
TNFRSF11B	3.04644	2.29078e-26	2.1008e-24
SPPL2A	0.715664	2.76109e-26	2.52577e-24
HMGA2	0.861179	2.81292e-26	2.56677e-24
KCNT2	1.2338	5.10192e-26	4.64389e-24
AC011511.5	3.21192	5.24411e-26	4.76147e-24
WDR25	1.31217	7.23594e-26	6.55372e-24
DYNLT1	0.828425	8.62307e-26	7.79079e-24
NRIP1	0.843299	1.18526e-25	1.06822e-23
FAM78B	1.10257	1.24764e-25	1.12168e-23
N4BP1	1.00844	1.25291e-25	1.12365e-23
PCDH17	2.66616	1.40058e-25	1.25302e-23
HCP5	2.40674	1.61764e-25	1.44368e-23
PLCB4	1.11076	1.70566e-25	1.51853e-23
CXCL2	2.91602	2.05748e-25	1.82732e-23
ERVK3-1	0.635152	2.07661e-25	1.83984e-23
TRIM5	1.67712	2.12084e-25	1.87448e-23
MIR31HG	1.5393	2.13141e-25	1.87929e-23
ASAP1	0.670342	2.3742e-25	2.08833e-23
PPP2R2A	0.741347	2.58526e-25	2.26309e-23
ITK	3.27676	2.99576e-25	2.60375e-23
IFNAR2	1.11821	3.44455e-25	2.98672e-23
PHACTR4	0.772761	3.59959e-25	3.11377e-23
LINC02015	3.38672	4.44889e-25	3.83937e-23
NEDD4L	1.05588	5.35758e-25	4.61269e-23
SRGN	2.86891	6.64271e-25	5.69235e-23
SQSTM1	1.13923	7.67126e-25	6.55839e-23
NFKBIE	1.73773	8.74538e-25	7.44191e-23
TLK2	0.864823	1.05468e-24	8.95403e-23
WTAP	0.680513	1.13645e-24	9.62585e-23
AC097515.1	1.71171	1.25193e-24	1.05795e-22
NINJ1	1.25352	1.39436e-24	1.1756e-22
SULF1	2.30475	1.4688e-24	1.23268e-22
GPR158	1.37897	1.55435e-24	1.3015e-22
CADPS2	1.48877	1.84849e-24	1.54425e-22
CXCL3	3.04774	1.8622e-24	1.55216e-22
CEP170	0.548216	2.22902e-24	1.85368e-22
CD59	0.564327	2.44273e-24	2.0268e-22
SBNO2	1.20788	2.54136e-24	2.10387e-22
AC110611.2	3.10822	2.78979e-24	2.30431e-22
CDC42SE1	0.719908	2.89393e-24	2.38495e-22
ADAP1	3.09168	3.27727e-24	2.6948e-22
CARD16	3.28167	3.31617e-24	2.72067e-22
PANX1	1.33659	3.70626e-24	3.03179e-22
C5orf15	0.940588	3.71195e-24	3.03179e-22
FLT3LG	1.46982	5.75086e-24	4.68663e-22
AL596087.2	2.20178	6.38223e-24	5.1781e-22
AL139351.3	2.72049	6.88784e-24	5.57595e-22
SDCBP	0.761307	7.10933e-24	5.74255e-22
SLC39A14	1.06201	8.84712e-24	7.13051e-22
EFHD2	0.687182	9.62547e-24	7.74078e-22
BISPR	2.80965	1.05464e-23	8.44427e-22
BIK	2.26424	1.50643e-23	1.20353e-21
C20orf141	3.19955	1.59221e-23	1.26929e-21
FAM167B	2.49464	1.862e-23	1.48114e-21
TEX29	3.11972	1.88636e-23	1.49726e-21
TNFRSF10B	0.91003	2.45468e-23	1.93576e-21
AL138724.1	1.75206	3.11901e-23	2.45436e-21
HOXC-AS2	2.66307	3.18003e-23	2.497e-21
SLFN12	1.28373	3.37024e-23	2.6407e-21
SERPINB8	1.47658	3.56381e-23	2.7864e-21
FAM160A1	1.85337	4.39692e-23	3.42314e-21
WDFY1	1.07901	4.86082e-23	3.77627e-21
ILK	0.747342	4.87694e-23	3.78077e-21
MSANTD3	0.756372	5.40681e-23	4.17386e-21
ZSWIM4	1.66395	5.81511e-23	4.4796e-21
TRIM38	1.32778	6.16382e-23	4.73824e-21
ANKFY1	0.906073	6.19247e-23	4.75029e-21
IL1RAPL1	0.850054	8.5429e-23	6.53961e-21
CDC42EP4	1.11331	1.09065e-22	8.33148e-21
SAMD4A	1.66614	1.26598e-22	9.65073e-21
DCBLD2	0.693055	1.52016e-22	1.15164e-20
ITGA5	1.08898	1.71018e-22	1.29025e-20
ARFGAP3	1.07116	1.88103e-22	1.41623e-20
ESM1	3.19276	1.94755e-22	1.4633e-20
IER2	0.665094	2.00997e-22	1.50711e-20
LIMD2	1.28944	2.07112e-22	1.54978e-20
UBA7	2.73368	2.29869e-22	1.71656e-20
HLA-DPB1	0.698986	3.00884e-22	2.24229e-20
GSTO1	0.600056	3.66367e-22	2.71922e-20
CFB	3.09034	4.31123e-22	3.18692e-20
GFPT2	0.991026	4.68666e-22	3.45745e-20
SLCO5A1	1.9084	5.15668e-22	3.79654e-20
XIAP	0.816392	5.67945e-22	4.17302e-20
PSMA4	0.657789	6.15701e-22	4.50582e-20
ITGB8	0.996439	6.24479e-22	4.56094e-20
IL7	1.3671	6.32303e-22	4.60889e-20
SLC12A7	1.53068	1.02576e-21	7.43238e-20
LRFN5	3.65656	1.09837e-21	7.94274e-20
FOSL1	0.819878	1.11428e-21	8.04192e-20
TOP1	0.41135	1.18788e-21	8.53946e-20
MIR3945HG	2.6958	1.37419e-21	9.85943e-20
RAB27A	1.34351	1.63101e-21	1.16791e-19
CTTNBP2NL	0.991002	1.67187e-21	1.19483e-19
A2M	2.73445	1.90035e-21	1.35547e-19
FLI1	1.65978	2.00244e-21	1.42551e-19
LMO2	2.01682	2.90183e-21	2.05379e-19
USP42	1.00133	3.59126e-21	2.53683e-19
CSRNP1	1.34809	3.92264e-21	2.75496e-19
TNFSF14	4.01077	3.93787e-21	2.76036e-19
BACH1	0.880648	4.08969e-21	2.8613e-19
SLAMF8	4.47388	5.20743e-21	3.63635e-19
LAMB3	1.71536	6.65284e-21	4.62803e-19
GBP5	6.74159	6.81849e-21	4.73426e-19
CALD1	0.501189	7.58622e-21	5.2474e-19
RBPJ	0.51852	9.18219e-21	6.33935e-19
MVP	1.09761	9.95251e-21	6.85823e-19
RNF115	0.627856	1.24888e-20	8.5898e-19
PRRC2C	0.343463	1.30423e-20	8.93691e-19
C17orf49	0.550783	1.30809e-20	8.9466e-19
PDIA3	0.418863	1.4606e-20	9.93399e-19
CCL5	4.95416	1.74432e-20	1.18197e-18
STX11	2.67198	1.89287e-20	1.27554e-18
RUNX3	1.04832	2.0287e-20	1.36206e-18
MAX	0.665751	2.05482e-20	1.37707e-18
MET	0.979477	2.32083e-20	1.54966e-18
ZC3H3	0.940675	2.42203e-20	1.61135e-18
UBE2D3	0.382105	2.6434e-20	1.75226e-18
BAZ2A	0.67434	3.10301e-20	2.05321e-18
RPS6KC1	0.68577	3.46947e-20	2.29154e-18
WWC1	1.67851	4.57593e-20	3.01147e-18
AC044781.1	2.0813	4.74255e-20	3.11251e-18
NOCT	0.931408	4.90617e-20	3.21148e-18
ARNTL2-AS1	2.76566	5.51203e-20	3.60162e-18
SEPTIN4	2.85152	6.13882e-20	4.00402e-18
SPART	0.686989	6.29773e-20	4.10036e-18
LINC01060	0.885576	6.73493e-20	4.37722e-18
MBNL2	0.638824	7.14326e-20	4.63438e-18
GYPC	0.654876	7.19739e-20	4.66123e-18
AC093801.1	2.78372	8.00002e-20	5.17189e-18
AFF1	1.08856	8.14218e-20	5.25451e-18
TRIM26	1.00179	8.35033e-20	5.37935e-18
TRAF2	1.04816	8.72149e-20	5.60858e-18
AKR1B1	0.755673	9.52755e-20	6.10548e-18
MIR222HG	0.848145	1.12136e-19	7.1734e-18
LINC00189	1.42112	1.20002e-19	7.63653e-18
CDC42SE2	0.857848	1.3338e-19	8.45839e-18
SELENOK	0.585735	2.00561e-19	1.26095e-17
TCAF2	1.94212	2.03804e-19	1.27914e-17
RICTOR	0.825419	2.12652e-19	1.33239e-17
B4GALT1	1.02217	2.26834e-19	1.4164e-17
VPS13C	0.813611	2.31568e-19	1.44349e-17
NFKBIZ	1.18788	2.35972e-19	1.46844e-17
RHEBL1	1.17315	2.55042e-19	1.58442e-17
SYNE2	0.909352	2.5769e-19	1.59816e-17
PSMA2	0.740028	2.62087e-19	1.62268e-17
DNER	2.15805	2.78703e-19	1.72264e-17
ZNRF2	1.10943	3.25813e-19	2.00367e-17
GPRC5B	2.46213	3.37645e-19	2.07295e-17
BTN3A1	2.02934	3.40833e-19	2.08902e-17
MAP2K1	0.619533	3.47204e-19	2.12451e-17
UBD	7.29599	3.87321e-19	2.36602e-17
AC133065.1	2.25572	4.21072e-19	2.56791e-17
CDCP1	2.14277	4.43737e-19	2.70163e-17
DEPDC7	1.16093	4.51662e-19	2.74531e-17
WNT9A	2.25401	4.83837e-19	2.936e-17
OR2I1P	5.81744	5.22537e-19	3.16035e-17
PSMA5	0.515826	5.5395e-19	3.34482e-17
INAVA	1.39281	5.84674e-19	3.51294e-17
EGLN1	0.749853	5.93511e-19	3.56019e-17
MRPL39	0.664285	6.74246e-19	4.03127e-17
CHMP5	0.619035	7.51684e-19	4.47962e-17
ZC3H7B	1.18729	7.61903e-19	4.53313e-17
SNX6	0.679445	8.57793e-19	5.09537e-17
IL12RB1	2.40517	1.1802e-18	6.99914e-17
GPBP1	0.548771	1.18453e-18	7.01346e-17
ITGA2	1.27263	1.19152e-18	7.04343e-17
AC093865.1	2.88278	1.26184e-18	7.4351e-17
VMP1	0.556901	1.37562e-18	8.09249e-17
HLA-DOB	2.5626	1.38383e-18	8.12774e-17
CXCL16	1.74341	1.51983e-18	8.88371e-17
NASP	0.394372	1.5805e-18	9.2236e-17
DOCK10	1.42501	1.65639e-18	9.65112e-17
MGLL	0.800541	1.7797e-18	1.03366e-16
LPP	0.623919	1.88373e-18	1.09143e-16
ITM2B	0.693018	1.88511e-18	1.09143e-16
KIF2A	0.436382	1.94067e-18	1.12182e-16
TRIM47	0.768462	2.16919e-18	1.24997e-16
LITAF	0.638955	2.38746e-18	1.37358e-16
BRD2	0.499286	2.68333e-18	1.53415e-16
TMEM123	0.486077	2.98885e-18	1.7035e-16
TRAF1	1.69032	3.0961e-18	1.76189e-16
ZNF672	0.855205	3.15196e-18	1.79089e-16
HLA-DRB5	0.802789	3.4693e-18	1.96814e-16
RAB27B	1.62261	3.59746e-18	2.03769e-16
SLC2A6	1.61329	4.08095e-18	2.30441e-16
USF1	0.847613	4.76896e-18	2.68877e-16
MITD1	1.17941	5.32216e-18	2.99605e-16
BBC3	1.03311	5.7526e-18	3.22348e-16
RAB13	0.491727	6.23608e-18	3.48906e-16
MAT2B	0.557138	6.83082e-18	3.81016e-16
MIR3142HG	1.5878	6.84347e-18	3.81141e-16
CCDC71L	0.889107	6.86424e-18	3.81716e-16
KAZN	1.04683	6.97145e-18	3.8709e-16
UNC13A	2.43343	7.07627e-18	3.92315e-16
MMP25	2.56597	7.15811e-18	3.96252e-16
PPIF	0.504844	7.59808e-18	4.19972e-16
BMPR2	0.829052	8.33324e-18	4.59912e-16
FMR1	0.685158	8.92912e-18	4.92056e-16
LIF	1.73347	9.06216e-18	4.98637e-16
SNX7	0.632047	9.84689e-18	5.41002e-16
GIMAP2	2.26172	1.0062e-17	5.51994e-16
AC016687.3	1.09409	1.03127e-17	5.64901e-16
NAV2	1.58089	1.09921e-17	6.01213e-16
CKAP2L	0.747942	1.15477e-17	6.29722e-16
WASHC4	0.682305	1.19323e-17	6.49725e-16
SLC25A22	0.656395	1.24834e-17	6.78723e-16
EGFR	1.33357	1.27859e-17	6.94139e-16
TLR2	2.4019	1.40389e-17	7.5991e-16
HHEX	1.10836	1.41117e-17	7.62718e-16
CDH12	0.740013	1.49291e-17	8.05709e-16
IFNGR2	0.586441	1.59058e-17	8.53388e-16
HLA-DOA	1.71215	1.69752e-17	9.09426e-16
SIX1	1.11671	1.70238e-17	9.10697e-16
STAP2	1.49153	1.74619e-17	9.32198e-16
BTC	2.5346	1.74766e-17	9.32198e-16
IL18R1	2.37788	1.87987e-17	1.00125e-15
AC099343.3	1.71335	1.91835e-17	1.02027e-15
IGFLR1	1.29401	2.05517e-17	1.08986e-15
DUSP5	1.02457	2.16752e-17	1.14612e-15
DNAJC3	0.525769	2.26028e-17	1.19345e-15
AGPAT3	0.815899	2.56716e-17	1.35353e-15
AL445471.2	2.43179	2.78261e-17	1.46501e-15
GLRX	0.852047	2.87774e-17	1.51075e-15
KLF10	0.836421	3.10374e-17	1.62473e-15
SERTAD1	0.820365	3.36994e-17	1.76157e-15
PDCD5	0.422518	3.67117e-17	1.91629e-15
SRPK1	0.465629	3.82072e-17	1.99151e-15
USP33	0.540924	4.11057e-17	2.13651e-15
TMEM219	0.617694	4.29643e-17	2.22994e-15
ATP6V1B2	0.688	4.67803e-17	2.4143e-15
STAT5A	1.34153	4.69489e-17	2.41959e-15
NTM	1.06543	4.93375e-17	2.53911e-15
NUCB1	0.541681	4.99094e-17	2.56493e-15
MAML2	0.570612	5.11413e-17	2.62456e-15
HLA-DRB1	0.778018	5.24914e-17	2.68631e-15
ATXN7	0.956888	5.32031e-17	2.71893e-15
ICAM4	3.1344	5.82851e-17	2.97449e-15
SZRD1	0.473584	6.42547e-17	3.27457e-15
GCNT2	1.42772	6.73953e-17	3.42985e-15
AC011287.1	0.677117	6.81943e-17	3.46569e-15
FCHSD2	0.721027	7.07871e-17	3.59247e-15
PIK3CD	1.2196	7.52782e-17	3.8151e-15
NRN1	1.71221	7.59973e-17	3.84622e-15
VSNL1	1.38785	8.55021e-17	4.32128e-15
CRISPLD1	1.08556	9.23185e-17	4.65293e-15
RAB31	0.886481	9.72472e-17	4.8946e-15
BTN3A2	1.44549	9.99404e-17	5.01635e-15
LACC1	2.04207	1.09316e-16	5.47194e-15
DENND1A	0.690428	1.13322e-16	5.66469e-15
SPCS3	0.41748	1.27144e-16	6.34695e-15
DCP1A	0.730818	1.29372e-16	6.44064e-15
TM4SF1	0.591281	1.35934e-16	6.75812e-15
ANPEP	0.804582	1.39134e-16	6.90783e-15
SUZ12	0.460315	1.59014e-16	7.87347e-15
SAA1	2.76113	1.60695e-16	7.94591e-15
SLC8A1	0.985257	1.61889e-16	7.99417e-15
FAM177A1	0.559417	1.69587e-16	8.35174e-15
LIPA	0.727352	1.77144e-16	8.71219e-15
LGALS3BP	0.4226	1.84916e-16	9.07006e-15
RUNX1	1.0757	2.02812e-16	9.92127e-15
ASPHD2	1.77085	2.08805e-16	1.02008e-14
PALM2-AKAP2	0.692897	2.1415e-16	1.0448e-14
MT-ND5	0.493442	2.96556e-16	1.43726e-14
SMARCA5	0.505741	2.97776e-16	1.44018e-14
ZEB1	0.659682	2.97948e-16	1.44018e-14
MANF	0.54568	3.00224e-16	1.44927e-14
TNFAIP1	0.625414	3.25398e-16	1.56873e-14
TMEM165	0.461915	3.53277e-16	1.69866e-14
IL12A	2.17807	3.89402e-16	1.86745e-14
IL4R	1.99744	4.11654e-16	1.969e-14
CD68	1.09746	4.34059e-16	2.07345e-14
TNFRSF1B	1.95172	4.50844e-16	2.14803e-14
SCARB2	0.559043	4.53095e-16	2.15594e-14
AC002074.1	2.30294	4.56657e-16	2.17007e-14
CLTRN	2.06439	4.59996e-16	2.1831e-14
POMP	0.394082	4.86029e-16	2.29771e-14
NAPA	0.496969	4.99701e-16	2.3593e-14
BTN3A3	1.84447	5.14144e-16	2.42436e-14
CASP1	4.65582	5.15056e-16	2.42553e-14
CTNNBL1	0.566104	5.55489e-16	2.60923e-14
RASAL2	0.762065	6.20664e-16	2.90418e-14
SMURF1	0.701824	6.34234e-16	2.96389e-14
MSX1	1.02193	8.40777e-16	3.92409e-14
IRF3	0.882126	8.76239e-16	4.07401e-14
FAM155A	2.305	9.52228e-16	4.4105e-14
MX2	0.688646	9.60435e-16	4.44289e-14
LRCH1	0.7318	1.09623e-15	5.06467e-14
MINPP1	0.577152	1.098e-15	5.06646e-14
ANKRD12	0.652022	1.11226e-15	5.12578e-14
IFNAR1	0.660744	1.19821e-15	5.51494e-14
TNFAIP8	1.25584	1.39813e-15	6.4109e-14
ABHD16A	0.975936	1.41304e-15	6.47116e-14
ALPK1	1.21843	1.4723e-15	6.73412e-14
IGSF1	1.90948	1.5011e-15	6.85726e-14
RALGPS2	0.730966	1.66228e-15	7.56525e-14
MAN1A1	1.46894	1.68324e-15	7.64162e-14
MBD5	0.728093	1.7769e-15	8.04683e-14
TASOR2	0.61036	1.95394e-15	8.82674e-14
MCTP1	0.939663	2.05054e-15	9.25171e-14
ARHGEF11	0.717806	2.17546e-15	9.79118e-14
KIAA1549L	0.86259	2.53088e-15	1.13629e-13
PRRG4	1.59	2.56354e-15	1.14954e-13
STIM2	0.619717	2.75656e-15	1.23307e-13
RGS16	1.07323	2.80616e-15	1.2522e-13
LINC-PINT	1.2133	2.97042e-15	1.32227e-13
SMCHD1	0.596254	3.1843e-15	1.41404e-13
MT-ND2	0.461384	3.2826e-15	1.45592e-13
RB1	0.506664	3.36393e-15	1.49019e-13
AC092287.1	2.25538	3.50618e-15	1.55132e-13
CPA6	2.5976	3.53092e-15	1.56038e-13
CDK17	0.762985	3.63728e-15	1.60545e-13
CITED4	0.58739	3.95561e-15	1.74322e-13
ANKRD37	0.905981	4.26931e-15	1.87312e-13
HSP90B1	0.352328	4.66517e-15	2.04435e-13
LGALS8	0.669096	4.79153e-15	2.09721e-13
NT5E	0.695055	5.39475e-15	2.3556e-13
KLHL5	0.650188	5.44288e-15	2.37378e-13
MOB3C	1.58526	5.49898e-15	2.3954e-13
TCF4	0.883398	5.6031e-15	2.43495e-13
RAB10	0.38885	6.23367e-15	2.70577e-13
MORC3	0.783708	6.32299e-15	2.74128e-13
ZP4	5.16909	6.8099e-15	2.94192e-13
DDX23	0.579448	7.01794e-15	3.02822e-13
CAPZA1	0.373579	7.57925e-15	3.26658e-13
THEMIS2	1.85537	7.62196e-15	3.28112e-13
AC008760.2	2.9817	8.23908e-15	3.54261e-13
IL31RA	1.99064	8.37385e-15	3.59212e-13
CD164	0.481793	8.50801e-15	3.64539e-13
STAT6	0.843296	8.9278e-15	3.81632e-13
AL356234.3	2.57364	9.48782e-15	4.05098e-13
EPHB2	1.17017	9.543e-15	4.06979e-13
EFR3A	0.719565	1.00577e-14	4.28429e-13
TMX1	0.453913	1.01473e-14	4.31746e-13
TMEM62	0.965806	1.13538e-14	4.82516e-13
LINC01914	2.57831	1.16126e-14	4.92941e-13
RPS27	0.272393	1.1981e-14	5.07404e-13
ARID4B	0.443371	1.24613e-14	5.27136e-13
FNDC3A	0.504456	1.28657e-14	5.42986e-13
LYPD1	0.68661	1.47122e-14	6.20202e-13
ARAP2	1.30321	1.50058e-14	6.31849e-13
AC026310.2	2.4191	1.75178e-14	7.34242e-13
PRDM1	1.84774	2.15152e-14	8.99727e-13
ROBO4	1.17831	2.20759e-14	9.22123e-13
CYP27B1	1.11698	2.29357e-14	9.56945e-13
ATAD5	0.616714	2.38538e-14	9.94119e-13
TPM3	0.308255	2.69202e-14	1.11936e-12
SENCR	2.18506	2.7453e-14	1.14022e-12
AC016831.1	1.79571	2.89469e-14	1.19954e-12
CEP135	0.720065	3.41522e-14	1.40886e-12
CLIP1	0.568966	3.77636e-14	1.55609e-12
CTSW	2.231	3.7927e-14	1.56107e-12
RFTN1	1.05778	3.89722e-14	1.59869e-12
TMEM50A	0.454149	4.23455e-14	1.73512e-12
SLC2A3	0.90694	4.2853e-14	1.75395e-12
GTF2E2	0.562586	4.54603e-14	1.85859e-12
NEAT1	0.631425	4.59223e-14	1.87121e-12
GNG11	0.52127	4.72999e-14	1.92306e-12
SEC24A	0.681646	4.8863e-14	1.9844e-12
LHFPL6	0.899838	4.96498e-14	2.01412e-12
SSH1	0.575879	5.00221e-14	2.02697e-12
PDIA6	0.293203	5.0815e-14	2.05662e-12
SPAG9	0.60539	5.0866e-14	2.05662e-12
ZNF804A	0.846674	5.41167e-14	2.18082e-12
MOB1A	0.409727	5.48446e-14	2.20529e-12
MRPL14	0.380602	6.03895e-14	2.41763e-12
CENPX	0.398668	6.17256e-14	2.46842e-12
ALAS1	0.546957	6.24457e-14	2.49449e-12
PAWR	0.511663	6.41658e-14	2.5604e-12
FAM111A	0.672795	6.66626e-14	2.65424e-12
PPFIBP1	0.349502	7.138e-14	2.83898e-12
BTG3	0.705782	7.22902e-14	2.87206e-12
SIN3B	0.603334	7.59877e-14	3.01242e-12
CARD6	1.50869	7.659e-14	3.03301e-12
PSMB2	0.449559	8.73656e-14	3.45599e-12
AC007728.2	2.549	8.79391e-14	3.47492e-12
ZC3H12C	1.21174	8.95995e-14	3.53671e-12
MAST4	1.56105	9.00751e-14	3.55166e-12
HOXD10	2.01468	1.04823e-13	4.11545e-12
RAB38	0.724117	1.05671e-13	4.14428e-12
MICB	1.439	1.06446e-13	4.1702e-12
TMED7	0.500348	1.09253e-13	4.27101e-12
NCKAP5	1.09425	1.13372e-13	4.4273e-12
AC005280.2	2.12316	1.23311e-13	4.8052e-12
AC104162.2	1.08451	1.41459e-13	5.49484e-12
C3AR1	2.28493	1.41625e-13	5.49545e-12
PHLDA1	0.387336	1.44778e-13	5.61182e-12
EXT2	0.611223	1.49404e-13	5.78504e-12
FRMD4B	0.603023	1.51364e-13	5.8547e-12
AGTRAP	0.53184	1.63397e-13	6.30682e-12
KBTBD2	0.506449	1.68198e-13	6.48529e-12
SNX25	0.734111	1.76941e-13	6.8152e-12
CD5L	2.97766	1.88533e-13	7.25407e-12
UVRAG	0.526853	2.10132e-13	8.05969e-12
AL445490.1	2.47964	2.41844e-13	9.2373e-12
AC003092.1	2.34271	2.47906e-13	9.45895e-12
TMOD3	0.418801	2.55157e-13	9.70675e-12
EFNA1	1.27337	2.88693e-13	1.09581e-11
BCL6	1.24418	3.07428e-13	1.1645e-11
RPL37	0.244492	3.08497e-13	1.16734e-11
GRIPAP1	0.615979	3.09308e-13	1.1692e-11
CCDC9	0.797994	3.37652e-13	1.27503e-11
ALCAM	0.959898	3.44666e-13	1.30017e-11
NRAS	0.592222	3.46832e-13	1.30699e-11
AIDA	0.569893	3.78741e-13	1.42577e-11
GTF2B	0.597497	4.10345e-13	1.53999e-11
RBM25	0.333837	4.4285e-13	1.65688e-11
ACBD5	0.671245	4.4546e-13	1.66495e-11
HAS2	2.27786	4.6848e-13	1.7492e-11
CREB1	0.59631	5.21217e-13	1.94214e-11
ACSL1	0.907303	5.4786e-13	2.0352e-11
ELF1	0.66278	5.93318e-13	2.19738e-11
PITPNB	0.535584	6.02261e-13	2.22824e-11
MSN	0.379064	6.4391e-13	2.37753e-11
AL031602.2	2.00064	6.80829e-13	2.51131e-11
MSR1	1.0645	6.81999e-13	2.51309e-11
DNAJC1	0.513859	6.85879e-13	2.52485e-11
TRPS1	0.570762	7.25351e-13	2.66212e-11
PRKD2	0.860265	7.48397e-13	2.74395e-11
CEBPD	1.25523	8.70845e-13	3.17381e-11
CEP57L1	0.91665	8.99718e-13	3.27578e-11
RAP1B	0.319104	9.80341e-13	3.56577e-11
GTPBP1	1.10464	1.0093e-12	3.66747e-11
IL1A	2.32243	1.07373e-12	3.89384e-11
CDC42	0.284371	1.10878e-12	4.01696e-11
LMTK2	0.710088	1.15552e-12	4.18217e-11
GRAMD2B	1.03816	1.17619e-12	4.25276e-11
LINC02251	2.25518	1.19746e-12	4.32539e-11
EXOC6	0.521225	1.25929e-12	4.54423e-11
STARD4	1.44526	1.27169e-12	4.58448e-11
VCAM1	3.74346	1.29511e-12	4.65972e-11
NFE2L2	0.418709	1.45149e-12	5.20191e-11
CKAP4	0.500277	1.51687e-12	5.43088e-11
LDLRAD3	0.588819	1.57669e-12	5.63957e-11
STX17	0.751684	1.61356e-12	5.76581e-11
HOXB4	0.677954	1.69249e-12	6.04194e-11
IL6	2.39242	1.82659e-12	6.50162e-11
WFDC3	1.42617	1.83164e-12	6.51328e-11
ADAMTSL1	1.54553	1.85658e-12	6.59556e-11
PPP1R18	0.5997	1.85894e-12	6.59754e-11
YAP1	0.447128	1.9522e-12	6.9218e-11
CXCL9	5.50416	2.02655e-12	7.17845e-11
PPAT	0.408247	2.12393e-12	7.50163e-11
CYB5R2	0.734384	2.18032e-12	7.67698e-11
C1orf21	0.658758	2.18197e-12	7.67698e-11
TGOLN2	0.470414	2.23955e-12	7.87199e-11
AC119674.1	1.31125	2.31207e-12	8.11908e-11
ARF6	0.409017	2.40434e-12	8.43501e-11
DOCK9	1.03551	2.42926e-12	8.50612e-11
L3HYPDH	0.669818	2.65709e-12	9.295e-11
AC009126.1	1.67772	2.6726e-12	9.3314e-11
CNDP2	0.588804	2.69802e-12	9.40222e-11
CCDC82	0.567356	2.72428e-12	9.4847e-11
BMP2	1.58527	2.76154e-12	9.60526e-11
AKT3	0.366717	2.84492e-12	9.88591e-11
LONRF1	0.996228	2.95799e-12	1.0269e-10
NECAP2	0.54445	2.99786e-12	1.03976e-10
SH3GLB1	0.514597	3.23525e-12	1.11997e-10
GPR180	0.532547	3.24075e-12	1.12081e-10
USP34	0.384138	3.30448e-12	1.14178e-10
STIL	0.627784	3.4174e-12	1.17968e-10
CYB5A	0.554515	3.53203e-12	1.2181e-10
DENND4A	0.684274	3.56154e-12	1.22712e-10
ZBTB20	0.611351	3.84635e-12	1.32152e-10
LINC00364	2.60908	4.03746e-12	1.38328e-10
ANO4	1.02792	4.32934e-12	1.4819e-10
ADK	0.36209	4.33639e-12	1.48293e-10
FGD6	1.19336	4.54589e-12	1.55167e-10
HDX	1.07583	4.56676e-12	1.55734e-10
IL7R	0.933159	4.76136e-12	1.62219e-10
PAGE2	0.398661	5.21573e-12	1.77369e-10
ZDHHC6	0.530113	5.31034e-12	1.80418e-10
KLF7	1.22097	5.40765e-12	1.83554e-10
IRF2BP2	0.736055	5.52348e-12	1.87139e-10
BLVRA	0.552885	5.56636e-12	1.88417e-10
SDCCAG8	0.46136	5.83134e-12	1.97204e-10
MFSD14A	0.598439	5.89165e-12	1.9906e-10
USP1	0.383767	6.28994e-12	2.12125e-10
ENO1	0.200931	6.33761e-12	2.13535e-10
TICAM1	0.781447	6.59954e-12	2.22156e-10
SCML1	0.727111	7.56313e-12	2.53427e-10
FBXL14	1.04211	7.94862e-12	2.65372e-10
LINC02591	1.66751	8.37129e-12	2.79229e-10
FMNL3	0.732935	8.59079e-12	2.86289e-10
CYP2J2	1.53195	8.70607e-12	2.89867e-10
NUP62	0.537755	8.78219e-12	2.92136e-10
ASPH	0.387453	9.04759e-12	3.00691e-10
PGAM1	0.302934	9.32761e-12	3.09115e-10
GLS	0.497537	9.33486e-12	3.09115e-10
HMGN3	0.413921	9.3559e-12	3.09531e-10
NCOA3	0.596899	9.6412e-12	3.18682e-10
FCER1G	1.94484	9.65637e-12	3.18895e-10
OSMR	0.719454	1.03967e-11	3.41803e-10
NSMCE4A	0.439097	1.0642e-11	3.49239e-10
SH3BP2	0.812633	1.08325e-11	3.55173e-10
HK1	0.482104	1.10316e-11	3.61376e-10
ISOC1	0.693461	1.11837e-11	3.66032e-10
JADE2	0.708407	1.14589e-11	3.74701e-10
ATAD2	0.476707	1.15955e-11	3.7883e-10
KPNA5	1.227	1.19782e-11	3.90984e-10
LARS2	0.631933	1.20615e-11	3.93352e-10
STX4	0.550385	1.22028e-11	3.97605e-10
SLFN12L	2.05135	1.22466e-11	3.98681e-10
MAP3K8	1.64979	1.2386e-11	4.02859e-10
AC139720.1	2.06252	1.27133e-11	4.13072e-10
PGD	0.446858	1.36877e-11	4.43621e-10
CPNE8	0.513676	1.37482e-11	4.44909e-10
VRK2	0.578976	1.37518e-11	4.44909e-10
AGRN	0.79063	1.46874e-11	4.74339e-10
TVP23C	0.837068	1.47284e-11	4.75244e-10
MAGEA11	0.662272	1.61268e-11	5.19907e-10
BRD4	0.315782	1.62061e-11	5.22003e-10
AC022034.1	2.01729	1.65721e-11	5.33323e-10
AL356414.1	2.44192	1.71062e-11	5.50027e-10
STARD4-AS1	1.41069	1.74955e-11	5.6156e-10
EFL1	0.650376	1.76231e-11	5.65158e-10
ABL2	0.563066	1.79263e-11	5.74379e-10
NEGR1	0.745201	1.85604e-11	5.93658e-10
CDKAL1	0.574315	1.87894e-11	6.00458e-10
LINC01886	1.56159	1.91454e-11	6.1108e-10
FADS3	0.512994	2.32461e-11	7.39007e-10
FERMT2	0.6931	2.3533e-11	7.47479e-10
CD2AP	0.565492	2.43461e-11	7.71298e-10
TRIM44	0.397691	2.51432e-11	7.95174e-10
C3orf14	0.46703	2.55777e-11	8.07518e-10
LINC01358	2.04139	2.63412e-11	8.30907e-10
TAGLN3	1.3224	2.689e-11	8.47487e-10
CALR	0.286413	2.73695e-11	8.61855e-10
MYO6	0.847815	2.99575e-11	9.40116e-10
SLC39A11	0.704609	3.02956e-11	9.4991e-10
AC004817.3	2.2487	3.06398e-11	9.5988e-10
CHIC2	0.499496	3.1113e-11	9.73039e-10
ATP11C	0.726683	3.13602e-11	9.79933e-10
GNA13	0.729226	3.23369e-11	1.00959e-09
NRG1	1.42585	3.29594e-11	1.02727e-09
RND3	0.633876	3.30609e-11	1.02956e-09
SLMAP	0.436246	3.38936e-11	1.0537e-09
COL6A2	0.664012	3.50144e-11	1.0867e-09
NUP153	0.568246	3.60014e-11	1.11638e-09
CBR3-AS1	1.58711	3.6682e-11	1.13556e-09
ANXA7	0.418011	3.70131e-11	1.14387e-09
IDO2	2.25541	3.77639e-11	1.16565e-09
CCDC14	0.470295	3.77813e-11	1.16565e-09
ESCO2	0.647194	3.8445e-11	1.18512e-09
IL22RA1	1.90122	3.93572e-11	1.21222e-09
SEC16B	2.13857	4.02537e-11	1.23879e-09
ABRACL	0.435511	4.1071e-11	1.26288e-09
NEBL	1.38652	4.11838e-11	1.26529e-09
RAB8B	0.666772	4.52867e-11	1.38668e-09
BNIP3	0.632318	4.56878e-11	1.39779e-09
FAR2	0.644271	4.7363e-11	1.44784e-09
RECQL	0.349236	4.78588e-11	1.46177e-09
HSPA8	0.415267	4.95804e-11	1.51277e-09
TJP2	0.836067	5.03877e-11	1.53517e-09
RELA	0.458821	5.1483e-11	1.56593e-09
TNF	2.16916	5.18615e-11	1.57482e-09
SPTA1	2.18868	5.18615e-11	1.57482e-09
ANKIB1	0.470319	5.35408e-11	1.62312e-09
KMT2A	0.339449	5.58081e-11	1.68906e-09
CYP4V2	0.966079	5.93138e-11	1.7922e-09
SMC4	0.361349	5.96352e-11	1.80042e-09
APOBEC3F	1.48953	6.32183e-11	1.90389e-09
LPXN	0.801236	6.52321e-11	1.96292e-09
RAB2B	1.22694	6.75887e-11	2.02716e-09
MIR924HG	0.502308	6.78812e-11	2.03427e-09
ASCC3	0.432188	7.05551e-11	2.10749e-09
FMN1	0.451874	7.73041e-11	2.29783e-09
CPEB3	1.12053	7.81278e-11	2.32043e-09
LAMP3	2.22287	7.92324e-11	2.35133e-09
PRRT2	1.63598	8.26098e-11	2.44561e-09
AC008056.1	2.00265	8.59663e-11	2.54087e-09
ZCCHC2	1.05892	8.74054e-11	2.58132e-09
NECTIN2	0.71142	9.01767e-11	2.65673e-09
C2	1.83074	9.03792e-11	2.66055e-09
STIMATE	0.608056	9.20061e-11	2.70627e-09
AL157893.2	2.01379	9.91023e-11	2.90332e-09
BID	0.466992	1.00167e-10	2.92982e-09
DNTTIP1	0.382608	1.0988e-10	3.19859e-09
JAK1	0.408425	1.12196e-10	3.25892e-09
ITPR2	0.542503	1.1822e-10	3.43043e-09
LCP2	1.67185	1.20298e-10	3.48522e-09
ALOX12-AS1	0.710235	1.30436e-10	3.76998e-09
UBR2	0.586449	1.30716e-10	3.77508e-09
CREM	0.500416	1.31133e-10	3.78415e-09
KDM2A	0.454068	1.4454e-10	4.15791e-09
CAST	0.358053	1.53594e-10	4.41144e-09
TTLL6	1.67699	1.58004e-10	4.52985e-09
AC245297.2	2.0363	1.58088e-10	4.52985e-09
LINC00910	0.591612	1.69239e-10	4.84557e-09
ABCF1	0.364446	1.79276e-10	5.12091e-09
RALB	0.696446	1.86205e-10	5.30642e-09
PI15	1.11868	1.89755e-10	5.40336e-09
HEXD	0.817253	1.91579e-10	5.44682e-09
POLA2	0.496998	1.92689e-10	5.47412e-09
LINC01619	0.690487	1.93896e-10	5.50416e-09
LNPEP	0.564679	1.97698e-10	5.60771e-09
ABR	0.650791	1.97995e-10	5.6118e-09
PCM1	0.407127	2.01124e-10	5.69167e-09
PTGES3	0.195422	2.15704e-10	6.09013e-09
CXorf38	0.552466	2.20671e-10	6.22077e-09
KTN1	0.347023	2.28993e-10	6.43555e-09
KALRN	0.965464	2.34161e-10	6.56566e-09
PPP1R15A	0.643475	2.3449e-10	6.56984e-09
IFITM2	0.692255	2.36476e-10	6.62041e-09
EIF2S2	0.269654	2.43684e-10	6.81701e-09
MIR181A1HG	0.729593	2.54217e-10	7.10622e-09
AL137017.1	2.16403	2.83588e-10	7.89107e-09
SLC4A7	0.640295	2.9049e-10	8.07698e-09
TRIO	0.546666	3.0192e-10	8.38206e-09
FAM91A1	0.564295	3.13303e-10	8.6849e-09
RORB	1.19917	3.18157e-10	8.81278e-09
LINC00525	1.73312	3.26488e-10	9.02986e-09
SPSB1	0.91338	3.40981e-10	9.41649e-09
FRYL	0.428582	3.45748e-10	9.54093e-09
TBK1	0.462424	3.51187e-10	9.66914e-09
CA13	1.42921	3.55786e-10	9.78104e-09
WDFY2	0.486984	3.66356e-10	1.00565e-08
NRP2	0.595634	3.7341e-10	1.02348e-08
RBM7	0.557383	3.8472e-10	1.0529e-08
MIER1	0.381007	3.90806e-10	1.06876e-08
HMGA1	0.250821	4.12211e-10	1.12561e-08
AL160408.1	2.06383	4.23724e-10	1.15619e-08
PELO	0.442815	4.40359e-10	1.1989e-08
ACPP	1.97789	4.59172e-10	1.24826e-08
DHX36	0.31704	4.6584e-10	1.26451e-08
DRAP1	0.272571	4.75385e-10	1.28946e-08
EIF5B	0.34633	4.91577e-10	1.3314e-08
ACER3	0.550003	4.92661e-10	1.33237e-08
H3F3B	0.219282	4.95191e-10	1.33822e-08
FKBP1A	0.238092	4.96719e-10	1.34136e-08
GCA	0.956943	5.11063e-10	1.37908e-08
C19orf12	0.589113	5.12152e-10	1.381e-08
CSNK1G1	0.487332	5.17068e-10	1.39323e-08
ITPRIPL2	0.626478	5.21067e-10	1.40297e-08
AL049629.1	1.8478	5.27781e-10	1.42e-08
PRRG1	0.806264	5.64716e-10	1.51826e-08
COX17	0.272735	5.71681e-10	1.53586e-08
MEFV	2.13063	6.3839e-10	1.71256e-08
AC022916.1	1.90325	6.69868e-10	1.79437e-08
IER5	0.610209	6.93935e-10	1.85612e-08
TNKS2	0.414672	7.24273e-10	1.93162e-08
PDE4DIP	0.688021	7.4794e-10	1.99329e-08
AC097654.1	1.01297	7.74092e-10	2.06148e-08
AC012363.1	2.11673	7.7629e-10	2.06583e-08
HNRNPC	0.208566	7.89622e-10	2.09863e-08
UBXN4	0.381321	8.21632e-10	2.18174e-08
SDF2L1	0.460457	8.30189e-10	2.20126e-08
PAK3	1.96537	8.57941e-10	2.2732e-08
HIST2H2AC	1.00248	8.93564e-10	2.36075e-08
SERTAD4	0.495093	8.98087e-10	2.37099e-08
FASTKD2	0.477745	9.03141e-10	2.38261e-08
AC012494.1	0.60112	9.84563e-10	2.58995e-08
GPHN	0.426467	1.01339e-09	2.66387e-08
ERP44	0.397704	1.04011e-09	2.73213e-08
C6orf62	0.702185	1.04365e-09	2.73948e-08
CHORDC1	0.352506	1.05217e-09	2.7586e-08
UBE2Z	0.407382	1.0798e-09	2.82422e-08
ITGAV	0.53473	1.09142e-09	2.8485e-08
RBMS2	0.577904	1.13627e-09	2.95922e-08
CMTR1	0.81435	1.16518e-09	3.02909e-08
HPS3	0.686371	1.16558e-09	3.02909e-08
PAX5	2.06211	1.22041e-09	3.16484e-08
LINC00323	2.11875	1.22041e-09	3.16484e-08
SEMA4B	0.993015	1.22137e-09	3.1651e-08
TWF1	0.298175	1.22236e-09	3.16543e-08
SP140	1.58306	1.24788e-09	3.22695e-08
HIF1A	0.337709	1.26489e-09	3.26632e-08
NOD2	1.94767	1.27885e-09	3.30003e-08
SNTB2	0.352942	1.32436e-09	3.41025e-08
ANTXR2	1.03418	1.38535e-09	3.56478e-08
CISD2	0.368431	1.43217e-09	3.67752e-08
AFF3	1.16913	1.51974e-09	3.89145e-08
GNG4	0.377121	1.56777e-09	4.01164e-08
TAB2	0.558006	1.57991e-09	4.03987e-08
ATG101	0.402634	1.61733e-09	4.12979e-08
TYMP	1.11547	1.7793e-09	4.53388e-08
NEDD1	0.524965	1.82428e-09	4.64526e-08
VTI1A	0.471095	1.85878e-09	4.72651e-08
ACP2	0.607668	1.91763e-09	4.86265e-08
APOL4	2.58803	1.95041e-09	4.93893e-08
OTUD4	0.512258	1.9537e-09	4.94383e-08
TNS3	0.395202	1.96843e-09	4.97765e-08
TFG	0.361935	2.03076e-09	5.12819e-08
EHD1	0.707527	2.04306e-09	5.1557e-08
GZMB	2.93644	2.12132e-09	5.32517e-08
ODF3B	2.071	2.12331e-09	5.32517e-08
AL391056.1	2.04307	2.12332e-09	5.32517e-08
TRMT11	0.428993	2.14419e-09	5.37384e-08
MYBL1	0.689219	2.16945e-09	5.43343e-08
PRKCQ-AS1	0.753505	2.2223e-09	5.56199e-08
TIA1	0.635735	2.22512e-09	5.56524e-08
MPZL1	0.50005	2.2621e-09	5.65e-08
SLC16A1-AS1	0.530271	2.32627e-09	5.79839e-08
MMD	0.697949	2.34405e-09	5.83875e-08
LRRFIP1	0.373062	2.35912e-09	5.8643e-08
XIRP1	3.28647	2.39515e-09	5.94983e-08
ARHGAP29	0.805679	2.39707e-09	5.95055e-08
C12orf75	0.326493	2.45946e-09	6.1013e-08
NUMB	0.546712	2.48611e-09	6.16323e-08
UAP1	0.333418	2.54949e-09	6.31608e-08
AL451137.2	1.10281	2.56391e-09	6.3475e-08
MSC	1.30214	2.57851e-09	6.37933e-08
ABI3BP	1.19007	2.68089e-09	6.61918e-08
SPAG1	0.652079	2.71545e-09	6.70001e-08
LINC01232	1.51539	2.78872e-09	6.86689e-08
SELENOS	0.360509	2.81317e-09	6.92243e-08
RMDN3	0.513051	2.89746e-09	7.12506e-08
PROCR	0.51589	2.93774e-09	7.21926e-08
RNF145	0.413915	2.98542e-09	7.33152e-08
RHBDF2	1.12553	3.18631e-09	7.79634e-08
PLSCR4	1.06063	3.18764e-09	7.79634e-08
TBX3	0.551671	3.19769e-09	7.81086e-08
RNF169	0.485029	3.20613e-09	7.82624e-08
PRSS3	1.82133	3.21212e-09	7.83565e-08
E2F7	0.660362	3.23869e-09	7.8952e-08
AL356056.2	1.38878	3.3416e-09	8.12981e-08
C6orf58	2.03176	3.45244e-09	8.38833e-08
LINC01151	1.67737	3.47141e-09	8.42884e-08
HSP90AA1	0.197112	3.55215e-09	8.61913e-08
FAM117B	0.712764	3.64106e-09	8.82318e-08
GALNT18	1.32419	3.66355e-09	8.8718e-08
RBMS1	0.459482	3.97974e-09	9.59938e-08
RND1	1.84745	4.05136e-09	9.75928e-08
BACE2	0.352181	4.08354e-09	9.82384e-08
TRIP10	0.572054	4.31438e-09	1.03452e-07
ZNF107	0.666727	4.33614e-09	1.03906e-07
MMAA	1.16049	4.34214e-09	1.03956e-07
SAA2	1.93216	4.34392e-09	1.03956e-07
TAGLN2	0.266994	4.44517e-09	1.0624e-07
MYL12A	0.370227	4.48681e-09	1.07095e-07
DCBLD1	0.816174	4.5359e-09	1.08196e-07
PNP	0.39331	4.5604e-09	1.0871e-07
CIR1	0.586271	4.82972e-09	1.14905e-07
AL050403.2	1.77044	5.2213e-09	1.2398e-07
KIRREL3	0.905299	5.22677e-09	1.24029e-07
AC009226.1	1.47132	5.43491e-09	1.28718e-07
UBC	0.275149	5.57478e-09	1.3186e-07
AC025171.2	1.32579	5.76047e-09	1.36076e-07
TXNRD1	0.364644	5.76728e-09	1.36149e-07
POLR3D	0.474769	5.90242e-09	1.3898e-07
AL590550.1	1.516	6.03115e-09	1.4192e-07
BCAP29	0.340448	6.05432e-09	1.42374e-07
CNKSR3	0.798237	6.27038e-09	1.47265e-07
AC079089.1	1.74905	6.28857e-09	1.47598e-07
PLA2G4C	1.84465	6.57871e-09	1.5421e-07
DGKH	0.602573	6.86283e-09	1.60767e-07
LRBA	0.603173	7.07574e-09	1.65648e-07
AC010149.1	1.73377	7.13358e-09	1.66789e-07
CALM3	0.302465	7.19351e-09	1.68083e-07
VCPIP1	0.678224	7.25583e-09	1.69323e-07
PI4K2B	0.642708	7.64486e-09	1.77947e-07
CALHM6	1.25025	8.16536e-09	1.89821e-07
POU2F2	1.50222	8.27629e-09	1.92265e-07
AC005291.1	0.737996	8.36765e-09	1.94031e-07
CNOT4	0.402659	8.54719e-09	1.97568e-07
ITPRIP	0.84625	8.58391e-09	1.98292e-07
PFKP	0.386126	8.61336e-09	1.98846e-07
PRKCH	0.446967	8.79033e-09	2.02804e-07
SLC38A2	0.375718	8.80261e-09	2.02959e-07
HEG1	0.524694	8.94851e-09	2.06055e-07
FUBP1	0.319217	8.95375e-09	2.06055e-07
S100A11	0.288771	9.10045e-09	2.09299e-07
MASTL	0.590948	9.7909e-09	2.24052e-07
AC021237.1	1.53358	9.90647e-09	2.26272e-07
VNN1	1.89709	9.99402e-09	2.28129e-07
GPR84	2.60309	1.00596e-08	2.29198e-07
CREB3	0.466222	1.04913e-08	2.38439e-07
C2orf27A	0.641702	1.05936e-08	2.40465e-07
HNF4G	1.56791	1.06748e-08	2.42158e-07
AL117329.1	0.412008	1.06891e-08	2.42332e-07
RAB3IP	0.74612	1.08004e-08	2.44703e-07
CLIP2	0.750959	1.09916e-08	2.48729e-07
GRB2	0.28698	1.13764e-08	2.57277e-07
PIM3	0.398996	1.14659e-08	2.58821e-07
PCBP3	1.56838	1.17644e-08	2.64742e-07
BTBD9	0.619966	1.2219e-08	2.74297e-07
RFC1	0.327879	1.23252e-08	2.76512e-07
LUCAT1	1.07979	1.28008e-08	2.86831e-07
ATF5	0.544545	1.32234e-08	2.96119e-07
RBM39	0.218964	1.38911e-08	3.09932e-07
ABCC4	0.499512	1.56059e-08	3.46502e-07
TAX1BP1	0.287953	1.57833e-08	3.5023e-07
PUM3	0.245826	1.70109e-08	3.76328e-07
PTPN1	0.349445	1.71723e-08	3.79668e-07
DNAJC10	0.505017	1.72264e-08	3.80634e-07
TINAGL1	0.412311	1.74572e-08	3.85501e-07
USP10	0.34148	1.7869e-08	3.94358e-07
TMEM106A	1.23977	1.80306e-08	3.97683e-07
SETX	0.530794	1.8174e-08	4.00363e-07
ADAMTS6	0.885287	1.84921e-08	4.06882e-07
STK24	0.336645	1.94725e-08	4.27426e-07
PTPN2	0.422242	1.98243e-08	4.34626e-07
HIST1H2AH	0.914376	1.99133e-08	4.36316e-07
ECPAS	0.392978	1.99612e-08	4.37103e-07
AZIN2	0.927577	2.06814e-08	4.51793e-07
DGLUCY	0.662836	2.09629e-08	4.57396e-07
SLCO1B3	1.70154	2.163e-08	4.71671e-07
FNBP4	0.283667	2.1829e-08	4.75444e-07
TMEM30A	0.356327	2.19641e-08	4.78102e-07
AL359924.1	1.90352	2.22202e-08	4.83388e-07
LINC02316	1.96061	2.23783e-08	4.8654e-07
C1QTNF1	1.30951	2.48955e-08	5.39343e-07
ARHGAP31	0.802323	2.53234e-08	5.4829e-07
P4HA1	0.562204	2.5515e-08	5.5211e-07
SCLT1	0.411872	2.58527e-08	5.58757e-07
STK3	0.403925	2.64031e-08	5.69979e-07
FZD5	1.33666	2.64965e-08	5.71659e-07
RBMXL1	0.662557	2.68877e-08	5.79075e-07
SUCO	0.424815	2.70291e-08	5.81436e-07
AC022816.1	2.42364	2.80533e-08	6.01863e-07
ZFAND3	0.406603	2.8061e-08	6.01863e-07
AC023825.2	1.81743	2.87551e-08	6.16389e-07
NUDT15	0.450958	2.88108e-08	6.17223e-07
GLA	0.462449	3.03797e-08	6.48935e-07
CDRT4	0.836371	3.06278e-08	6.53471e-07
ECE1	0.460759	3.15786e-08	6.72189e-07
MT-ND1	0.319226	3.18292e-08	6.7713e-07
LCN2	1.8797	3.23642e-08	6.87312e-07
HIPK2	0.557469	3.46305e-08	7.34163e-07
POLD3	0.414561	3.47035e-08	7.35285e-07
TM9SF3	0.351149	3.71125e-08	7.84961e-07
IMMP2L	0.355815	3.72177e-08	7.86733e-07
ZNF292	0.439835	3.7848e-08	7.99593e-07
TICAM2	1.01857	3.93963e-08	8.31343e-07
LINC00472	0.524108	3.94961e-08	8.32969e-07
COQ10B	0.55668	4.02141e-08	8.46648e-07
RBM47	0.873687	4.09155e-08	8.60409e-07
DENND4C	0.438008	4.2425e-08	8.90122e-07
LUZP1	0.416069	4.25899e-08	8.93069e-07
SORCS1	0.946548	4.51355e-08	9.43745e-07
ZNF207	0.281121	4.57564e-08	9.55089e-07
RPL39	0.239021	4.62235e-08	9.6429e-07
CGGBP1	0.296082	4.65676e-08	9.70914e-07
YWHAE	0.178521	4.72791e-08	9.83508e-07
ALPL	1.54662	4.81789e-08	1.00052e-06
SGO1	0.420759	4.85452e-08	1.00698e-06
LRRTM2	1.58148	4.96046e-08	1.02779e-06
ACTR3	0.281805	4.97358e-08	1.02993e-06
ACTN2	1.19966	5.02115e-08	1.0386e-06
TP53BP1	0.380227	5.11999e-08	1.05785e-06
SDK2	1.54264	5.16272e-08	1.06608e-06
RAB39A	1.03496	5.43773e-08	1.1216e-06
AC092614.1	1.44774	5.47765e-08	1.12856e-06
SH2D2A	1.61823	5.70626e-08	1.17434e-06
ACY3	1.81317	5.73061e-08	1.17803e-06
STC1	1.84332	5.73061e-08	1.17803e-06
FMNL2	0.401738	5.93347e-08	1.21768e-06
MAP4K4	0.334987	5.96662e-08	1.22379e-06
SLC41A2	1.01639	6.08337e-08	1.24634e-06
PIK3AP1	1.59916	6.13988e-08	1.25651e-06
TSC22D3	1.43056	6.16837e-08	1.26093e-06
DIP2B	0.500395	6.18764e-08	1.26416e-06
EDNRB	0.629795	6.19138e-08	1.26422e-06
MMP14	0.607695	6.32585e-08	1.29024e-06
G0S2	1.89428	6.35517e-08	1.2955e-06
NLRP1	0.619624	6.54634e-08	1.33373e-06
PGAP1	0.78031	6.58155e-08	1.34015e-06
BRIP1	0.53857	6.59705e-08	1.34256e-06
NKX3-1	1.22392	6.61316e-08	1.34509e-06
STX6	0.446041	6.67117e-08	1.35614e-06
ARF1	0.192199	6.71443e-08	1.36417e-06
PLEKHA4	0.572059	6.73822e-08	1.36825e-06
CMC2	0.288302	6.95888e-08	1.41149e-06
AL445524.1	0.428665	6.99825e-08	1.41869e-06
SNX9	0.418875	7.14077e-08	1.44678e-06
ZC3H12A	1.2987	7.30545e-08	1.4785e-06
AC024230.1	0.426886	7.33645e-08	1.48396e-06
LDLR	0.426808	7.36164e-08	1.48823e-06
AL078604.4	1.76813	7.36929e-08	1.48895e-06
SPATS2L	0.288083	7.40539e-08	1.49542e-06
AL691420.1	1.60015	7.70155e-08	1.5518e-06
FERMT1	0.650331	7.76609e-08	1.56395e-06
TNFRSF12A	0.370006	7.99686e-08	1.60776e-06
HRH1	0.880418	8.07147e-08	1.62187e-06
SLC37A1	1.38244	8.07705e-08	1.6221e-06
ARIH1	0.396315	8.13017e-08	1.63098e-06
CTSL	0.349063	8.44492e-08	1.69042e-06
APBA3	0.786053	8.47608e-08	1.69529e-06
IGF2BP1	0.35495	8.47856e-08	1.69529e-06
MAGT1	0.475385	8.48925e-08	1.69651e-06
OXSR1	0.367458	8.50891e-08	1.69951e-06
PHC3	0.5001	8.82022e-08	1.75785e-06
VPS9D1	0.934789	9.05565e-08	1.80084e-06
SEPTIN6	0.594169	9.13704e-08	1.81506e-06
C21orf91	0.834654	9.15151e-08	1.81695e-06
LINC01684	0.981968	9.19676e-08	1.82494e-06
SERPINB2	4.78077	1.00493e-07	1.98336e-06
CDC26	0.311235	1.03276e-07	2.035e-06
NEMP1	0.603552	1.03539e-07	2.03907e-06
ITPKC	1.02365	1.04885e-07	2.06447e-06
LDB2	1.22763	1.07484e-07	2.11448e-06
ARHGAP29-AS1	1.53497	1.13246e-07	2.22426e-06
BAK1	0.673641	1.13533e-07	2.22869e-06
AURKC	1.87875	1.14716e-07	2.24951e-06
C1RL-AS1	1.05509	1.22958e-07	2.40725e-06
DYNC1H1	0.251595	1.23065e-07	2.40806e-06
PRIM2	0.422598	1.2344e-07	2.4141e-06
E2F3	0.53705	1.2413e-07	2.42502e-06
AJAP1	0.637397	1.24562e-07	2.43215e-06
FOXN2	0.470983	1.26989e-07	2.4769e-06
RNF24	0.404556	1.28191e-07	2.49901e-06
WDR44	0.809391	1.29384e-07	2.52092e-06
AC025419.1	1.64039	1.31135e-07	2.55096e-06
TNFRSF10A	0.590124	1.32705e-07	2.57876e-06
MTMR11	1.45889	1.3347e-07	2.59224e-06
CAMK4	0.391523	1.3493e-07	2.61782e-06
PDIA4	0.336916	1.35104e-07	2.61982e-06
CIT	0.593413	1.35654e-07	2.62908e-06
TNS1	1.81193	1.42932e-07	2.757e-06
IL1RL1	1.87139	1.42932e-07	2.757e-06
AL357054.4	1.80078	1.42932e-07	2.757e-06
AC025280.3	1.85204	1.42932e-07	2.757e-06
GSK3B	0.359294	1.45274e-07	2.79627e-06
PSMB4	0.234631	1.5292e-07	2.93727e-06
ZFHX4	0.543796	1.5842e-07	3.03971e-06
MELK	0.359749	1.61021e-07	3.08801e-06
BEST3	1.69918	1.62913e-07	3.12266e-06
GPM6A	1.50808	1.65682e-07	3.17406e-06
COG5	0.460751	1.68156e-07	3.21642e-06
CDV3	0.383575	1.7022e-07	3.25418e-06
SYNPO2	1.61703	1.73677e-07	3.31855e-06
CCDC93	0.635683	1.79985e-07	3.42477e-06
RILP	0.73848	1.80897e-07	3.44033e-06
PPP1R14B-AS1	0.493598	1.81557e-07	3.45109e-06
ZBP1	1.91779	1.84637e-07	3.50418e-06
GAR1	0.325272	1.874e-07	3.55476e-06
DNAJB6	0.272154	1.89448e-07	3.5899e-06
PSENEN	0.33096	1.94925e-07	3.68987e-06
DUSP10	0.923871	1.9587e-07	3.70583e-06
TMEM170A	0.403448	1.97543e-07	3.73555e-06
FOXP1	1.66607	2.08617e-07	3.9348e-06
NFKBIB	0.446099	2.10773e-07	3.97341e-06
S100A16	0.268058	2.13053e-07	4.01019e-06
AC022075.1	0.870247	2.16427e-07	4.06951e-06
[truncated: 35,277 more rows]

## Sheet: TableS5a_sgRNA_onTarget_mono
Table S5a: Differential gene expression analysis (edgeR) for on-target CRISPRa overexpression in the Perturb-Seq monoculture dataset, conducted per sgRNA (see also Extended Data Figs. 4b, 5).
[truncated: 203 more rows]

[truncated: 13 more sheets: TableS5b_sgRNA_onTarget_co, TableS5c_onTarget_mono, TableS5d_onTarget_co, TableS6a_sgRNA_LOOCV_mono, TableS6b_sgRNA_LOOCV_co, TableS7a_GA_signatures, Table_S7b_GA_sig_clusters, TableS8_invivoCRISPRa , TableS9_insitu_A375_GA_sig, TableS10a_insitu_B16_GA_sig, Table_S10b_Lifr_gene_env, TableS10c_B16_pMCPs, TableS11_OligosAbs]
