# Supplementary material for: High-content CRISPR activation screens identify synthetically lethal RNA-based mechanisms to sensitize cancer cells to targeted T cell cytotoxicity
Source: Nat Genet. 2026 Apr 7;58(4):841–53. doi: 10.1038/s41588-026-02561-7 (PMC13083246; doi:10.1038/s41588-026-02561-7)
Supplement: Supplementary file 5 — Statistical source data. [file 41588_2026_2561_MOESM5_ESM.xlsx]

## Sheet: SourceData_Figure7_invivo
Source Data, Fig. 7d. MC38 pool 1 vs. pool 2 tumor growth
Days	Pool #1 (no Ifnb1, Dll4, and Tspyl2, n = 6)						Pool #2 (n = 4)
3		62.27			51.34		43.06	41.93	53.21	44.48
6	184.35	169.3	114.92	216.29	134.38	140.7	35.6	56.81	67.82	44.45
7	357.85	258.97	219.94	220.42	176.64	207.22
9							65.72	61.25	54.88	61.48
13							84.1	58.55	52.88	65.74
Source Data, Fig. 7e. MC38 Ifnb1, Dll4, and Tyspyl2 tumor weight
	Days	Pool #1 Tumor (n = 6)						Pool #2 Tumor (n = 3)			Pool #2 LN (n = 4)
Tumor weight (mg)	7	121.6	121.8	126.5	22.4	130.4	48.4				9.4	8.8	6.4	10.3
	13							0	17.3	17.8
Source Data, Fig. 7f. Final tumor weights of MC38 ORFs (single)
	Tumor weight (mg)
Ifnb1 (n = 2)	42.6	24.4
Dll4 (n = 2)	117.6	207.7
Tspyl2 (n = 2)	100.3	183.8
